# Supplementary material for: Greengenes2 unifies microbial data in a single reference tree
Source: Nat Biotechnol. 2023 Jul 27;42(5):715–8. doi: 10.1038/s41587-023-01845-1 (PMC10818020; doi:10.1038/s41587-023-01845-1)
Supplement: Supplementary file 3 — Data points for Supplementary Fig. 2a,b. [file 41587_2023_1845_MOESM3_ESM.xlsx]

## Sheet: figs2a
	0	1	2	3	4
13114.song.51.s009.16S	-0.0488187	0.0267269	-0.0631109	0.00817919	0.00794856
13114.minich.76.s006.16S	-0.0551102	0.0157386	-0.0187008	0.0439896	0.0275778
13114.stegen.38.s015.16S	-0.0531911	0.022993	-0.0398891	0.032544	0.0121598
13114.song.52.s002.16S	-0.0483835	0.0193764	-0.0367128	0.0141923	0.0148448
13114.mousseau.88.s056.16S	-0.132206	-0.406795	0.11441	0.0079491	0.0116508
13114.song.51.s012.16S	-0.0494852	0.0227964	-0.045814	0.0144842	0.0178595
13114.stegen.36.s004.16S	-0.0529083	0.0244986	-0.0544046	0.0140405	0.0095401
13114.mousseau.88.s014.16S	-0.123539	-0.364987	0.0835314	-0.00216412	0.00397775
13114.smith.39.s005.16S	-0.0469028	0.0169273	-0.0232759	0.0102572	0.0400732
13114.mayer.34.s004.16S	-0.0496728	0.0257122	-0.0561642	0.0035376	0.0256024
13114.song.53.s006.16S	-0.0533984	0.0182514	-0.0317767	0.0313338	0.0251053
13114.mousseau.88.s102.16S	-0.0990402	-0.230587	-0.00215396	-0.0089047	-0.0141706
13114.girguis.50.s009.16S	-0.0497755	0.0293796	-0.0711171	0.00505151	0.000909013
13114.metcalf.40.s009.16S	-0.0529154	0.0307365	-0.0758754	0.0100201	0.00496053
13114.mayer.34.s003.16S	-0.0489338	0.0308321	-0.0816752	0.00314073	-0.000598948
13114.angenent.65.s006.16S	-0.0507604	0.0244185	-0.0619584	0.00598931	0.0334837
13114.schmidt.56.s022.16S	-0.0512053	0.0147119	-0.00634618	0.0341006	0.0229182
13114.tait.78.s003.16S	-0.0511879	0.01731	-0.0268026	0.0266527	0.0314459
13114.minich.76.s001.16S	-0.047079	0.0201291	-0.0329425	0.00987207	0.0126761
13114.song.52.s012.16S	-0.0500115	0.0204179	-0.0267621	0.0341873	0.00925875
13114.palenik.42.s007.16S	-0.0671368	0.0499522	-0.242304	0.141288	0.0995131
13114.bowen.74.s009.16S	-0.0501852	0.0314515	-0.0812156	0.000160348	0.0140938
13114.song.53.s012.16S	-0.048712	0.0235048	-0.0552855	0.00213206	0.0292875
13114.mousseau.88.s097.16S	-0.105004	-0.273707	0.0580376	-0.000600079	0.0202593
13114.stewart.26.s006.16S	-0.0536578	0.0413508	-0.145925	0.0224964	-0.0117949
13114.roy.chowdhury.45.s021.16S	-0.0500813	0.00887684	0.0262978	0.055063	0.0170506
13114.king.27.s018.16S	-0.0486985	0.0156345	-0.0112441	0.0173123	0.0281068
13114.rohwer.84.s007.16S	-0.0528247	0.0260904	-0.056355	0.0167218	0.0105056
13114.song.51.s020.16S	-0.0492669	0.0186237	-0.0404299	0.0150073	0.0184468
13114.berry.2.s014.16S	-0.0491211	0.0216167	-0.0414672	0.0123747	0.0166435
13114.bittleston.68.s008.16S	-0.0492619	0.0210845	-0.0446519	0.0148788	0.0116141
13114.roy.chowdhury.45.s004.16S	-0.0496242	0.0185106	-0.020422	0.0244863	0.00828355
13114.tait.77.s009.16S	-0.0699182	0.0600877	-0.300494	0.151007	0.0990529
13114.thomas.18.s019.16S	-0.0549505	0.0322927	-0.0770686	0.0168702	0.00571759
13114.mousseau.88.s099.16S	-0.112342	-0.320875	0.102643	0.00666577	0.0299726
13114.metcalf.81.s003.16S	-0.0494637	0.0256388	-0.0585863	0.00238671	0.0134933
13114.thomas.18.s016.16S	-0.0558556	0.0395238	-0.117816	-0.00176759	-0.00246194
13114.palenik.42.s016.16S	-0.0637473	0.0578314	-0.264271	0.103267	0.0801871
13114.mousseau.88.s080.16S	-0.125021	-0.367402	0.0689458	-0.0044515	-0.00961283
13114.mousseau.88.s109.16S	-0.116846	-0.33758	0.0914331	0.00610068	0.00600288
13114.pinto.63.s017.16S	-0.0492046	0.0179213	-0.0350737	0.0211015	0.0190615
13114.roy.chowdhury.45.s016.16S	-0.0494217	0.0189924	-0.0228017	0.022609	0.00789717
13114.song.52.s006.16S	-0.0487452	0.0124133	0.0011969	0.0332546	0.0274814
13114.shade.23.s004.16S	-0.0480221	0.0247357	-0.0583524	0.000159072	0.00763319
13114.distel.72.s001.16S	-0.0474565	0.0264433	-0.0698905	-0.00556717	0.0162018
13114.myrold.5.s010.16S	-0.0543718	0.0298769	-0.0778903	0.0227483	-0.000827852
13114.tait.77.s005.16S	-0.0662196	0.0546342	-0.262055	0.126364	0.0899261
13114.girguis.50.s005.16S	-0.0504252	0.0205641	-0.0405941	0.0149377	0.0322207
13114.mousseau.88.s035.16S	-0.135757	-0.431139	0.102917	-0.0108797	-0.000689928
13114.thomas.18.s043.16S	-0.055387	0.0448698	-0.154678	-0.015429	-0.0063901
13114.pinto.63.s009.16S	-0.0508898	0.0204352	-0.0330679	0.0355705	0.000378911
13114.angenent.65.s005.16S	-0.0516363	0.0255307	-0.0730579	0.00384913	0.0276573
13114.mousseau.88.s095.16S	-0.133529	-0.404826	0.0959422	0.00778058	-0.0182335
13114.thomas.18.s045.16S	-0.0548926	0.0451815	-0.157952	-0.0188759	-0.00405294
13114.angenent.65.s008.16S	-0.0512837	0.0250847	-0.075816	-2.88934e-05	0.0252128
13114.mcmahon.21.s016.16S	-0.053286	0.0255554	-0.0601599	0.0122631	0.0163865
13114.palenik.42.s017.16S	-0.0694663	0.0643383	-0.320382	0.140924	0.0976314
13114.thomas.18.s012.16S	-0.057726	0.0402924	-0.132451	0.0152349	-0.00316194
13114.shade.23.s008.16S	-0.0532698	0.0291709	-0.0666793	0.00987852	0.00833623
13114.mousseau.88.s052.16S	-0.128028	-0.37233	0.0237259	-0.0228614	-0.0286295
13114.girguis.50.s002.16S	-0.0517975	0.0178402	-0.0259492	0.0355055	0.0216849
13114.myrold.5.s012.16S	-0.054884	0.0264508	-0.0634393	0.0245709	0.00234175
13114.thomas.18.s017.16S	-0.0567292	0.0406764	-0.122	-0.00201639	-0.00275637
13114.mousseau.88.s107.16S	-0.134775	-0.42305	0.0931636	-0.00740153	-0.00830001
13114.song.51.s019.16S	-0.0497291	0.0167454	-0.0361678	0.0143148	0.0195863
13114.schmidt.56.s026.16S	-0.0508943	0.0207627	-0.0563553	0.00645285	0.022935
13114.mousseau.88.s054.16S	-0.116804	-0.328732	0.0601983	-0.000345151	-0.0101926
13114.girguis.50.s006.16S	-0.0515832	0.0293902	-0.072067	0.0104636	0.000335939
13114.stegen.36.s012.16S	-0.0514951	0.01756	-0.0154921	0.0318704	0.0256911
13114.mayer.33.s004.16S	-0.0507339	0.0400287	-0.114421	-0.00896247	-0.00699713
13114.pinto.63.s019.16S	-0.0484707	0.0298054	-0.0754598	0.00123982	0.0011336
13114.song.52.s010.16S	-0.0501864	0.0190634	-0.0322156	0.0318589	-0.00181644
13114.metcalf.40.s011.16S	-0.052194	0.0284255	-0.0750329	0.00657003	0.0159754
13114.mayer.33.s006.16S	-0.0513459	0.0359498	-0.0962778	0.00331876	-0.0166463
13114.thomas.18.s054.16S	-0.0578322	0.0354418	-0.0919963	0.0347641	-1.92044e-05
13114.metcalf.40.s003.16S	-0.0512229	0.029556	-0.068946	0.010624	-0.000761187
13114.berry.2.s006.16S	-0.0476768	0.0154885	-0.0182319	0.012893	0.021575
13114.tait.77.s007.16S	-0.0617626	0.039015	-0.203998	0.0873463	0.0750655
13114.mousseau.88.s045.16S	-0.141096	-0.455978	0.0942513	-0.0212213	-0.0038933
13114.song.51.s014.16S	-0.0512315	0.0223658	-0.0435097	0.0224084	0.0110926
13114.seedorf.71.s011.16S	-0.0514163	0.0261495	-0.057964	0.0221195	-0.00429267
13114.metcalf.40.s002.16S	-0.0517374	0.0265936	-0.0516595	0.024537	0.00144414
13114.song.52.s009.16S	-0.053277	-0.00198263	-0.00750662	0.023226	0.0315233
13114.rohwer.85.s020.16S	-0.0522631	0.0211887	-0.0309053	0.024373	0.0176837
13114.girguis.50.s001.16S	-0.0510905	0.0238875	-0.0541903	0.0148798	0.0192387
13114.stewart.26.s002.16S	-0.0547635	0.0264269	-0.0623694	0.0468278	0.0140022
13114.thomas.18.s015.16S	-0.054382	0.0424413	-0.138026	-0.0156952	-0.0016854
13114.tait.77.s003.16S	-0.0668875	0.0607003	-0.291722	0.123913	0.0901825
13114.thomas.18.s008.16S	-0.056524	0.027334	-0.0710526	0.0477968	0.00237097
13114.song.52.s001.16S	-0.0553072	0.0107244	-0.0406276	0.0284625	0.0249497
13114.mousseau.88.s001.16S	-0.136977	-0.420167	0.074777	-0.00798984	-0.0234926
13114.thomas.18.s033.16S	-0.050959	0.027431	-0.0628734	0.0198077	-0.00210398
13114.bittleston.68.s002.16S	-0.0496482	0.0197993	-0.0305745	0.0255229	0.00930369
13114.thomas.18.s057.16S	-0.0563475	0.0349058	-0.0885613	0.0266828	-0.00314675
13114.shade.23.s010.16S	-0.047345	0.0185415	-0.0329622	0.00816407	0.0281186
13114.schmidt.56.s024.16S	-0.0512926	0.0310826	-0.0817157	0.00689167	-0.000464517
13114.myrold.59.s020.16S	-0.0499509	0.0339003	-0.0924283	-0.0147757	0.0102686
13114.tait.78.s001.16S	-0.0495261	0.0222948	-0.0499451	0.0111328	0.0159579
13114.mousseau.88.s069.16S	-0.123418	-0.364576	0.0685824	-0.00821373	0.0014365
13114.mcmahon.21.s011.16S	-0.0531117	0.026051	-0.0626848	0.00982867	0.0171888
13114.bittleston.68.s005.16S	-0.0487383	0.0256246	-0.0534916	0.0068894	0.0132129
13114.song.53.s014.16S	-0.0489761	0.0246245	-0.0576521	0.0118842	0.0112131
13114.myrold.59.s005.16S	-0.0525011	0.0292234	-0.0766083	0.00708014	0.00442617
13114.mousseau.88.s092.16S	-0.120726	-0.361129	0.113958	0.0100384	0.0257776
13114.palenik.42.s005.16S	-0.071071	0.0602772	-0.302145	0.154795	0.111051
13114.rohwer.85.s007.16S	-0.0532736	0.0225952	-0.0369643	0.0358195	0.00666919
13114.shade.23.s003.16S	-0.0509054	0.0158571	-0.010655	0.0403905	0.0248589
13114.mousseau.88.s064.16S	-0.122628	-0.351392	0.0771455	0.00727866	-0.0141808
13114.tait.78.s002.16S	-0.0498522	0.0204066	-0.0415699	0.0182983	0.0314998
13114.metcalf.40.s001.16S	-0.0516645	0.0251303	-0.0477427	0.0170237	0.0196049
13114.rohwer.84.s008.16S	-0.0512232	0.0285089	-0.067772	0.0069103	0.0132633
13114.macrae.crerar.3.s006.16S	-0.0546901	0.02909	-0.0561636	0.0268237	0.00371143
13114.sandin.54.s005.16S	-0.0486942	0.0317664	-0.0971384	-0.000633996	-0.00266051
13114.myrold.59.s015.16S	-0.0525777	0.027731	-0.0658984	0.00896745	0.000725083
13114.pinto.63.s007.16S	-0.0500868	0.0327464	-0.0974912	0.000959532	-0.0146341
13114.song.52.s011.16S	-0.0504089	0.0291674	-0.0658136	0.0179546	-0.00555275
13114.rohwer.85.s019.16S	-0.05212	0.0274377	-0.0702977	0.019827	-0.00639154
13114.mousseau.88.s046.16S	-0.12457	-0.370392	0.0902389	0.000838704	-0.00212827
13114.rohwer.85.s006.16S	-0.0519208	0.0213558	-0.0254424	0.0353554	-0.00106415
13114.palenik.42.s001.16S	-0.0702598	0.0616942	-0.310011	0.145504	0.108155
13114.rohwer.85.s022.16S	-0.0481286	0.017903	-0.0160224	0.0220154	0.0240909
13114.song.53.s013.16S	-0.0561743	-0.0121185	-0.0401	0.0139741	0.00361577
13114.distel.72.s011.16S	-0.0494147	0.0149586	-0.0104551	0.0273918	0.0354641
13114.rohwer.85.s024.16S	-0.0496999	0.0297827	-0.0740043	0.0134571	-0.0170174
13114.mcmahon.21.s015.16S	-0.0534881	0.026036	-0.0618641	0.0126217	0.0143564
13114.king.27.s011.16S	-0.0503889	0.0328356	-0.0916702	-0.00233322	0.0152928
13114.pinto.63.s006.16S	-0.0502878	0.0287616	-0.0681838	0.00639261	0.00262329
13114.berry.2.s013.16S	-0.0497396	0.0198017	-0.0390117	0.0129152	0.0244773
13114.thomas.18.s024.16S	-0.057172	0.0351213	-0.10932	0.0435202	0.00991126
13114.stegen.36.s013.16S	-0.0528056	0.0186928	-0.021303	0.0316148	0.0199648
13114.rohwer.85.s005.16S	-0.0529975	0.0225371	-0.047312	0.0278792	0.00520819
13114.mousseau.88.s023.16S	-0.138754	-0.440714	0.10946	-0.00140986	-0.00793516
13114.tucker.58.s016.16S	-0.052131	0.0304802	-0.0832492	0.0226886	-0.00739806
13114.mousseau.88.s101.16S	-0.101158	-0.261277	0.084084	0.00790808	0.0314332
13114.angenent.65.s002.16S	-0.0515733	0.0258635	-0.0650971	0.015809	-0.00146182
13114.song.51.s011.16S	-0.0495479	0.0168697	-0.0164783	0.0216368	0.0267138
13114.pinto.63.s005.16S	-0.0490677	0.0300275	-0.0749949	0.00214796	-0.00141919
13114.song.51.s016.16S	-0.0473982	0.0183444	-0.0488326	-0.00457758	0.0262
13114.palenik.42.s013.16S	-0.066516	0.0323649	-0.23399	0.0914865	0.0743634
13114.bittleston.68.s010.16S	-0.050662	0.0284926	-0.066044	0.0116739	-8.88477e-05
13114.song.51.s003.16S	-0.0489398	0.0260883	-0.0669969	0.00578373	-0.00203745
13114.thomas.18.s010.16S	-0.0538738	0.0191034	-0.0297111	0.0469086	0.0118018
13114.mousseau.88.s074.16S	-0.116245	-0.323854	0.0714137	0.00275043	0.000883395
13114.palenik.42.s006.16S	-0.0704478	0.0558912	-0.278769	0.153139	0.109939
13114.mousseau.88.s083.16S	-0.0959134	-0.215117	0.0345082	0.0139891	-0.0050636
13114.zaneveld.9.s022.16S	-0.0619182	0.0476758	-0.209826	0.0825143	0.072522
13114.palenik.42.s008.16S	-0.0692602	0.0528875	-0.256526	0.148225	0.101256
13114.mousseau.88.s050.16S	-0.133115	-0.419971	0.0974285	-0.0122127	0.00673887
13114.metcalf.40.s004.16S	-0.0510441	0.0272948	-0.0585863	0.0159019	0.00272879
13114.seedorf.71.s006.16S	-0.0495115	0.0269272	-0.0736873	-0.00338377	0.00647454
13114.mousseau.88.s063.16S	-0.131647	-0.389659	0.0301979	-0.0190706	-0.0359581
13114.myrold.5.s011.16S	-0.0548165	0.0230439	-0.0423691	0.0376483	0.0125454
13114.mousseau.88.s070.16S	-0.131596	-0.397145	0.0660174	-0.0069093	-0.0182128
13114.song.53.s015.16S	-0.0547214	0.0188118	-0.0312893	0.0399414	0.0224143
13114.thomas.18.s020.16S	-0.0562553	0.0346288	-0.0988087	0.00912686	0.00225335
13114.mousseau.88.s037.16S	-0.125329	-0.376275	0.084093	-0.00174636	-0.00264403
13114.song.53.s003.16S	-0.049937	0.0285286	-0.0675731	0.00934204	0.0116931
13114.girguis.50.s010.16S	-0.0498152	0.0292001	-0.070588	0.00670969	0.000930927
13114.song.51.s015.16S	-0.0485347	0.0112903	-0.0502868	-0.0118732	0.0278779
13114.song.51.s005.16S	-0.0481531	0.0190642	-0.0402071	0.00690758	0.0304363
13114.palenik.42.s018.16S	-0.069902	0.0645429	-0.32109	0.144511	0.0989157
13114.palenik.42.s014.16S	-0.0545299	0.0271609	-0.069272	0.0444213	0.012992
13114.mousseau.88.s049.16S	-0.131303	-0.405865	0.0803063	-0.0108164	-0.0126812
13114.mcmahon.21.s017.16S	-0.0533756	0.0260266	-0.0629214	0.0129103	0.0147241
13114.bittleston.68.s004.16S	-0.0484886	0.0251564	-0.0554815	0.00664968	0.015332
13114.myrold.5.s007.16S	-0.0558298	0.029369	-0.0677347	0.0276084	-0.00419152
13114.mousseau.88.s088.16S	-0.121793	-0.350145	0.0507746	-0.0130487	-0.014427
13114.minich.76.s005.16S	-0.050058	0.027918	-0.080273	0.0010002	-0.00695073
13114.pinto.63.s010.16S	-0.0499429	0.0215876	-0.0357963	0.0250431	0.00487619
13114.distel.72.s010.16S	-0.0478611	0.0250069	-0.0630445	-0.00351016	0.021337
13114.bittleston.68.s006.16S	-0.0480025	0.0245033	-0.0508391	0.00700213	0.0185164
13114.mousseau.88.s058.16S	-0.127358	-0.371753	0.0430243	-0.0160993	-0.0220295
13114.mcmahon.21.s014.16S	-0.0534538	0.0252274	-0.0605322	0.012476	0.0153672
13114.seedorf.71.s007.16S	-0.0480939	0.0276998	-0.0715638	-0.0143148	0.0290862
13114.bittleston.68.s001.16S	-0.0500877	0.0214555	-0.0408989	0.0205766	0.0152797
13114.distel.72.s015.16S	-0.0463245	0.0153511	-0.0119129	0.0109081	0.0440665
13114.king.27.s007.16S	-0.0485573	0.0167003	-0.0126892	0.0250661	0.0148013
13114.mcmahon.21.s007.16S	-0.0547667	0.0228404	-0.0631818	0.0278614	0.0208035
13114.pinto.63.s026.16S	-0.0511114	0.0175991	-0.0660883	0.00487547	0.00326182
13114.mousseau.88.s032.16S	-0.132207	-0.4075	0.0904188	-0.00412984	-0.00928476
13114.mcmahon.21.s005.16S	-0.0542915	0.0229481	-0.053911	0.0318898	0.0230683
13114.mousseau.88.s094.16S	-0.133853	-0.418671	0.101943	-0.0010121	-0.00905752
13114.bowen.74.s014.16S	-0.0505544	0.0263012	-0.0600208	0.00811115	0.03179
13114.thomas.18.s046.16S	-0.0543811	0.0365795	-0.108466	-0.000660224	0.000690024
13114.palenik.42.s003.16S	-0.0673834	0.0603518	-0.291297	0.126635	0.0852964
13114.tucker.58.s008.16S	-0.0531368	0.0320263	-0.0932612	0.00920972	-0.00977601
13114.metcalf.40.s014.16S	-0.0509643	0.0252653	-0.0418757	0.0231158	0.00945884
13114.mousseau.88.s066.16S	-0.107741	-0.282119	0.0579621	0.00502842	0.00364265
13114.thomas.18.s004.16S	-0.0512921	0.0306015	-0.0779587	0.0127284	-0.00700379
13114.metcalf.40.s010.16S	-0.0541691	0.0269249	-0.0593786	0.0235965	0.00147767
13114.palenik.42.s009.16S	-0.0674202	0.0501694	-0.237386	0.1404	0.0991724
13114.makhalanyane.46.s010.16S	-0.0493999	0.0281556	-0.0714241	0.00124709	0.00393325
13114.mousseau.88.s065.16S	-0.130069	-0.395142	0.074089	-0.0115606	-0.00536705
13114.distel.72.s007.16S	-0.0477073	0.0228057	-0.0396204	0.00721993	0.0322772
13114.girguis.50.s011.16S	-0.0487246	0.0244081	-0.05097	0.0151594	0.00715906
13114.stegen.38.s013.16S	-0.0546101	0.0309462	-0.0734028	0.021489	-0.00692284
13114.myrold.59.s006.16S	-0.0536124	0.0254946	-0.0475997	0.0273419	0.0114005
13114.metcalf.40.s008.16S	-0.0520641	0.0223899	-0.0355766	0.0300092	0.0148174
13114.song.51.s010.16S	-0.0523528	0.0112073	-0.053326	0.0138201	-0.00151509
13114.mayer.34.s006.16S	-0.0505222	0.0213865	-0.0323796	0.0134149	0.0309187
13114.song.75.s003.16S	-0.0544953	0.0148598	-0.0129873	0.0473201	0.0311982
13114.rohwer.84.s004.16S	-0.0531461	0.0292641	-0.0597869	0.020839	0.000403441
13114.rohwer.85.s008.16S	-0.0498429	0.0241776	-0.0511176	0.0134615	-0.00303737
13114.king.27.s010.16S	-0.0505482	0.0232531	-0.0553517	0.00801924	0.0210303
13114.mayer.34.s007.16S	-0.050663	0.0211576	-0.0338281	0.0140894	0.0332149
13114.mayer.33.s003.16S	-0.0521172	0.0316051	-0.09858	-0.00128898	-0.0123149
13114.mcmahon.21.s008.16S	-0.0487504	0.0186424	-0.0308471	0.00824033	0.0342271
13114.mcmahon.21.s004.16S	-0.0556752	0.0228651	-0.0653099	0.0297848	0.0179859
13114.thomas.18.s048.16S	-0.0559264	0.0419741	-0.128255	-0.00617968	-0.00215168
13114.song.53.s010.16S	-0.0474793	0.0230815	-0.0436562	-0.00156999	0.0194365
13114.mayer.33.s002.16S	-0.0490965	0.0359553	-0.109317	-0.0135331	-0.0171708
13114.song.53.s004.16S	-0.0472527	0.0186904	-0.0456212	0.00356728	0.0143187
13114.mousseau.88.s081.16S	-0.0935346	-0.208396	0.0195578	-0.00306572	-0.00160106
13114.distel.72.s013.16S	-0.0489089	0.0155201	-0.0139761	0.0234506	0.0343675
13114.mousseau.88.s005.16S	-0.122195	-0.354304	0.0492073	-0.0201404	-0.00296802
13114.tait.77.s002.16S	-0.0672861	0.0600924	-0.28822	0.127272	0.0900373
13114.thomas.18.s021.16S	-0.0592134	0.0389958	-0.126952	0.0429286	0.00195995
13114.pinto.63.s018.16S	-0.0531494	0.0279732	-0.067175	0.0283829	-0.0264768
13114.bittleston.68.s012.16S	-0.0502934	0.0250287	-0.0534174	0.0128394	0.00594503
13114.thomas.18.s028.16S	-0.0592993	0.0394207	-0.117578	0.0369755	-0.00134103
13114.girguis.50.s003.16S	-0.0514761	0.0228493	-0.0442018	0.0244725	0.0136509
13114.mousseau.88.s039.16S	-0.129883	-0.399376	0.0822148	-0.0100857	-0.0108768
13114.sandin.54.s015.16S	-0.0465543	0.0250036	-0.0651718	-0.0198135	0.0255472
13114.mousseau.88.s044.16S	-0.141785	-0.458233	0.091303	-0.0193857	-0.00286363
13114.mousseau.88.s068.16S	-0.125672	-0.371863	0.0752235	-0.00507371	-0.00760504
13114.mousseau.88.s086.16S	-0.130302	-0.395514	0.0606769	-0.0195433	-0.0188708
13114.bowen.74.s013.16S	-0.0485702	0.0303899	-0.0699666	-0.003983	0.0204715
13114.rohwer.85.s021.16S	-0.0498065	0.0288402	-0.0783871	0.00938158	-0.014074
13114.mousseau.88.s079.16S	-0.136551	-0.422056	0.0710305	-0.0117557	-0.0184374
13114.schmidt.56.s014.16S	-0.0535226	0.0225833	-0.0403202	0.0240992	0.022792
13114.mayer.34.s002.16S	-0.0486788	0.0226217	-0.0485064	0.00628362	0.0243867
13114.tucker.58.s012.16S	-0.0484328	0.024003	-0.0372425	0.017022	0.0161326
13114.rohwer.86.s002.16S	-0.0486253	0.0246358	-0.0476638	0.0178244	-0.00496071
13114.mousseau.88.s040.16S	-0.133662	-0.409544	0.080841	-0.00232709	-0.0157734
13114.song.53.s007.16S	-0.0485124	0.0229004	-0.0501451	0.00810257	0.00505319
13114.bittleston.68.s011.16S	-0.0491743	0.026723	-0.0642251	0.0054938	0.0114102
13114.girguis.50.s012.16S	-0.0497469	0.0183683	-0.0324848	0.0191277	0.0317657
13114.myrold.59.s017.16S	-0.0556667	0.0249098	-0.0511125	0.0285873	-0.00218211
13114.mayer.34.s009.16S	-0.0512126	0.0235353	-0.0459061	0.0113927	0.0225619
13114.myrold.59.s022.16S	-0.0513903	0.0302521	-0.0739954	0.00218871	0.00699199
13114.mousseau.88.s017.16S	-0.130904	-0.395743	0.0643223	-0.0193434	-0.0128709
13114.angenent.65.s001.16S	-0.0500881	0.0240205	-0.0501797	0.00780319	0.0284542
13114.song.53.s011.16S	-0.0470649	0.0218209	-0.0365312	0.00267531	0.0194169
13114.king.27.s020.16S	-0.0490873	0.0101458	0.012251	0.0237275	0.0410895
13114.song.52.s007.16S	-0.0475739	0.0323805	-0.0844771	-0.0121255	0.0029716
13114.mousseau.88.s006.16S	-0.118417	-0.337089	0.087141	0.0122872	0.00699841
13114.rohwer.85.s001.16S	-0.0491951	0.0235689	-0.0382559	0.0164024	0.011628
13114.mousseau.88.s036.16S	-0.128354	-0.39245	0.071896	-0.0213537	-0.00371498
13114.mcmahon.21.s006.16S	-0.0550796	0.0234309	-0.0652864	0.0283157	0.0195582
13114.tucker.58.s015.16S	-0.0486223	0.0221155	-0.0393439	0.0170942	0.0139415
13114.mousseau.88.s100.16S	-0.131835	-0.411851	0.124785	0.00986179	0.0140661
13114.pinto.63.s027.16S	-0.0473238	0.0260313	-0.0691754	-0.000379619	0.000384176
13114.pinto.63.s004.16S	-0.0482011	0.0278487	-0.0768231	-0.00550529	0.0095824
13114.song.51.s002.16S	-0.057791	-0.0188088	-0.0227675	0.0240118	0.00746577
13114.mousseau.88.s106.16S	-0.106802	-0.277929	0.0458483	0.0022636	-0.00748465
13114.song.51.s008.16S	-0.047995	0.0215954	-0.0382943	0.0154502	0.0075315
13114.mousseau.88.s089.16S	-0.123736	-0.363506	0.106915	0.0105687	0.00621552
13114.rohwer.85.s003.16S	-0.0541185	0.0215452	-0.0387151	0.0329987	0.00512057
13114.palenik.42.s012.16S	-0.0673848	0.0656967	-0.312661	0.124475	0.0886532
13114.tait.77.s004.16S	-0.0621775	0.0476253	-0.215427	0.104839	0.0727888
13114.mousseau.88.s007.16S	-0.126333	-0.382324	0.106759	0.00814252	0.007507
13114.king.27.s004.16S	-0.0484921	0.026444	-0.0581516	-0.000852686	0.00906852
13114.palenik.42.s020.16S	-0.0663788	0.0542923	-0.26851	0.130924	0.101873
13114.mousseau.88.s029.16S	-0.127082	-0.381457	0.0494981	-0.0336973	-0.00795382
13114.girguis.50.s008.16S	-0.0516019	0.025308	-0.0549908	0.0227641	0.0100535
13114.mayer.34.s005.16S	-0.048887	0.0257025	-0.0579254	-0.00927003	0.0256202
13114.metcalf.40.s013.16S	-0.0527043	0.0285714	-0.0676685	0.0179582	0.00301605
13114.mousseau.88.s073.16S	-0.122006	-0.354886	0.0868525	0.00317787	-0.00363557
13114.berry.2.s015.16S	-0.0496927	0.0189085	-0.0251773	0.0242492	0.0236486
13114.mousseau.88.s108.16S	-0.112004	-0.299311	0.0358587	-0.00121584	-0.017181
13114.zaneveld.9.s021.16S	-0.0519776	0.030987	-0.092517	0.029974	0.0293272
13114.mousseau.88.s096.16S	-0.131071	-0.401053	0.0859208	-0.00460402	-0.015572
13114.sandin.54.s014.16S	-0.0459522	0.0254347	-0.0679662	-0.0236403	0.0264128
13114.bowen.74.s001.16S	-0.0510297	0.0259901	-0.0586503	0.00890075	0.022456
13114.thomas.18.s003.16S	-0.052138	0.0251439	-0.0663372	0.0196652	-0.00573946
13114.bowen.74.s003.16S	-0.0505601	0.0263317	-0.0598582	0.00594424	0.0241775
13114.song.75.s002.16S	-0.056155	0.0245458	-0.0576853	0.0419117	0.0100466
13114.bowen.74.s015.16S	-0.0505367	0.0305896	-0.0773696	0.00484704	0.0152026
13114.mayer.34.s001.16S	-0.0482155	0.0229275	-0.050318	0.00409539	0.0235679
13114.rohwer.86.s001.16S	-0.0465718	0.0319131	-0.0850659	-0.0130303	-0.00428366
13114.tucker.58.s013.16S	-0.0523779	0.00737652	-0.0563311	0.00902065	0.0219893
13114.song.51.s006.16S	-0.049148	0.0150912	-0.0370315	0.02233	0.00187986
13114.song.53.s001.16S	-0.0468352	0.0213712	-0.0438589	0.00542148	0.0145052
13114.mousseau.88.s087.16S	-0.12638	-0.369842	0.0668844	-0.00356837	-0.0049553
13114.mcmahon.21.s003.16S	-0.0545542	0.0224773	-0.051297	0.0338611	0.0230587
13114.thomas.18.s049.16S	-0.0561543	0.0377845	-0.114878	0.00207531	-0.00239915
13114.bittleston.68.s015.16S	-0.048432	0.0219626	-0.0339142	0.0220874	0.00219771
13114.mousseau.88.s091.16S	-0.132446	-0.410037	0.0868715	-0.00782937	-0.00525138
13114.mousseau.88.s016.16S	-0.114583	-0.323304	0.0686691	-0.0042252	0.0163427
13114.distel.72.s012.16S	-0.0490309	0.0157845	-0.0151388	0.0239635	0.0309383
13114.mousseau.88.s098.16S	-0.101764	-0.271021	0.101813	0.013056	0.0490723
13114.king.27.s014.16S	-0.0506378	0.0213628	-0.0316856	0.0217827	0.0231426
13114.metcalf.40.s012.16S	-0.0519367	0.0174738	-0.0270264	0.0261521	0.0313152
13114.thomas.18.s018.16S	-0.0562243	0.0360941	-0.103135	0.00488003	0.00509193
13114.zaneveld.9.s015.16S	-0.049377	0.0264045	-0.0688785	0.0159664	0.00885538
13114.song.53.s009.16S	-0.0491039	0.0148229	-0.0200591	0.0262774	0.0255113
13114.mousseau.88.s076.16S	-0.132865	-0.408142	0.0860504	-0.00564471	-0.0111157
13114.mcmahon.21.s013.16S	-0.0529897	0.0265205	-0.0635522	0.00986652	0.0122023
13114.stegen.38.s005.16S	-0.0528237	0.02442	-0.0486005	0.0221611	0.0123457
13114.mousseau.88.s078.16S	-0.122438	-0.352119	0.0574307	-0.00528252	-0.0148428
13114.rohwer.85.s027.16S	-0.049675	0.019174	-0.0239346	0.0223261	0.0214502
13114.mousseau.88.s085.16S	-0.139754	-0.447142	0.100105	-0.0103906	-0.0128356
13114.song.51.s007.16S	-0.0543641	0.0161626	-0.0225096	0.0437392	0.028302
13114.song.53.s008.16S	-0.0491004	0.0116217	-0.0187173	0.0219432	0.0178581
13114.mousseau.88.s104.16S	-0.131088	-0.405754	0.109926	0.00328948	0.00606705
13114.seedorf.71.s004.16S	-0.0513635	0.0360499	-0.096281	0.00447782	-0.0136503
13114.king.27.s013.16S	-0.0482041	0.0345471	-0.0969803	-0.0168994	0.0127187
13114.mayer.33.s007.16S	-0.0515806	0.0322771	-0.0875901	0.0022495	-0.000201561
13114.palenik.42.s019.16S	-0.0691145	0.0597546	-0.299395	0.143631	0.10317
13114.distel.72.s009.16S	-0.048516	0.0279674	-0.0588924	0.0043177	0.0177748
13114.mousseau.88.s053.16S	-0.126403	-0.365528	0.0420556	-0.0155947	-0.0242664
13114.song.52.s008.16S	-0.0504482	0.0315159	-0.0879223	0.0129967	-0.0128242
13114.thomas.18.s055.16S	-0.0571659	0.0350449	-0.0920885	0.0330915	-0.00120681
13114.stegen.38.s006.16S	-0.0542254	0.0256389	-0.0508221	0.0253806	0.0066913
13114.myrold.59.s011.16S	-0.0497875	0.0224746	-0.0408499	0.00111039	0.0341911
13114.mcmahon.21.s010.16S	-0.0487413	0.0190225	-0.030371	0.00843497	0.0351079
13114.palenik.42.s002.16S	-0.0701287	0.0639883	-0.315059	0.143129	0.105223
13114.king.27.s015.16S	-0.0479981	0.035411	-0.105013	-0.0165889	0.00976334
13114.distel.72.s008.16S	-0.0489118	0.0242159	-0.0403595	0.0122681	0.0232971
13114.mousseau.88.s090.16S	-0.122053	-0.37367	0.116651	0.000500345	0.0328325
13114.mousseau.88.s059.16S	-0.130937	-0.400435	0.0953953	-0.0013205	-0.00661299
13114.mousseau.88.s008.16S	-0.127688	-0.391472	0.0975203	-0.00480254	0.0131038
13114.mcmahon.21.s001.16S	-0.0542084	0.0228079	-0.0534273	0.0313105	0.0239232
13114.rohwer.85.s002.16S	-0.052655	0.0228426	-0.042884	0.025828	0.01319
13114.mayer.34.s010.16S	-0.0510212	0.0226586	-0.0378398	0.0115332	0.0368885
13114.mousseau.88.s019.16S	-0.124067	-0.372676	0.105129	0.00655632	0.0161177
13114.mousseau.88.s047.16S	-0.115167	-0.325233	0.0674699	-0.00599691	0.00832177
13114.mousseau.88.s027.16S	-0.128563	-0.380792	0.0281914	-0.0287705	-0.0192986
13114.thomas.18.s029.16S	-0.0558008	0.0366223	-0.10306	0.0199248	-0.00438788
13114.thomas.18.s014.16S	-0.0576403	0.0371403	-0.126516	0.00772974	0.00988986
13114.mousseau.88.s025.16S	-0.128452	-0.391179	0.0630099	-0.0172265	-0.0014465
13114.tucker.58.s014.16S	-0.0504395	0.0226855	-0.0460361	0.0158934	0.0223879
13114.mousseau.88.s042.16S	-0.133012	-0.410499	0.0878229	-0.00943749	-0.00597009
13114.mousseau.88.s105.16S	-0.140925	-0.449394	0.0821519	-0.0153413	-0.0170633
13114.song.53.s005.16S	-0.0507312	0.0241478	-0.055461	0.0165036	0.0164238
13114.thomas.18.s001.16S	-0.0483112	0.0231406	-0.0596842	-0.000227973	0.012631
13114.stewart.26.s008.16S	-0.0561551	0.0256349	-0.0618174	0.0571524	0.0194191
13114.king.27.s008.16S	-0.0496704	0.0209742	-0.0654119	-0.000650474	0.00161651
13114.king.27.s016.16S	-0.0492179	0.0113636	0.00720946	0.0246252	0.040968
13114.song.51.s013.16S	-0.0532574	-0.00155595	-0.0443212	0.00424054	0.018841
13114.jensen.43.s019.16S	-0.0493183	0.0295298	-0.0679938	0.0154659	0.000319525
13114.mcmahon.21.s012.16S	-0.0528117	0.027051	-0.0655656	0.00870605	0.0101945
13114.pinto.63.s014.16S	-0.0527073	0.0288897	-0.0696155	0.0271978	-0.0292164
13114.stegen.38.s001.16S	-0.0530329	0.0245003	-0.0477664	0.0236571	0.0113101
13114.stewart.26.s005.16S	-0.0472497	0.0327586	-0.0955736	-0.0151902	-0.00394567
13114.mousseau.88.s055.16S	-0.139471	-0.436677	0.0750749	-0.0138784	-0.0232612
13114.rohwer.84.s002.16S	-0.0512378	0.0323911	-0.0760104	0.00499238	-0.0030782
13114.king.27.s001.16S	-0.0494698	0.0196657	-0.0369297	0.0159363	0.00886224
13114.metcalf.40.s005.16S	-0.0551886	0.0280236	-0.0591585	0.0246778	0.0118711
13114.thomas.18.s056.16S	-0.0559976	0.0354335	-0.0918301	0.0226975	-0.00445857
13114.stegen.38.s017.16S	-0.0545141	0.02985	-0.070005	0.0177347	-0.0043191
13114.stewart.26.s001.16S	-0.0555856	0.0297739	-0.0897361	0.0454164	0.00139464
13114.mousseau.88.s084.16S	-0.134157	-0.416482	0.0825366	-0.0119535	-0.00148083
13114.berry.2.s020.16S	-0.048769	0.0179929	-0.0267857	0.0245378	0.00465614
13114.song.53.s002.16S	-0.0500309	0.0299382	-0.0765167	0.00721688	-0.00267118
13114.thomas.18.s025.16S	-0.0592566	0.0378725	-0.128956	0.0547903	0.0210649
13114.bowen.74.s004.16S	-0.0497959	0.0240018	-0.0506361	0.00359522	0.0412996
13114.mousseau.88.s003.16S	-0.117172	-0.337032	0.0816977	-0.000919848	0.0123154
13114.mousseau.88.s030.16S	-0.131607	-0.413622	0.085583	-0.0231339	0.00650178
13114.stegen.38.s011.16S	-0.0529929	0.0293093	-0.0613299	0.0142182	0.00302995
13114.mcmahon.21.s009.16S	-0.0488443	0.0186249	-0.029869	0.00864343	0.0352724
13114.thomas.18.s009.16S	-0.0534506	0.01889	-0.0262464	0.0462611	0.0112706
13114.roy.chowdhury.45.s024.16S	-0.0499863	0.0110708	0.0174689	0.0514345	0.0138371
13114.mousseau.88.s021.16S	-0.124253	-0.353819	0.0266784	-0.0151571	-0.0330168
13114.minich.76.s002.16S	-0.0493518	0.0378265	-0.107724	0.0014554	-0.0347425
13114.girguis.50.s004.16S	-0.0508815	0.0223092	-0.0424623	0.0255493	0.0103168
13114.myrold.5.s004.16S	-0.0508518	0.0243093	-0.0470722	0.0174	0.0158788
13114.metcalf.40.s007.16S	-0.0504384	0.0169743	-0.0133403	0.0273497	0.0337934
13114.rohwer.85.s011.16S	-0.0513013	0.0221508	-0.0348745	0.0270684	-0.0011529
13114.song.52.s014.16S	-0.0499926	0.0288596	-0.0772239	0.00689933	-0.011733
13114.mousseau.88.s057.16S	-0.129915	-0.388912	0.0762289	-0.00213007	-0.0132412
13114.song.51.s018.16S	-0.0504962	0.015515	-0.0646228	0.00468719	8.67441e-05
13114.thomas.18.s030.16S	-0.0570357	0.0369073	-0.103076	0.0262142	-0.00448305
13114.metcalf.81.s001.16S	-0.0497278	0.0281749	-0.0725541	0.0113358	-0.00466446
13114.mousseau.88.s034.16S	-0.132914	-0.423496	0.116451	-0.0054865	0.0153337
13114.bowen.74.s002.16S	-0.0509471	0.0226903	-0.0418001	0.014411	0.0337987
13114.song.51.s004.16S	-0.0485402	0.0225908	-0.0535214	0.00441093	0.00847087
13114.stegen.36.s008.16S	-0.052109	0.017532	-0.013467	0.0358248	0.0282377
13114.song.52.s013.16S	-0.0506794	0.0247483	-0.0541006	0.0172434	0.00940771
13114.metcalf.81.s002.16S	-0.0503955	0.0135041	-0.0227869	0.0153241	0.0282069
13114.stewart.26.s003.16S	-0.0565135	0.0281924	-0.0788748	0.0523346	0.00903218
13114.mousseau.88.s041.16S	-0.120014	-0.353819	0.107191	0.00975627	0.0114491
13114.tait.77.s008.16S	-0.0694881	0.0585742	-0.293763	0.149541	0.100852
13114.pinto.63.s013.16S	-0.050285	0.0235778	-0.0427833	0.0324797	0.00523987
13114.bittleston.68.s007.16S	-0.0512313	0.0135774	-0.069021	0.00440241	-0.010116
13114.stewart.26.s007.16S	-0.0608655	0.050206	-0.217021	0.0875726	0.0623197
13114.mousseau.88.s024.16S	-0.130264	-0.402549	0.0871832	-0.010825	0.000998072
13114.thomas.18.s013.16S	-0.0596148	0.0483666	-0.168305	0.00155129	-0.00673779
13114.minich.76.s004.16S	-0.0524089	0.0228065	-0.0582929	0.0158923	0.013282
13114.jensen.43.s010.16S	-0.0478998	0.0297596	-0.0799382	-0.0120319	0.0157882
13114.tait.77.s006.16S	-0.0628163	0.0476269	-0.220412	0.107417	0.07606
13114.mousseau.88.s009.16S	-0.120917	-0.348474	0.0536416	-0.0107814	-0.0121742
13114.thomas.18.s002.16S	-0.0509578	0.028616	-0.068926	0.0135283	-0.00540733
13114.mayer.33.s005.16S	-0.0523785	0.0309484	-0.0824038	0.0117248	0.00706641
13114.stewart.26.s004.16S	-0.0553906	0.029108	-0.0822733	0.0436401	0.00660521
13114.thomas.18.s007.16S	-0.0531082	0.0280126	-0.0876251	0.0403212	0.0308604
13114.angenent.65.s004.16S	-0.0513067	0.0250523	-0.0757537	-0.000746994	0.0262532
13114.mousseau.88.s002.16S	-0.134788	-0.417859	0.0898212	-0.00519571	-0.00392232
13114.song.52.s015.16S	-0.0507442	0.0254771	-0.0555789	0.0155192	0.014207
13114.thomas.18.s026.16S	-0.0574339	0.0343408	-0.0870138	0.0347048	0.0012449
13114.tait.77.s001.16S	-0.0666394	0.0612469	-0.292167	0.120255	0.0837293
13114.rohwer.85.s004.16S	-0.0519079	0.0218244	-0.0447462	0.029665	0.0115826
13114.mousseau.88.s093.16S	-0.125425	-0.364978	0.0739075	0.00439348	-0.0112694
13114.song.52.s003.16S	-0.0492748	0.0264766	-0.065604	0.00555555	0.00985325
13114.myrold.59.s010.16S	-0.053447	0.0265637	-0.0459115	0.0338537	-0.00965218
13114.metcalf.40.s006.16S	-0.0555701	0.0300079	-0.0695918	0.024497	0.00281159
13114.angenent.65.s009.16S	-0.0498849	0.025803	-0.0639288	0.00745836	0.00960489
13114.palenik.42.s011.16S	-0.0693186	0.0525863	-0.255213	0.148185	0.103355
13114.pinto.63.s024.16S	-0.0592016	0.04114	-0.169187	0.0582663	0.0518817
13114.song.75.s004.16S	-0.0531005	0.0124285	-0.0033733	0.0405768	0.0429816
13114.minich.76.s003.16S	-0.0503369	0.0189045	-0.0377743	0.0164739	0.0158687
13114.bittleston.68.s003.16S	-0.0504043	0.0160231	-0.015136	0.0387099	0.0070198
13114.mayer.34.s008.16S	-0.0496595	0.0289815	-0.0755933	-0.000884089	-0.000811295
13114.palenik.42.s010.16S	-0.0691713	0.0540142	-0.262105	0.146853	0.101163
13114.pinto.63.s022.16S	-0.0477681	0.0321564	-0.0853087	-0.00679982	-0.000231394
13114.mayer.33.s001.16S	-0.0522898	0.0307541	-0.0778696	0.0115693	-0.00460714
13114.palenik.42.s015.16S	-0.0662965	0.0624174	-0.292505	0.117782	0.0890666
13114.myrold.59.s002.16S	-0.0517783	0.0216197	-0.0253436	0.0284908	0.0154905
13114.angenent.65.s003.16S	-0.0506694	0.0238322	-0.0583838	0.00619178	0.0339547
13114.angenent.65.s007.16S	-0.0505856	0.0233343	-0.0563859	0.00547789	0.034187
13114.mousseau.88.s011.16S	-0.0984717	-0.225888	0.0218533	-0.0039289	0.00350055
13114.pinto.63.s025.16S	-0.0507009	0.0206002	-0.0302636	0.0250914	0.0242794
13114.song.52.s005.16S	-0.0496654	0.00849594	0.000308064	0.0265059	0.0252675
13114.mousseau.88.s062.16S	-0.130856	-0.391379	0.0624513	-0.00569274	-0.0192169
13114.rohwer.85.s016.16S	-0.0493934	0.0321085	-0.0908103	0.00085895	-0.0157996
13114.jensen.43.s011.16S	-0.048026	0.02611	-0.0612015	-0.00431576	0.0233677
13114.song.53.s001.WGS	0.124985	0.0122538	0.0599616	0.11065	-0.0839195
13114.pinto.63.s006.WGS	-0.0463958	0.0573089	0.0846478	0.0405397	-0.0124992
13114.stegen.38.s001.WGS	-0.0776	0.159708	0.163267	-0.0240496	0.00892954
13114.bittleston.68.s010.WGS	-0.0519622	0.0491165	0.00441392	0.0254947	-0.0244673
13114.mcmahon.21.s016.WGS	-0.0596582	0.0349258	0.033856	0.0530905	0.059256
13114.thomas.18.s016.WGS	-0.0616717	0.0194711	0.0399012	0.0235462	0.376365
13114.bittleston.68.s004.WGS	-0.0676894	0.110217	0.141151	0.0250675	-0.0120384
13114.song.52.s015.WGS	-0.0299306	0.0540155	-0.0279857	0.0395502	-0.08701
13114.mayer.34.s010.WGS	-0.055777	0.167288	0.245096	0.00242162	0.00243512
13114.mousseau.88.s096.WGS	0.57074	-0.0482934	0.021602	-0.0238383	0.0238847
13114.mousseau.88.s106.WGS	0.548765	-0.0504804	0.0396029	-0.0115613	0.0246667
13114.girguis.50.s002.WGS	0.132738	-0.000331482	0.120514	0.14739	-0.0772192
13114.song.52.s002.WGS	0.105613	0.0190284	0.0625712	0.110753	-0.108834
13114.palenik.42.s002.WGS	-0.0693399	0.0487709	-0.0645535	-0.465453	-0.0796299
13114.myrold.5.s007.WGS	-0.0866871	0.182239	0.207671	-0.00429994	-0.00100112
13114.mousseau.88.s029.WGS	0.540842	-0.0371671	-0.0458991	-0.0750194	0.0278861
13114.palenik.42.s018.WGS	-0.0719129	0.0507436	-0.0672338	-0.462596	-0.120777
13114.mousseau.88.s047.WGS	0.474751	-0.0409141	-0.000376447	-0.0232637	0.0324123
13114.mousseau.88.s076.WGS	0.595462	-0.0561506	0.0413765	-0.00990593	0.0355759
13114.mousseau.88.s064.WGS	0.494648	-0.0430012	0.0421166	0.0206046	0.00790054
13114.song.51.s020.WGS	0.0368293	0.0248052	-0.0339994	0.0519214	-0.0579663
13114.mcmahon.21.s004.WGS	-0.056117	0.0210983	0.0359177	0.0482462	0.0806267
13114.song.52.s010.WGS	-0.0326873	0.0372835	-0.031173	0.00563903	-0.0121652
13114.mcmahon.21.s011.WGS	-0.0594632	0.0344293	0.0323696	0.0530755	0.0591494
13114.mousseau.88.s042.WGS	0.568775	-0.0527541	0.0670026	0.0250792	0.0189788
13114.metcalf.81.s001.WGS	-0.0453928	0.0313202	-0.0490717	0.0154646	-0.00707057
13114.tait.77.s004.WGS	-0.067732	0.0548422	-0.0905317	-0.396312	-0.109873
13114.palenik.42.s001.WGS	-0.0708393	0.0537389	-0.0617773	-0.503176	-0.0996437
13114.distel.72.s011.WGS	-0.0556396	0.051086	-0.0293991	-0.03892	0.0185185
13114.myrold.59.s006.WGS	-0.0983711	0.238689	0.327357	-0.0119791	0.0121436
13114.myrold.5.s012.WGS	-0.0824465	0.169387	0.181222	-0.00520738	-0.00272812
13114.pinto.63.s017.WGS	-0.0581645	0.104054	0.0995415	0.0417529	-0.0570964
13114.metcalf.81.s003.WGS	-0.033801	0.0371198	0.0138625	0.0304049	-0.010007
13114.mousseau.88.s052.WGS	0.51054	-0.0443492	0.0350397	0.00130319	0.027319
13114.mcmahon.21.s014.WGS	-0.0600341	0.0376113	0.0403622	0.0536876	0.0587956
13114.girguis.50.s008.WGS	0.133423	0.00178275	0.110256	0.151662	-0.0835767
13114.rohwer.85.s002.WGS	-0.0569688	0.0517298	-0.03373	-0.00313216	0.0222719
13114.stegen.36.s012.WGS	-0.0609169	0.0763592	0.0522231	0.0206977	-0.0077998
13114.bittleston.68.s015.WGS	-0.063476	0.0279971	0.0664039	0.0317815	0.35609
13114.palenik.42.s012.WGS	-0.0674599	0.0513357	-0.075775	-0.428795	-0.09234
13114.girguis.50.s001.WGS	0.146671	0.00200869	0.129559	0.143848	-0.0965103
13114.song.52.s014.WGS	-0.0484155	0.0709299	0.012199	0.0332098	-0.0422417
13114.palenik.42.s006.WGS	-0.073132	0.0537728	-0.0652461	-0.50228	-0.101212
13114.thomas.18.s054.WGS	-0.0580043	0.0617699	-0.0675254	-0.135876	-0.019937
13114.myrold.59.s011.WGS	-0.0917554	0.204256	0.325655	0.0149685	0.0254088
13114.stewart.26.s008.WGS	-0.0563885	0.0312169	-0.0516527	-0.0412998	0.01172
13114.stegen.38.s013.WGS	-0.0932299	0.220988	0.281464	-0.0205307	0.010553
13114.song.53.s015.WGS	-0.0360813	0.0461983	-0.0452913	0.156579	-0.492328
13114.mousseau.88.s057.WGS	0.612484	-0.053721	-0.00244137	-0.0466155	0.0347984
13114.thomas.18.s030.WGS	-0.0582932	0.0529465	-0.0861827	-0.112373	-0.0166169
13114.mousseau.88.s070.WGS	0.502238	-0.0256743	0.0292533	-0.00576734	3.42585e-05
13114.king.27.s001.WGS	-0.0712031	0.150966	0.171209	-0.0172264	0.00729963
13114.mcmahon.21.s001.WGS	-0.0563306	0.0207856	0.0353551	0.0476174	0.0807677
13114.thomas.18.s007.WGS	-0.0631307	0.0551479	-0.0401164	-0.274073	-0.0338139
13114.seedorf.71.s006.WGS	-0.0915494	0.215607	0.309724	0.0048535	0.0168496
13114.minich.76.s002.WGS	-0.0635814	0.0888731	0.166706	0.031355	0.0342459
13114.metcalf.40.s011.WGS	-0.0648405	0.112848	0.144587	0.0307558	-0.00278927
13114.metcalf.40.s008.WGS	-0.0518621	0.0458601	-0.00863713	0.0055295	0.0091873
13114.berry.2.s014.WGS	-0.0682916	0.11793	0.100448	0.0179133	-0.0568152
13114.rohwer.85.s021.WGS	-0.0533755	0.0508197	0.0314865	0.0108647	0.0254138
13114.angenent.65.s009.WGS	-0.00909128	0.0197695	0.00283492	0.06344	-0.022772
13114.stewart.26.s005.WGS	-0.0526507	0.0333859	-0.0622807	-0.0292229	-0.0178963
13114.bowen.74.s009.WGS	-0.0574482	0.0846374	0.00497569	-0.117673	0.0223694
13114.bittleston.68.s002.WGS	-0.0628572	0.0867311	0.0804548	0.0184701	-0.00222603
13114.thomas.18.s056.WGS	-0.0567092	0.0600276	-0.0694868	-0.110557	-0.0204292
13114.palenik.42.s013.WGS	-0.0403396	0.0398125	-0.053446	-0.297943	-0.0521989
13114.angenent.65.s004.WGS	-0.00318945	0.0288107	0.0303001	0.0793272	-0.0291236
13114.jensen.43.s011.WGS	-0.0589276	0.0505819	0.0108723	-0.0370594	-0.00567074
13114.song.53.s010.WGS	0.00046665	0.0228184	0.0239336	0.103504	-0.167419
13114.bowen.74.s015.WGS	-0.0551765	0.0957097	0.033626	-0.130202	0.0209992
13114.mousseau.88.s032.WGS	0.492296	-0.0361196	-0.0482016	-0.0782032	0.0400041
13114.king.27.s015.WGS	-0.0703266	0.104336	0.121089	0.025439	-0.00366746
13114.mousseau.88.s040.WGS	0.587742	-0.0518694	0.00970815	-0.0281806	0.0306214
13114.roy.chowdhury.45.s024.WGS	-0.0559463	0.0529307	0.00171361	-0.0455029	0.0287942
13114.girguis.50.s010.WGS	0.12965	0.00717459	0.0926029	0.135372	-0.103327
13114.song.51.s009.WGS	0.0324652	0.0196554	0.00287416	0.0846401	-0.0661893
13114.mousseau.88.s027.WGS	0.484631	-0.0434924	0.0282521	-0.00142476	0.0300074
13114.angenent.65.s003.WGS	-0.0108867	0.0201857	0.0196878	0.0797867	-0.0253364
13114.angenent.65.s006.WGS	-0.00292934	0.0197221	0.0272462	0.0840491	-0.0259446
13114.song.52.s005.WGS	0.0598419	0.0173309	-0.00519097	0.063844	-0.0621606
13114.mayer.33.s002.WGS	-0.0746273	0.147181	0.23793	-0.000830828	0.0253803
13114.sandin.54.s014.WGS	0.0498462	0.0302257	0.0452282	0.0958264	-0.107129
13114.mayer.34.s008.WGS	-0.0596358	0.13285	0.195628	-0.0172709	0.0119292
13114.tait.77.s008.WGS	-0.0688694	0.0576693	-0.0642748	-0.458126	-0.125844
13114.mcmahon.21.s003.WGS	-0.0564682	0.0216915	0.0367581	0.047952	0.0803364
13114.rohwer.84.s002.WGS	-0.0739028	0.0997112	0.176318	0.0242214	0.181317
13114.mousseau.88.s080.WGS	0.460963	-0.0415507	0.0327674	-0.0116568	0.0443696
13114.bowen.74.s001.WGS	-0.0637028	0.0974329	0.0324873	-0.140684	0.0355014
13114.berry.2.s006.WGS	-0.0178288	0.0463309	-0.0434035	0.152881	-0.491581
13114.palenik.42.s005.WGS	-0.070609	0.0581089	-0.0626909	-0.525709	-0.10654
13114.mcmahon.21.s007.WGS	-0.0552973	0.0185798	0.0305391	0.0454595	0.0793114
13114.sandin.54.s015.WGS	0.0411815	0.0276606	0.0315625	0.0937495	-0.101646
13114.berry.2.s013.WGS	-0.0735897	0.122843	0.130757	0.00602305	-0.0065714
13114.mousseau.88.s101.WGS	0.492518	-0.0438792	0.0165878	-0.0269956	0.033923
13114.thomas.18.s026.WGS	-0.0594998	0.0551166	-0.0841281	-0.131037	-0.0165641
13114.mousseau.88.s108.WGS	0.500404	-0.0480784	0.0752713	0.0453034	0.00551849
13114.mousseau.88.s034.WGS	0.395096	-0.0215756	-0.0293018	-0.0341161	0.0188737
13114.song.75.s002.WGS	-0.0399117	0.053457	-0.040467	0.145937	-0.456906
13114.myrold.59.s010.WGS	-0.079905	0.186398	0.240769	-0.00966933	0.0102722
13114.pinto.63.s025.WGS	-0.0776871	0.151517	0.20978	0.0285604	-0.00360097
13114.mousseau.88.s091.WGS	0.59661	-0.0539436	0.0270675	-0.0210555	0.0293356
13114.mousseau.88.s016.WGS	0.207918	-0.006279	-0.00590509	0.0203794	0.00737731
13114.mousseau.88.s053.WGS	0.527826	-0.0482374	0.0638592	0.0107586	0.023029
13114.mcmahon.21.s010.WGS	-0.0548738	0.0562213	-0.0149818	0.0101241	-0.00462187
13114.song.53.s013.WGS	0.0755937	0.0352219	-0.02833	0.0384516	-0.115484
13114.tait.77.s002.WGS	-0.0683784	0.0515682	-0.0808148	-0.397087	-0.105456
13114.girguis.50.s009.WGS	0.0714399	0.0152328	0.0607964	0.0837538	-0.091821
13114.shade.23.s004.WGS	-0.0810353	0.174695	0.236324	-0.00681001	0.0266011
13114.mcmahon.21.s008.WGS	-0.0547395	0.0547927	-0.0183219	0.00879588	-0.00333992
13114.song.51.s006.WGS	0.410288	-0.0340365	0.0493886	0.03853	-0.00397226
13114.mousseau.88.s059.WGS	0.581922	-0.0475343	0.0178393	-0.0287236	0.0204438
13114.song.53.s014.WGS	0.0400374	0.0417431	0.0561304	0.0557098	-0.0601452
13114.metcalf.40.s012.WGS	-0.0610472	0.142189	0.197387	0.0745836	-0.123585
13114.metcalf.40.s013.WGS	-0.056773	0.0832948	0.0183438	0.0178019	-0.0373888
13114.palenik.42.s007.WGS	-0.0670478	0.0489601	-0.069429	-0.396096	-0.0798505
13114.song.53.s008.WGS	0.158465	0.0052092	0.0529016	0.122789	-0.100444
13114.song.53.s002.WGS	-0.0434451	0.0347735	-0.0589265	0.0290122	-0.0545721
13114.palenik.42.s016.WGS	-0.0613625	0.04187	-0.0638886	-0.343852	-0.050855
13114.minich.76.s003.WGS	-0.031544	0.0294347	0.0471376	0.060939	-0.0250716
13114.metcalf.40.s003.WGS	-0.0611341	0.0932146	0.115841	0.027873	0.00519096
13114.palenik.42.s017.WGS	-0.0717261	0.049308	-0.0684587	-0.451444	-0.118833
13114.minich.76.s006.WGS	-0.0300722	0.0463236	-0.0275091	0.163448	-0.487166
13114.mousseau.88.s109.WGS	0.463251	-0.0329213	-0.0757557	-0.0860348	0.0344906
13114.song.51.s015.WGS	0.109575	0.0201765	-0.0100733	0.0736498	-0.112444
13114.mousseau.88.s093.WGS	0.55333	-0.0502047	0.0681342	0.0337281	0.0143371
13114.mousseau.88.s007.WGS	0.565415	-0.0464012	0.013205	-0.019018	0.0135588
13114.mousseau.88.s008.WGS	0.56152	-0.0521301	0.0627417	0.0143468	0.0156413
13114.thomas.18.s003.WGS	-0.054172	0.0295263	0.0113503	0.00448059	0.120047
13114.distel.72.s010.WGS	-0.0353441	0.0338788	-0.00453149	0.00368525	-0.0153594
13114.mousseau.88.s046.WGS	0.507142	-0.0439035	-0.00689044	-0.0592435	0.0462707
13114.mcmahon.21.s017.WGS	-0.0594503	0.0341226	0.0324228	0.0531208	0.0602687
13114.bittleston.68.s011.WGS	-0.0527388	0.0755358	0.0773617	0.0367136	-0.0281832
13114.mousseau.88.s003.WGS	0.494058	-0.0448201	0.0622683	0.0333077	0.00372986
13114.mousseau.88.s086.WGS	0.416522	-0.025466	-0.0870808	-0.103261	0.0403931
13114.stegen.36.s008.WGS	-0.0671619	0.0880901	0.0935744	0.0325411	-0.00738635
13114.pinto.63.s004.WGS	-0.0396	0.0384671	0.0627176	0.031392	0.0147368
13114.rohwer.85.s022.WGS	-0.0532487	0.0446166	0.0345051	0.0128193	0.0187665
13114.mayer.34.s005.WGS	-0.0770485	0.157814	0.232818	-0.00778738	0.024675
13114.mousseau.88.s058.WGS	0.523043	-0.0380988	-0.0704386	-0.0960031	0.0462677
13114.song.51.s010.WGS	0.0736159	0.0111017	0.0339029	0.0863644	-0.0672176
13114.tait.78.s001.WGS	-0.0617355	0.0611552	0.0100187	-0.101379	-0.00570249
13114.bowen.74.s002.WGS	-0.0606159	0.0896145	0.012941	-0.147163	0.0314841
13114.mousseau.88.s088.WGS	0.3232	-0.00964531	0.0183996	0.000296103	-0.0123332
13114.thomas.18.s019.WGS	-0.0610812	0.0169116	0.0475408	0.0314244	0.347176
13114.stewart.26.s002.WGS	-0.0559965	0.0374983	-0.0519022	-0.04807	0.00286367
13114.palenik.42.s003.WGS	-0.0697483	0.0571737	-0.0739419	-0.477319	-0.0969349
13114.mayer.34.s002.WGS	-0.0574137	0.0701274	0.0114565	0.00529889	-0.0169696
13114.palenik.42.s019.WGS	-0.0729064	0.0547687	-0.0644446	-0.489505	-0.127875
13114.mayer.33.s005.WGS	-0.0957668	0.228271	0.362238	-0.00301773	0.0373741
13114.tait.78.s002.WGS	-0.0616494	0.0650419	0.020498	-0.163144	0.00273568
13114.rohwer.85.s016.WGS	-0.0486028	0.037225	-0.0614752	-0.0100298	0.00635382
13114.mayer.34.s009.WGS	-0.0645994	0.186739	0.291347	0.00332034	-0.000857206
13114.makhalanyane.46.s010.WGS	-0.0759794	0.147338	0.199801	0.00474666	0.0400465
13114.girguis.50.s004.WGS	0.136798	0.0113086	0.100602	0.123312	-0.0875606
13114.roy.chowdhury.45.s004.WGS	-0.0508907	0.0226381	-0.0307359	0.0220691	0.00781523
13114.song.51.s011.WGS	-0.0116997	0.0622888	0.0170848	0.0404114	-0.0563549
13114.myrold.59.s015.WGS	-0.0999301	0.233965	0.349798	0.00304673	0.0242421
13114.pinto.63.s009.WGS	-0.0642606	0.105222	0.084648	0.0311722	-0.0574488
13114.pinto.63.s019.WGS	-0.0520342	0.0469914	-0.0454329	0.0179778	-0.0456459
13114.thomas.18.s055.WGS	-0.0584638	0.0584826	-0.077169	-0.130469	-0.0184299
13114.song.53.s006.WGS	-0.0236084	0.0424904	-0.0271286	0.166862	-0.492705
13114.mousseau.88.s097.WGS	0.333267	0.00440403	0.000448089	-0.0099638	-0.00972252
13114.shade.23.s008.WGS	-0.101399	0.236745	0.372971	0.00999119	0.0265429
13114.song.75.s003.WGS	0.00869763	0.0437269	-0.0347119	0.178043	-0.513064
13114.rohwer.85.s003.WGS	-0.0276334	0.0476826	-0.0281642	0.00852633	-0.00438947
13114.rohwer.85.s004.WGS	-0.0506812	0.05339	-0.0152001	0.00865704	0.010316
13114.song.52.s009.WGS	0.0241761	0.0259353	-0.0168169	0.0720399	-0.078597
13114.metcalf.40.s014.WGS	-0.0766212	0.160295	0.239411	0.00292136	0.0433242
13114.song.51.s008.WGS	0.0607906	0.0185156	0.0126432	0.0552073	-0.0373062
13114.girguis.50.s012.WGS	0.12555	0.0103519	0.110328	0.0991674	-0.111847
13114.mousseau.88.s107.WGS	0.585386	-0.055372	0.040576	-0.0192801	0.0358706
13114.thomas.18.s029.WGS	-0.0572151	0.0552168	-0.0795774	-0.109864	-0.0177886
13114.mousseau.88.s054.WGS	0.472692	-0.0181651	0.0389816	0.0839587	-0.25568
13114.angenent.65.s007.WGS	-0.0100206	0.0282385	0.0343928	0.082846	-0.0263902
13114.mousseau.88.s024.WGS	0.589972	-0.0482063	-0.000509418	-0.0343804	0.0115718
13114.song.51.s003.WGS	0.110841	0.0190051	0.0130049	0.0768902	-0.0838879
13114.mousseau.88.s094.WGS	0.550025	-0.0384964	-0.0288157	-0.0712811	0.031331
13114.mousseau.88.s035.WGS	0.617185	-0.0545044	0.0232134	-0.0236369	0.0292101
13114.thomas.18.s015.WGS	-0.0598465	0.0239297	0.0222473	0.0192146	0.319367
13114.pinto.63.s010.WGS	-0.0727277	0.13849	0.131009	0.020864	-0.0380914
13114.thomas.18.s043.WGS	-0.0598214	0.0241615	0.0215015	0.0140891	0.321627
13114.stegen.38.s017.WGS	-0.0880443	0.219518	0.272731	-0.0253311	0.00608874
13114.thomas.18.s057.WGS	-0.0590548	0.0619556	-0.0698152	-0.148346	-0.0186692
13114.bittleston.68.s005.WGS	-0.05745	0.0928939	0.0635663	0.00620886	-0.0316702
13114.mousseau.88.s009.WGS	0.566265	-0.0464064	0.0303659	-0.0179206	0.0239037
13114.mousseau.88.s095.WGS	0.577097	-0.0510829	0.0364755	-0.00915471	0.0216446
13114.tait.77.s006.WGS	-0.0673696	0.0564195	-0.0880804	-0.398016	-0.109779
13114.metcalf.40.s005.WGS	-0.0896743	0.205916	0.254815	-0.014956	0.00708294
13114.stewart.26.s004.WGS	-0.0563084	0.0335237	-0.0490483	-0.0239124	0.0206671
13114.king.27.s013.WGS	-0.0724361	0.11444	0.131187	0.0261159	-0.0108719
13114.mousseau.88.s092.WGS	0.51466	-0.0412824	0.023592	-0.00567542	0.0193311
13114.mcmahon.21.s013.WGS	-0.0596444	0.035274	0.0339762	0.0532109	0.0582171
13114.mousseau.88.s079.WGS	0.549024	-0.0484632	0.0781998	0.0295684	0.0072839
13114.mousseau.88.s017.WGS	0.370147	-0.0184522	-0.0829303	-0.0877642	0.0306195
13114.distel.72.s009.WGS	-0.0608861	0.0424055	0.0290531	-0.0207381	0.123608
13114.thomas.18.s008.WGS	-0.0558808	0.043172	-0.0218628	-0.0799575	0.0836362
13114.myrold.5.s004.WGS	-0.0844749	0.178669	0.199548	-0.0144995	0.00604301
13114.song.52.s012.WGS	0.0188093	0.0420454	0.0357972	0.0713966	-0.0650474
13114.mayer.33.s003.WGS	-0.0913288	0.211739	0.352401	0.00804445	0.0381601
13114.mousseau.88.s050.WGS	0.571844	-0.050522	0.0293175	-0.0233888	0.0329796
13114.mousseau.88.s105.WGS	0.526304	-0.0435053	-0.00433026	-0.0471735	0.0290126
13114.jensen.43.s019.WGS	-0.0581297	0.0673227	0.0120319	-0.228971	-0.0259125
13114.metcalf.40.s010.WGS	-0.0948266	0.225535	0.345752	0.00422199	0.0315876
13114.mcmahon.21.s005.WGS	-0.0554686	0.0193225	0.031878	0.0454104	0.0794941
13114.distel.72.s013.WGS	-0.055829	0.0506888	-0.0306432	-0.0389793	0.0172897
13114.roy.chowdhury.45.s021.WGS	-0.061933	0.0688582	0.0262136	-0.0446057	0.0446321
13114.thomas.18.s049.WGS	-0.0619004	0.0183551	0.0455381	0.0290991	0.365878
13114.palenik.42.s011.WGS	-0.0705749	0.052274	-0.0616051	-0.450424	-0.0925264
13114.stewart.26.s007.WGS	-0.0589722	0.0415412	-0.07033	-0.241063	-0.0337558
13114.mousseau.88.s005.WGS	0.562842	-0.0465425	-0.0286767	-0.0648842	0.0400923
13114.pinto.63.s024.WGS	-0.0525089	0.0850834	0.0980983	0.0380797	-0.0259215
13114.mcmahon.21.s006.WGS	-0.055741	0.019413	0.0327289	0.0468532	0.0800535
13114.king.27.s016.WGS	-0.055066	0.0402044	-0.0149679	0.0304995	-0.00393206
13114.thomas.18.s045.WGS	-0.0575441	0.0252681	0.0066839	0.0118648	0.269562
13114.song.51.s019.WGS	0.0637582	0.0178566	0.0110962	0.107381	-0.0947516
13114.seedorf.71.s007.WGS	-0.0896511	0.201964	0.281955	0.0044257	0.019525
13114.king.27.s004.WGS	-0.0530603	0.0714573	0.0313836	0.0269593	-0.0280488
13114.thomas.18.s001.WGS	-0.0576056	0.0424062	-0.00975678	-0.0389624	0.132571
13114.stewart.26.s006.WGS	-0.0536392	0.0365152	-0.0671707	-0.0554212	-0.0138883
13114.pinto.63.s013.WGS	-0.0572426	0.0849361	0.0224077	0.0285811	-0.0866107
13114.mcmahon.21.s012.WGS	-0.059122	0.0342345	0.0326818	0.0532689	0.0594898
13114.mayer.33.s004.WGS	-0.0929958	0.224311	0.373786	0.00434868	0.0389802
13114.bowen.74.s013.WGS	-0.0635344	0.105502	0.0530493	-0.116583	0.028452
13114.mousseau.88.s011.WGS	-0.0212382	0.0415266	0.0947457	0.0454915	-0.000938171
13114.bittleston.68.s003.WGS	-0.0633661	0.0813198	0.1204	0.0356321	0.0018563
13114.pinto.63.s018.WGS	-0.0631	0.0900188	0.0617752	0.0267065	-0.0214689
13114.mayer.34.s003.WGS	-0.0582608	0.0746846	0.0205922	0.00440399	-0.0170297
13114.stewart.26.s001.WGS	-0.055321	0.0309632	-0.0523007	-0.0384714	0.0179347
13114.song.52.s001.WGS	0.00991999	0.0440122	-0.0355826	0.164221	-0.46738
13114.mousseau.88.s084.WGS	0.571593	-0.0533574	0.0647017	0.0169626	0.0261128
13114.mousseau.88.s044.WGS	0.541273	-0.0441033	0.00235676	-0.0448381	0.038668
13114.zaneveld.9.s021.WGS	-0.0562095	0.0330091	-0.0143201	-0.132413	0.0142071
13114.rohwer.85.s005.WGS	-0.0530689	0.0543899	-0.0670932	0.00374875	-0.0152918
13114.myrold.59.s002.WGS	-0.0697478	0.114351	0.091461	0.00220719	0.00140412
13114.roy.chowdhury.45.s016.WGS	-0.0509835	0.0228121	-0.0311734	0.0214503	0.00769992
13114.metcalf.40.s006.WGS	-0.0921598	0.21355	0.278019	-0.0163394	0.0126138
13114.metcalf.81.s002.WGS	-0.039535	0.0459988	-0.0154299	0.0287008	-0.0321648
13114.king.27.s008.WGS	-0.0734955	0.148528	0.145808	0.00889039	-0.0134569
13114.mousseau.88.s090.WGS	0.50855	-0.0392527	-0.051939	-0.0874909	0.0445777
13114.mousseau.88.s056.WGS	0.584117	-0.0499069	-0.0199995	-0.0614733	0.036999
13114.thomas.18.s004.WGS	-0.054531	0.0217278	0.00778737	0.0148626	0.116168
13114.king.27.s014.WGS	-0.0759886	0.147949	0.18474	0.00226067	0.00637755
13114.mousseau.88.s045.WGS	0.266086	-0.00943989	-0.0601655	-0.0594386	0.0262346
13114.seedorf.71.s011.WGS	-0.094114	0.223378	0.328122	-0.00725319	0.0238093
13114.king.27.s010.WGS	-0.077304	0.148342	0.191158	0.000392879	0.00843517
13114.song.52.s003.WGS	0.000377062	0.0257211	-0.0206171	0.0721653	-0.0734649
13114.bittleston.68.s008.WGS	-0.058886	0.0760863	0.0846704	0.0256748	1.07649e-05
13114.song.52.s013.WGS	-0.018588	0.0604264	-0.0254394	0.0712512	-0.176686
13114.girguis.50.s006.WGS	-0.0606448	0.0216757	0.0382593	0.0248419	0.354569
13114.song.51.s007.WGS	-0.0339588	0.0469537	-0.0487809	0.155717	-0.493539
13114.tait.77.s001.WGS	-0.0687233	0.0517931	-0.0867719	-0.40343	-0.108443
13114.mousseau.88.s014.WGS	0.409391	-0.0291933	0.0201007	0.0115604	0.0132638
13114.mayer.34.s001.WGS	-0.0175647	0.0629025	-0.019166	0.145139	-0.47816
13114.mousseau.88.s006.WGS	0.517918	-0.048175	0.0563159	0.020642	0.0217786
13114.mousseau.88.s063.WGS	0.491787	-0.0395253	-0.00888708	-0.0483714	0.0408083
13114.girguis.50.s003.WGS	0.079315	0.0267827	0.0518376	0.103405	-0.116576
13114.mousseau.88.s081.WGS	0.51937	-0.0413941	-0.0379341	-0.0593575	0.0307334
13114.mousseau.88.s078.WGS	0.578166	-0.0380959	0.0439677	-0.0215008	0.0220021
13114.song.53.s007.WGS	-0.0312784	0.0375083	0.00977861	0.0245546	-0.0547698
13114.tait.77.s009.WGS	-0.071479	0.055367	-0.0704405	-0.460739	-0.125247
13114.song.51.s005.WGS	0.0680863	0.0253739	-0.0233645	0.0737014	-0.094317
13114.rohwer.85.s019.WGS	-0.0567685	0.0585694	-0.0455589	-0.0271494	0.0266573
13114.mousseau.88.s073.WGS	0.490857	-0.0355592	0.0441883	0.008961	0.00168924
13114.mayer.33.s006.WGS	-0.084359	0.187605	0.313422	0.0100585	0.032795
13114.macrae.crerar.3.s006.WGS	-0.0958029	0.227324	0.339269	0.00306232	0.0313016
13114.stegen.38.s005.WGS	-0.0707804	0.138522	0.128646	-0.0246519	0.0108329
13114.mousseau.88.s039.WGS	0.563181	-0.0443745	-0.0346862	-0.0735707	0.0383389
13114.myrold.5.s011.WGS	-0.083898	0.175316	0.195875	-0.00532213	-0.00104045
13114.mousseau.88.s065.WGS	0.606484	-0.0531371	-0.000742802	-0.0482687	0.038057
13114.metcalf.40.s001.WGS	-0.0951531	0.229858	0.358058	-0.00409962	0.0321805
13114.mousseau.88.s021.WGS	0.555332	-0.0542339	0.0763372	0.0365042	0.0215698
13114.palenik.42.s009.WGS	-0.0683039	0.0491945	-0.0675438	-0.405911	-0.07947
13114.mousseau.88.s002.WGS	0.53509	-0.0417537	-0.0585765	-0.0892992	0.0448291
13114.girguis.50.s011.WGS	0.125349	0.00510913	0.125988	0.134018	-0.0927476
13114.tucker.58.s013.WGS	-0.0389151	0.0278175	-0.052853	0.00343174	-0.0194505
13114.song.51.s012.WGS	0.0297596	0.0238136	-0.00822218	0.0829963	-0.0837564
13114.rohwer.85.s027.WGS	-0.0498359	0.0378329	-0.00300204	-0.0110242	0.0322808
13114.tucker.58.s014.WGS	-0.0356738	0.0258429	-0.0259928	0.0129328	-0.0214366
13114.mousseau.88.s049.WGS	0.596657	-0.0518106	-0.0104638	-0.0532322	0.0380969
13114.rohwer.84.s007.WGS	-0.0955459	0.211223	0.365465	0.0104565	0.0408884
13114.mousseau.88.s074.WGS	0.481067	-0.0445535	0.0825129	0.0509205	0.00523631
13114.king.27.s007.WGS	-0.0675322	0.114399	0.0966676	0.00786914	-0.00246022
13114.angenent.65.s001.WGS	-0.0396192	0.0413532	0.0112456	0.0420266	-0.0120946
13114.song.51.s013.WGS	0.102698	0.0131192	0.032056	0.102881	-0.0944301
13114.song.53.s011.WGS	-0.0398523	0.0231999	-0.0195038	0.0317214	-0.0333144
13114.myrold.59.s022.WGS	-0.093179	0.210989	0.300576	0.00296256	0.0216038
13114.zaneveld.9.s015.WGS	0.00964469	0.0469432	-0.0434999	0.129249	-0.490594
13114.king.27.s020.WGS	-0.0543902	0.0368121	-0.0248256	0.0320178	-0.0121835
13114.rohwer.85.s001.WGS	-0.0523113	0.0375682	-0.0348761	-0.010381	0.0277667
13114.pinto.63.s026.WGS	-0.0494747	0.0580666	-0.00730142	0.0325969	-0.0586389
13114.angenent.65.s002.WGS	-0.016031	0.0258241	0.00717482	0.0634725	-0.0297977
13114.pinto.63.s014.WGS	-0.0661567	0.103761	0.108802	0.0300098	-0.0223732
13114.stegen.36.s013.WGS	-0.0721505	0.105922	0.105721	0.0241003	-0.0128467
13114.stegen.36.s004.WGS	-0.0780431	0.156191	0.217482	0.0232475	-0.0066764
13114.rohwer.84.s008.WGS	-0.0925381	0.209009	0.359869	0.00102027	0.0329532
13114.bittleston.68.s001.WGS	-0.0544671	0.0635243	0.0378055	0.02579	-0.0125785
13114.mousseau.88.s068.WGS	0.555085	-0.054048	0.061251	0.00957432	0.0232863
13114.distel.72.s007.WGS	-0.048739	0.0349406	-0.00626004	0.000530465	0.00841453
13114.zaneveld.9.s022.WGS	-0.0585308	0.0399701	-0.0447811	-0.196991	-0.0134907
13114.rohwer.85.s007.WGS	-0.0540126	0.0436245	-0.0653392	-0.00534046	0.0172758
13114.mousseau.88.s037.WGS	0.553291	-0.0533147	0.0688529	0.0295836	0.0133525
13114.metcalf.40.s009.WGS	-0.0917636	0.220606	0.333843	0.00569975	0.0316892
13114.mousseau.88.s083.WGS	0.497106	-0.0450481	0.0769151	0.0475239	0.00524796
13114.mousseau.88.s069.WGS	0.423482	-0.0330299	0.0305972	0.0202803	0.0147029
13114.berry.2.s015.WGS	-0.0781626	0.140238	0.189082	0.0252212	0.0074893
13114.shade.23.s010.WGS	-0.0643828	0.0939561	0.0703777	0.00719598	0.00774072
13114.mousseau.88.s055.WGS	0.515567	-0.0399786	-0.036377	-0.0640964	0.0261228
13114.thomas.18.s024.WGS	-0.0371076	0.0588644	-0.027977	-0.127225	-0.0147349
13114.myrold.5.s010.WGS	-0.0823398	0.16538	0.183078	-0.00190272	-0.000202539
13114.mousseau.88.s085.WGS	0.364237	-0.0151508	-0.101545	-0.100507	0.0313453
13114.schmidt.56.s024.WGS	-0.0891374	0.209467	0.357069	0.00611526	0.0385602
13114.mousseau.88.s062.WGS	0.487045	-0.031913	0.0807218	0.037956	-0.00495501
13114.bowen.74.s003.WGS	-0.0610958	0.0915118	0.0141235	-0.145315	0.0347113
13114.song.52.s007.WGS	0.0127847	0.0312193	-0.0145273	0.0903159	-0.104661
13114.song.53.s005.WGS	-0.0425421	0.0369818	-0.0492068	0.0301402	-0.0712126
13114.distel.72.s012.WGS	-0.0539652	0.0501419	-0.0331325	-0.0342737	0.0104104
13114.mousseau.88.s019.WGS	0.392841	-0.0291522	0.0274045	0.021643	0.01061
13114.song.52.s006.WGS	0.0595925	0.0254546	-0.0213605	0.0781634	-0.0912286
13114.mayer.34.s006.WGS	-0.0698426	0.151608	0.226509	-0.0116448	0.0283089
13114.rohwer.85.s011.WGS	-0.0488831	0.0504831	-0.0293212	-0.0347686	0.0404671
13114.thomas.18.s018.WGS	-0.0616731	0.0203883	0.0375553	0.0262584	0.353641
13114.stewart.26.s003.WGS	-0.055577	0.0328143	-0.0536294	-0.0242368	0.0112327
13114.rohwer.85.s008.WGS	0.0350452	0.0356651	0.00180567	0.0878227	-0.0740088
13114.thomas.18.s009.WGS	-0.064115	0.0584348	0.0321167	-0.095902	0.176125
13114.mousseau.88.s102.WGS	0.44862	-0.035955	0.00189874	-0.0365632	0.034035
13114.mayer.34.s004.WGS	-0.0822298	0.169356	0.270319	0.00402323	0.0271932
13114.angenent.65.s005.WGS	-0.0178794	0.0301826	0.0274528	0.0697723	-0.0139593
13114.thomas.18.s028.WGS	-0.0588445	0.0566173	-0.0836621	-0.135426	-0.0162932
13114.mousseau.88.s099.WGS	0.573645	-0.0500471	0.0309189	-0.0113773	0.0248666
13114.pinto.63.s022.WGS	-0.0534603	0.0549742	-0.0341162	0.0156725	-0.0730883
13114.song.53.s004.WGS	0.127385	0.0154189	0.0583548	0.103774	-0.0896678
13114.song.51.s004.WGS	0.0944211	0.0249313	-0.0273362	0.0495054	-0.0810558
13114.shade.23.s003.WGS	-0.0840018	0.190735	0.252104	-0.0192064	0.0239158
13114.song.52.s011.WGS	-0.0495556	0.0636815	-0.0170904	0.0281204	-0.0511265
13114.mayer.33.s007.WGS	-0.0809687	0.186157	0.305569	0.00070354	0.0343976
13114.thomas.18.s010.WGS	-0.058535	0.054559	-0.00956119	-0.141044	0.0374008
13114.mayer.33.s001.WGS	-0.083171	0.182931	0.298971	0.00828698	0.0361689
13114.mousseau.88.s025.WGS	0.573789	-0.0487769	-0.0200787	-0.0600108	0.0418592
13114.angenent.65.s008.WGS	-0.00338922	0.0245839	0.0195385	0.0784483	-0.0336882
13114.tucker.58.s008.WGS	-0.0188526	0.0270862	0.00456229	0.0575659	-0.0257319
13114.song.75.s004.WGS	0.00572466	0.0435589	-0.0318363	0.176458	-0.506748
13114.pinto.63.s007.WGS	-0.0376398	0.0374999	0.0627065	0.0273817	0.0113207
13114.distel.72.s001.WGS	0.000461075	0.0438953	-0.0405692	0.146334	-0.488569
13114.mousseau.88.s030.WGS	0.588033	-0.0535714	0.0202478	-0.0235569	0.0282611
13114.stegen.38.s015.WGS	-0.0653583	0.104007	0.069842	-0.00791655	0.00142895
13114.palenik.42.s015.WGS	-0.0599791	0.044509	-0.0599738	-0.352313	-0.0533559
13114.tait.78.s003.WGS	-0.0618341	0.0674574	0.022009	-0.141262	0.00499672
13114.metcalf.40.s007.WGS	-0.0566301	0.0693918	0.0327075	0.0121539	0.00328191
13114.thomas.18.s017.WGS	-0.062525	0.0204678	0.0393045	0.0252957	0.369974
13114.mousseau.88.s036.WGS	0.456972	-0.0288579	-0.0802779	-0.090084	0.0387227
13114.thomas.18.s048.WGS	-0.0609974	0.0161688	0.0492452	0.0308974	0.352889
13114.berry.2.s020.WGS	-0.0482806	0.046729	-0.0426608	-0.00216353	-0.00990341
13114.song.51.s014.WGS	-0.0447	0.0476692	-0.0571583	0.0345272	-0.114624
13114.rohwer.85.s020.WGS	-0.0557982	0.0530818	-0.0491016	0.00130399	0.00711806
13114.palenik.42.s008.WGS	-0.0712399	0.0516278	-0.0634178	-0.458257	-0.0942246
13114.mousseau.88.s041.WGS	0.577397	-0.0515476	0.0375302	0.000253561	0.0220783
13114.girguis.50.s005.WGS	0.145246	0.00612682	0.119077	0.152065	-0.102882
13114.metcalf.40.s002.WGS	-0.0833931	0.177152	0.259739	0.002993	0.042637
13114.thomas.18.s025.WGS	-0.0540666	0.0607612	-0.0241158	-0.147517	0.0117043
13114.rohwer.85.s006.WGS	0.0818227	0.0446507	-0.0035349	-0.0449036	0.0307464
13114.myrold.59.s020.WGS	-0.0674923	0.161263	0.220836	0.0243544	-0.0426205
13114.jensen.43.s010.WGS	-0.0581827	0.0529304	0.0114375	-0.0490634	-0.00733707
13114.palenik.42.s014.WGS	-0.055456	0.033715	-0.0484615	-0.02168	-8.07246e-06
13114.king.27.s018.WGS	-0.0531128	0.0319595	-0.0276256	0.0302723	-0.00362644
13114.pinto.63.s027.WGS	-0.0231333	0.03392	-0.0262487	0.00583252	-0.00992512
13114.mousseau.88.s066.WGS	0.397732	-0.0262739	0.0331946	0.0244307	0.00756856
13114.thomas.18.s013.WGS	-0.0597409	0.0352331	0.0108769	0.0072009	0.256585
13114.tait.77.s003.WGS	-0.069079	0.0521454	-0.081344	-0.402068	-0.105033
13114.rohwer.85.s024.WGS	-0.00370299	0.0542569	0.0101124	0.143691	-0.407467
13114.smith.39.s005.WGS	-0.0574652	0.0744523	0.0474724	-0.0949885	0.0708233
13114.rohwer.86.s001.WGS	-0.0500569	0.0249587	-0.00844832	0.00701491	0.0257241
13114.bittleston.68.s012.WGS	-0.0524608	0.0571343	0.0112917	0.0267436	-0.0357545
13114.mcmahon.21.s009.WGS	-0.0546374	0.0536724	-0.0213561	0.00856791	-0.00353589
13114.song.53.s012.WGS	-0.0383537	0.0333291	-0.0504397	0.0366603	-0.0924899
13114.thomas.18.s012.WGS	-0.0601633	0.0426436	-0.00217124	-0.0122864	0.238925
13114.thomas.18.s021.WGS	-0.0550355	0.0612577	-0.0214728	-0.128542	-0.000173192
13114.tucker.58.s015.WGS	0.00103214	0.0477494	-0.0510364	0.078482	-0.462506
13114.mousseau.88.s001.WGS	0.566223	-0.0440707	-0.0394721	-0.0704397	0.0246599
13114.minich.76.s005.WGS	-0.0304333	0.0409408	0.0968209	0.0506555	0.00894142
13114.pinto.63.s005.WGS	-0.0396061	0.0434484	0.0572254	0.0361104	-0.0056474
13114.distel.72.s015.WGS	-0.0462923	0.0329701	-0.0251055	-0.0105243	0.0157599
13114.thomas.18.s014.WGS	-0.0614607	0.0291794	0.0253542	0.00785662	0.317922
13114.seedorf.71.s004.WGS	-0.0941188	0.207274	0.339778	0.0128301	0.0342246
13114.song.53.s003.WGS	-0.052601	0.110867	0.0322325	0.0192319	-0.0970849
13114.minich.76.s004.WGS	0.00147702	0.0457109	-0.00676814	0.126133	-0.345944
13114.minich.76.s001.WGS	-0.0303565	0.0189681	0.0227443	0.0611505	-0.0225678
13114.distel.72.s008.WGS	-0.0524811	0.0288599	-0.018366	0.0135361	0.0105835
13114.song.51.s018.WGS	0.029129	0.0190475	-0.017983	0.0405504	-0.0388484
13114.mousseau.88.s098.WGS	0.488384	-0.0393408	0.00303201	-0.0128032	0.0266558
13114.palenik.42.s020.WGS	-0.0697084	0.0487618	-0.0513485	-0.443135	-0.111931
13114.bowen.74.s004.WGS	-0.0571612	0.0782603	0.00803868	-0.125753	0.0363328
13114.thomas.18.s033.WGS	-0.0519745	0.0269779	-0.0182623	0.00925053	0.0606666
13114.king.27.s011.WGS	-0.0729479	0.127661	0.137765	0.00357602	-0.0221805
13114.rohwer.86.s002.WGS	-0.0509157	0.0444396	-0.0557486	-0.0272758	0.0152015
13114.mousseau.88.s104.WGS	0.525699	-0.0461229	0.087347	0.0549957	-0.00273711
13114.bittleston.68.s007.WGS	0.0189255	0.0810626	0.0565985	0.0235186	-0.0566856
13114.mousseau.88.s023.WGS	0.552113	-0.0517228	0.0743918	0.0414292	0.0131388
13114.mcmahon.21.s015.WGS	-0.0598661	0.037363	0.0394846	0.0533488	0.0591138
13114.schmidt.56.s022.WGS	-0.0797	0.167525	0.249735	0.00235785	0.0323828
13114.song.53.s009.WGS	0.0466586	0.0422379	-0.00322754	0.110719	-0.276641
13114.mousseau.88.s089.WGS	0.484099	-0.0382891	0.0407348	0.0202674	0.00403241
13114.rohwer.84.s004.WGS	-0.0721838	0.122756	0.163211	0.0118036	0.0214604
13114.mousseau.88.s100.WGS	0.577354	-0.0470176	0.0350832	-0.00859313	0.0130376
13114.myrold.59.s005.WGS	-0.089439	0.199248	0.283915	0.00879414	0.0171222
13114.tucker.58.s016.WGS	-0.0490057	0.0401451	-0.017175	0.0084595	0.0587132
13114.stegen.38.s006.WGS	-0.0869785	0.192282	0.244511	-0.00900575	0.00423945
13114.song.51.s002.WGS	0.132574	0.020435	0.00922127	0.101013	-0.155912
13114.stegen.38.s011.WGS	-0.09147	0.218607	0.274288	-0.022251	0.00735448
13114.schmidt.56.s026.WGS	-0.0806558	0.166543	0.290259	0.0120004	0.032942
13114.thomas.18.s020.WGS	-0.0619832	0.0214484	0.0367521	0.026284	0.358605
13114.metcalf.40.s004.WGS	-0.0558457	0.0564387	0.0268273	0.016889	0.00927647
13114.tait.77.s007.WGS	-0.0652116	0.0576819	-0.0392095	-0.368627	-0.0909739
13114.schmidt.56.s014.WGS	-0.0933035	0.222064	0.372245	0.00865388	0.0358988
13114.tait.77.s005.WGS	-0.068117	0.0554486	-0.0913894	-0.412388	-0.113577
13114.bowen.74.s014.WGS	-0.05942	0.0876728	-0.00504673	-0.122871	0.0112047
13114.bittleston.68.s006.WGS	-0.0658986	0.115612	0.105276	0.0167102	-0.0350884
13114.palenik.42.s010.WGS	-0.0688054	0.0531922	-0.0601206	-0.449288	-0.0932652
13114.thomas.18.s002.WGS	-0.0538095	0.0216029	-0.000455024	0.019127	0.0939391
13114.thomas.18.s046.WGS	-0.0614326	0.0190265	0.0383633	0.0268982	0.336239
13114.song.51.s016.WGS	0.0797948	0.0226897	-0.0179632	0.0771829	-0.0930404
13114.mayer.34.s007.WGS	-0.0679716	0.16554	0.249289	-0.00160633	0.0183351
13114.myrold.59.s017.WGS	-0.0904923	0.195536	0.267276	0.00560652	0.00826672
13114.sandin.54.s005.WGS	-0.0221259	0.0439792	-0.045854	0.154406	-0.490974
13114.tucker.58.s012.WGS	-0.0502153	0.056397	-0.0239179	0.000953474	-0.000351523
13114.song.52.s008.WGS	-0.0255481	0.0226674	-0.00649889	0.0419584	-0.017162
13114.mousseau.88.s087.WGS	0.218093	0.00698255	-0.0271605	0.0555124	-0.217451

## Sheet: figs2b
	0	1	2	3	4
13114.song.51.s009.16S	-0.226026	-0.087211	-0.00210658	0.00963124	-0.00854949
13114.minich.76.s006.16S	-0.021814	0.140806	0.14699	-0.0476136	-0.0419924
13114.stegen.38.s015.16S	0.142631	-0.028701	-0.0428697	0.0804083	-0.00824826
13114.song.52.s002.16S	-0.147062	0.164552	-0.0210333	-0.00806845	0.0506714
13114.mousseau.88.s056.16S	-0.232895	-0.232892	0.0225405	-0.0124526	-0.108031
13114.song.51.s012.16S	-0.23092	-0.0827073	0.00399158	0.00519421	-0.0116125
13114.stegen.36.s004.16S	0.121095	-0.0201593	-0.077863	0.0916876	-0.0334523
13114.mousseau.88.s014.16S	-0.288528	-0.10577	-0.001924	0.00654702	-0.00591095
13114.smith.39.s005.16S	0.131193	-0.0693636	-0.0203093	0.018772	0.0767943
13114.mayer.34.s004.16S	0.114296	-0.101867	-0.0421509	0.062851	0.0383712
13114.song.53.s006.16S	-0.0799867	0.180758	0.159133	-0.0697924	-0.0227254
13114.mousseau.88.s102.16S	-0.212698	-0.275653	-0.00138037	-0.00475526	-0.123778
13114.girguis.50.s009.16S	-0.176826	0.230662	0.0178973	-0.0113278	0.0307675
13114.metcalf.40.s009.16S	0.106905	0.0203056	-0.0603445	0.0844814	-0.0211645
13114.mayer.34.s003.16S	0.178171	0.0146968	0.0484347	0.0292231	-0.0153295
13114.angenent.65.s006.16S	-0.180696	0.232237	-0.0328593	-0.056338	0.0398762
13114.schmidt.56.s022.16S	0.119048	-0.0381839	-0.0907629	0.0935753	0.0121604
13114.tait.78.s003.16S	0.143119	-0.0438082	-0.00790544	0.00583197	0.0612066
13114.minich.76.s001.16S	-0.134629	0.237397	-0.000129775	0.0221327	0.0359241
13114.song.52.s012.16S	-0.104842	-0.164027	-0.00896792	0.0217068	-0.0461157
13114.palenik.42.s007.16S	0.121589	-0.126621	0.00332909	-0.0266531	0.16497
13114.bowen.74.s009.16S	0.122644	-0.0753196	-0.00592131	0.00915751	0.0666131
13114.song.53.s012.16S	-0.130993	0.251961	0.0522064	-0.0161898	0.0247918
13114.mousseau.88.s097.16S	-0.20181	-0.266616	-0.0027066	0.00117802	-0.124869
13114.stewart.26.s006.16S	0.166851	-0.0327901	-0.0708803	-0.108011	0.0606898
13114.roy.chowdhury.45.s021.16S	0.0382692	-0.19055	-0.0689189	0.0159354	0.0204112
13114.king.27.s018.16S	0.0658623	0.118039	-0.132576	0.0953618	-0.0439761
13114.rohwer.84.s007.16S	0.140262	-0.0361635	-0.0734486	0.0857889	0.0196321
13114.song.51.s020.16S	-0.230571	0.226874	0.0286448	-0.00561871	0.0351251
13114.berry.2.s014.16S	0.12889	-0.00847154	-0.0788939	0.0350311	-0.02977
13114.bittleston.68.s008.16S	0.166773	0.0524869	0.0212462	0.0739626	-0.0343482
13114.roy.chowdhury.45.s004.16S	0.0371577	-0.115627	-0.235887	-0.236921	-0.0738416
13114.tait.77.s009.16S	0.14507	-0.130643	-0.00618876	-0.0797191	0.189015
13114.thomas.18.s019.16S	0.0623084	0.140216	-0.138258	0.0933013	-0.109293
13114.mousseau.88.s099.16S	-0.261544	-0.130995	-0.0204743	0.0453103	-0.069388
13114.metcalf.81.s003.16S	-0.0789799	0.198139	0.0714212	-0.0283951	0.0344783
13114.thomas.18.s016.16S	0.057935	0.143358	-0.122168	0.100881	-0.0999911
13114.palenik.42.s016.16S	0.159242	-0.0177341	-0.00788577	-0.0387701	0.137594
13114.mousseau.88.s080.16S	-0.208848	-0.269499	0.00179002	-0.00227609	-0.124418
13114.mousseau.88.s109.16S	-0.302648	-0.153405	-0.000390439	0.00437168	-0.0516542
13114.pinto.63.s017.16S	-0.0138837	0.139871	0.168516	-0.0578356	-0.0301731
13114.roy.chowdhury.45.s016.16S	0.0361627	-0.109148	-0.244852	-0.247486	-0.0691255
13114.song.52.s006.16S	-0.212962	0.0531442	-0.00479387	0.00254248	0.06611
13114.shade.23.s004.16S	0.08596	0.0726087	-0.122389	0.0779861	-0.0844212
13114.distel.72.s001.16S	0.156389	0.0172922	0.187669	-0.0710905	-0.0557386
13114.myrold.5.s010.16S	0.137447	-0.023641	-0.059676	0.0902169	-0.0191923
13114.tait.77.s005.16S	0.107021	-0.152785	-0.00742271	-0.0385001	0.15778
13114.girguis.50.s005.16S	-0.224322	-0.0242299	-0.00165717	-0.00736897	0.0338874
13114.mousseau.88.s035.16S	-0.286897	-0.141753	0.00233436	0.0121663	-0.0440624
13114.thomas.18.s043.16S	0.116643	0.0325744	-0.0171286	0.0314561	-0.0321896
13114.pinto.63.s009.16S	0.0958088	-0.132663	0.0834753	0.00574496	-0.0244895
13114.angenent.65.s005.16S	-0.154785	0.217116	-0.00450284	-0.00191475	0.0325655
13114.mousseau.88.s095.16S	-0.285677	-0.0843058	0.00445197	0.00398262	0.00193457
13114.thomas.18.s045.16S	0.10722	0.0355306	-0.0261151	0.0307738	-0.0349259
13114.angenent.65.s008.16S	-0.172531	0.219147	-0.00836366	-0.0224004	0.0354454
13114.mcmahon.21.s016.16S	0.0725919	-0.15975	0.00568539	0.0325986	-0.0499671
13114.palenik.42.s017.16S	0.143005	-0.135562	-0.0096287	-0.0897879	0.191498
13114.thomas.18.s012.16S	0.16781	0.0387832	0.0379367	0.00793672	-0.0612662
13114.shade.23.s008.16S	0.136233	-0.0339001	-0.0759421	0.0882152	-0.0293986
13114.mousseau.88.s052.16S	-0.235731	-0.245437	0.00252796	0.00183135	-0.102493
13114.girguis.50.s002.16S	-0.210492	0.20564	0.0285747	-0.0198649	0.0115567
13114.myrold.5.s012.16S	0.145757	-0.0125175	-0.0607275	0.0820183	-0.022148
13114.thomas.18.s017.16S	0.0741754	0.0869351	-0.116582	0.0883857	-0.0868061
13114.mousseau.88.s107.16S	-0.283784	-0.182302	-0.00652933	0.00719406	-0.0620001
13114.song.51.s019.16S	-0.225767	0.0242659	-0.00102813	-0.00812993	0.0645868
13114.schmidt.56.s026.16S	0.0926972	-0.109862	-0.0806795	0.0679951	0.00543849
13114.mousseau.88.s054.16S	-0.274142	0.00623343	5.23793e-05	0.00271767	0.0566111
13114.girguis.50.s006.16S	-0.19647	0.227995	0.0226715	-0.00951168	0.0273044
13114.stegen.36.s012.16S	0.0596368	-0.0763821	-0.102206	0.0621463	-0.0170795
13114.mayer.33.s004.16S	0.115913	-0.0525733	-0.0774332	0.0883058	-0.0136622
13114.pinto.63.s019.16S	0.159516	0.0237996	0.207359	-0.0755446	-0.0738289
13114.song.52.s010.16S	-0.179263	0.246294	0.0206914	-0.00320398	0.0317049
13114.metcalf.40.s011.16S	0.0848896	0.0348217	0.00108439	0.0483758	-0.00283158
13114.mayer.33.s006.16S	0.0794856	-0.158975	-0.0473683	0.0609068	0.0168842
13114.thomas.18.s054.16S	0.157603	0.0192768	0.0997822	-0.0394063	-0.00959934
13114.metcalf.40.s003.16S	0.159666	0.0266768	0.1099	-0.00996843	-0.0509698
13114.berry.2.s006.16S	0.0747037	0.0193006	-0.171007	-0.042694	-0.0535741
13114.tait.77.s007.16S	0.0820896	-0.112778	-0.0617336	-0.0142259	0.167371
13114.mousseau.88.s045.16S	-0.267299	-0.184349	-0.000156222	0.0157851	-0.0741407
13114.song.51.s014.16S	0.0824581	0.0711748	0.284379	-0.120222	-0.122357
13114.seedorf.71.s011.16S	0.145359	-0.00332672	-0.0629809	0.0888302	-0.0243618
13114.metcalf.40.s002.16S	0.129371	-0.0281175	-0.102561	0.0845283	-0.00957301
13114.song.52.s009.16S	-0.221477	0.0388532	0.0172469	-0.00882982	0.0673395
13114.rohwer.85.s020.16S	0.158951	-0.0417109	0.140414	-0.0576028	0.0124344
13114.girguis.50.s001.16S	-0.222966	0.0256514	0.00391318	-0.0129387	0.0554106
13114.stewart.26.s002.16S	0.171959	-0.0269526	-0.064709	-0.0929459	0.0511443
13114.thomas.18.s015.16S	0.0911632	0.0755644	-0.0941086	0.0687688	-0.0985573
13114.tait.77.s003.16S	0.157422	-0.0843304	0.00159791	-0.0621511	0.161469
13114.thomas.18.s008.16S	0.164952	0.00787535	0.0320274	-0.00694342	0.0599899
13114.song.52.s001.16S	-0.09713	-0.00293324	0.0979626	-0.0422415	0.00942025
13114.mousseau.88.s001.16S	-0.284602	-0.185016	0.00289791	0.00251008	-0.0706461
13114.thomas.18.s033.16S	0.060264	-0.105626	-0.0769425	0.0331563	0.0280913
13114.bittleston.68.s002.16S	0.167869	0.00139733	0.0564085	0.0202446	-0.00541037
13114.thomas.18.s057.16S	0.154155	0.0213652	0.11737	-0.0385544	-0.0242398
13114.shade.23.s010.16S	0.129999	0.0528192	-0.184353	0.00602589	-0.0935495
13114.schmidt.56.s024.16S	0.103754	-0.122179	-0.0712364	0.0770722	-0.00901688
13114.myrold.59.s020.16S	0.0920358	-0.110705	-0.0716787	0.0591894	0.00598265
13114.tait.78.s001.16S	0.144568	-0.0157404	-0.0095788	-0.00833506	0.0340205
13114.mousseau.88.s069.16S	-0.298464	-0.159952	0.00242845	0.00534097	-0.0557417
13114.mcmahon.21.s011.16S	0.0767279	-0.155059	0.00734785	0.0343259	-0.0499032
13114.bittleston.68.s005.16S	0.158387	-0.0469249	0.0172016	0.0548636	0.0157969
13114.song.53.s014.16S	-0.146334	0.200504	-0.00938912	0.0227376	0.0447713
13114.myrold.59.s005.16S	0.115629	-0.0176036	-0.116228	0.077977	-0.0450002
13114.mousseau.88.s092.16S	-0.27022	-0.214176	0.00166748	0.00314607	-0.0866222
13114.palenik.42.s005.16S	0.137994	-0.0631099	-0.0265526	-0.0397749	0.176121
13114.rohwer.85.s007.16S	0.160219	-0.0417992	0.0982225	-0.0160175	0.0550826
13114.shade.23.s003.16S	0.13705	0.0413863	-0.0906321	0.108217	-0.0568883
13114.mousseau.88.s064.16S	-0.253433	-0.0346353	0.00637484	0.00296211	0.0354151
13114.tait.78.s002.16S	0.133582	-0.0391644	-0.0131047	0.00969525	0.0556843
13114.metcalf.40.s001.16S	0.146248	0.00765045	-0.0652675	0.101629	-0.0315586
13114.rohwer.84.s008.16S	0.140791	-0.0508926	-0.0582619	0.097181	-0.00634677
13114.macrae.crerar.3.s006.16S	0.114724	-0.0527604	-0.100729	0.0967259	-0.0238785
13114.sandin.54.s005.16S	-0.0303438	0.134443	-0.0457503	0.0568924	-0.00964124
13114.myrold.59.s015.16S	0.139579	-0.0202913	-0.0626904	0.0862703	-0.0378921
13114.pinto.63.s007.16S	-0.0251559	0.137098	-0.0536798	0.0201311	0.0217184
13114.song.52.s011.16S	0.0966974	-0.0564528	0.108191	-0.0213198	0.0393338
13114.rohwer.85.s019.16S	0.182851	0.00595172	0.114292	-0.0299477	0.00851062
13114.mousseau.88.s046.16S	-0.212229	-0.280859	0.000168175	-0.00692998	-0.13106
13114.rohwer.85.s006.16S	0.171646	-0.0275898	0.116881	-0.0241555	0.0207674
13114.palenik.42.s001.16S	0.166425	-0.0461171	0.00275357	-0.047505	0.161483
13114.rohwer.85.s022.16S	0.167582	0.0274337	0.178206	-0.0506675	-0.0609397
13114.song.53.s013.16S	-0.181272	0.256554	0.010385	0.00763446	0.0413297
13114.distel.72.s011.16S	0.144533	-0.0709532	0.0349631	-0.0037595	0.0952627
13114.rohwer.85.s024.16S	0.135495	-0.00729668	0.0454112	-0.00566257	0.032553
13114.mcmahon.21.s015.16S	0.0595348	-0.173169	-0.0107154	0.0377241	-0.0643214
13114.king.27.s011.16S	0.187886	0.0320979	0.0385478	0.0568553	-0.049223
13114.pinto.63.s006.16S	0.0616729	0.0777779	0.0374831	0.000363564	-0.0072766
13114.berry.2.s013.16S	0.135844	-0.019812	-0.0683545	0.046834	-0.0132805
13114.thomas.18.s024.16S	0.119279	0.0157998	-0.0319571	-0.00538483	0.0513365
13114.stegen.36.s013.16S	0.111133	-0.0421196	-0.0684215	0.0818091	-0.0257866
13114.rohwer.85.s005.16S	0.149809	-0.0414732	0.0978006	-0.0182248	0.042604
13114.mousseau.88.s023.16S	-0.297469	-0.130833	-0.00139917	0.00713813	-0.0308284
13114.tucker.58.s016.16S	0.137562	0.0408942	0.00361468	-0.166192	-0.0503649
13114.mousseau.88.s101.16S	-0.23268	-0.263646	-0.00098484	-0.00381641	-0.115365
13114.angenent.65.s002.16S	-0.189183	0.114241	-0.0207496	-0.00736719	0.0736705
13114.song.51.s011.16S	-0.0626018	0.156261	-0.0566907	0.0930556	-0.0704419
13114.pinto.63.s005.16S	-0.107326	0.211605	-0.0259542	0.0126377	0.0541092
13114.song.51.s016.16S	-0.263084	0.00389398	0.00299348	-0.00543509	0.0647693
13114.palenik.42.s013.16S	0.130741	-0.0307455	0.00596267	-0.0472232	0.140672
13114.bittleston.68.s010.16S	0.147111	-0.0514158	0.14153	-0.0258196	0.00406069
13114.song.51.s003.16S	-0.203881	-0.107112	-0.00183261	-0.00300593	0.000570491
13114.thomas.18.s010.16S	0.153538	0.00771544	0.0348847	-0.00603973	0.0357059
13114.mousseau.88.s074.16S	-0.272026	0.000652941	-0.00173488	0.00153569	0.0521963
13114.palenik.42.s006.16S	0.118928	-0.0917071	-0.0274914	-0.0251545	0.179654
13114.mousseau.88.s083.16S	-0.262697	0.0902408	0.00876159	-0.00371939	0.0584947
13114.zaneveld.9.s022.16S	0.137573	-0.090191	-0.0105003	-0.0492619	0.170106
13114.palenik.42.s008.16S	0.116027	-0.116766	-0.0228738	-0.0249043	0.175826
13114.mousseau.88.s050.16S	-0.258311	-0.226517	-0.000364694	0.00455653	-0.0919975
13114.metcalf.40.s004.16S	0.0966246	0.0588717	0.0933739	0.0192035	-0.029823
13114.seedorf.71.s006.16S	0.108552	-0.0410605	-0.0862117	0.0695606	-0.0011557
13114.mousseau.88.s063.16S	-0.22792	-0.250377	0.000181706	0.000664373	-0.106343
13114.myrold.5.s011.16S	0.152987	-0.0114724	-0.0521194	0.0856796	-0.0211945
13114.mousseau.88.s070.16S	-0.298764	-0.132744	0.000146361	0.00493306	-0.0332503
13114.song.53.s015.16S	0.0727457	0.0847355	0.287566	-0.131692	-0.120769
13114.thomas.18.s020.16S	0.0922906	0.060222	-0.10486	0.0793516	-0.0682566
13114.mousseau.88.s037.16S	-0.287508	-0.0292152	-0.00531597	0.00417234	0.0435112
13114.song.53.s003.16S	-0.0792436	0.206549	-0.0363148	0.0465528	0.0317272
13114.girguis.50.s010.16S	-0.19371	0.211138	0.0107073	-0.0160974	0.0425358
13114.song.51.s015.16S	-0.269084	0.0519965	0.0142959	-0.0133509	0.0677509
13114.song.51.s005.16S	-0.266647	-0.0159976	0.0029244	-0.00391238	0.0483721
13114.palenik.42.s018.16S	0.151787	-0.116473	0.00519889	-0.0844598	0.190406
13114.palenik.42.s014.16S	0.186071	-0.0141264	0.0141915	-0.0850987	0.0551026
13114.mousseau.88.s049.16S	-0.293612	-0.165681	0.00283215	0.00785454	-0.0657482
13114.mcmahon.21.s017.16S	0.0761469	-0.151138	-0.0158655	0.0460748	-0.0507713
13114.bittleston.68.s004.16S	0.142782	-0.0536349	0.0221063	0.0541224	0.015672
13114.myrold.5.s007.16S	0.135733	-0.0306206	-0.0626927	0.0847551	-0.0242538
13114.mousseau.88.s088.16S	-0.285105	-0.132707	-0.00473392	0.00305645	-0.0298458
13114.minich.76.s005.16S	-0.0458483	-0.158412	0.00128671	0.0369619	-0.0413778
13114.pinto.63.s010.16S	0.0875183	0.0114408	-0.0528378	0.10544	-0.0379576
13114.distel.72.s010.16S	0.145953	0.0204388	0.171789	-0.0720189	-0.0364876
13114.bittleston.68.s006.16S	0.145007	-0.0537485	-0.00362914	0.0562975	0.00811251
13114.mousseau.88.s058.16S	-0.243439	-0.230418	0.00136796	0.0029199	-0.1054
13114.mcmahon.21.s014.16S	0.0673087	-0.163993	0.00133767	0.0318826	-0.0533411
13114.seedorf.71.s007.16S	0.148689	0.000243927	-0.0899671	0.0372441	-0.0202506
13114.bittleston.68.s001.16S	0.129427	0.0510659	0.0956198	0.0100666	-0.0070884
13114.distel.72.s015.16S	0.099698	-0.0333757	0.00560925	-0.00567705	0.0647881
13114.king.27.s007.16S	0.0888702	0.0990055	-0.11765	0.118294	-0.103036
13114.mcmahon.21.s007.16S	0.0703244	-0.10033	-0.0702578	0.0793066	-0.0616028
13114.pinto.63.s026.16S	0.141769	0.0267037	0.213489	-0.0770829	-0.0739426
13114.mousseau.88.s032.16S	-0.215228	-0.28296	-0.000654562	-0.0080624	-0.131009
13114.mcmahon.21.s005.16S	0.0637651	-0.112067	-0.070707	0.0812193	-0.0681299
13114.mousseau.88.s094.16S	-0.265599	-0.225648	0.00373898	0.00131447	-0.0994026
13114.bowen.74.s014.16S	0.136109	-0.061885	-0.0069834	0.0119977	0.0681724
13114.thomas.18.s046.16S	0.0832364	-0.0532878	-0.0604043	0.0554656	-0.0456076
13114.palenik.42.s003.16S	0.176464	-0.0711854	0.005168	-0.0933739	0.155336
13114.tucker.58.s008.16S	-0.0209417	0.0762596	0.0354426	0.0203533	0.0119381
13114.metcalf.40.s014.16S	0.108929	-0.0196334	-0.104653	0.0957816	0.0201213
13114.mousseau.88.s066.16S	-0.28291	-0.143665	0.00110403	0.0105775	-0.0425834
13114.thomas.18.s004.16S	0.119224	-0.114595	0.0165124	-0.00647868	0.0778882
13114.metcalf.40.s010.16S	0.144926	-0.0437454	-0.0494747	0.0795702	-0.0039936
13114.palenik.42.s009.16S	0.135721	-0.0962151	-0.0100297	-0.0198303	0.169121
13114.makhalanyane.46.s010.16S	0.111529	-0.0174862	-0.120553	0.109095	-0.0208131
13114.mousseau.88.s065.16S	-0.280345	-0.211597	0.00389137	-0.000472158	-0.0871793
13114.distel.72.s007.16S	0.0520836	-0.0961851	0.0419781	-0.0222228	0.0635888
13114.girguis.50.s011.16S	-0.215441	-0.00397006	-0.0145254	-0.0194818	0.0599467
13114.stegen.38.s013.16S	0.159729	-0.0326795	-0.0380629	0.088649	-0.00242897
13114.myrold.59.s006.16S	0.140364	-0.0232244	-0.0734328	0.0996172	-0.0217471
13114.metcalf.40.s008.16S	0.12909	0.027661	0.0920333	0.0145517	-0.0338114
13114.song.51.s010.16S	-0.21341	0.0734991	0.0163087	-0.0125181	0.0517315
13114.mayer.34.s006.16S	0.0666944	-0.147087	-0.0469497	0.050351	0.0464756
13114.song.75.s003.16S	0.0225251	0.0331089	0.246744	-0.115916	-0.0837429
13114.rohwer.84.s004.16S	0.113012	-0.0568703	-0.0699572	0.0993128	0.0121058
13114.rohwer.85.s008.16S	0.0482354	0.182809	-0.0746463	0.0971254	-0.075672
13114.king.27.s010.16S	0.124912	0.0627551	-0.112458	0.133908	-0.0711831
13114.mayer.34.s007.16S	0.0249659	-0.168985	-0.0434655	0.049905	0.0187782
13114.mayer.33.s003.16S	0.106796	-0.0681363	-0.0850693	0.0897696	-0.0140043
13114.mcmahon.21.s008.16S	0.112607	-0.104316	0.0666868	0.00706044	0.0222627
13114.mcmahon.21.s004.16S	0.0769926	-0.102123	-0.0588322	0.0737233	-0.0525748
13114.thomas.18.s048.16S	0.0706172	0.0362882	-0.0746148	0.0765213	-0.0529825
13114.song.53.s010.16S	-0.0362483	0.0992251	0.0210668	-0.000371617	-0.0340948
13114.mayer.33.s002.16S	0.0998306	-0.0325455	-0.0830049	0.0653556	0.0325701
13114.song.53.s004.16S	-0.199949	-0.0543492	-0.00298024	0.00232604	0.0392469
13114.mousseau.88.s081.16S	-0.245993	0.0255751	0.00542882	0.00511669	0.0514919
13114.distel.72.s013.16S	0.150495	-0.0634382	0.0324781	0.000272194	0.0925984
13114.mousseau.88.s005.16S	-0.257505	-0.223397	0.000493801	0.00541369	-0.0859458
13114.tait.77.s002.16S	0.151913	-0.0794868	-0.0171242	-0.0630208	0.16203
13114.thomas.18.s021.16S	0.143286	-0.0103059	0.067958	-0.0508492	0.0460295
13114.pinto.63.s018.16S	0.0977438	-0.0587792	-0.0155536	0.0893837	-0.0337229
13114.bittleston.68.s012.16S	0.0801437	-0.121343	0.121315	-0.0226176	-0.0115691
13114.thomas.18.s028.16S	0.157122	0.0238807	0.0875235	-0.0452456	0.00186922
13114.girguis.50.s003.16S	-0.20719	0.144085	0.0379993	-0.0309898	0.0345351
13114.mousseau.88.s039.16S	-0.275309	-0.200496	0.00377519	0.00289389	-0.0831566
13114.sandin.54.s015.16S	-0.173477	0.20976	0.00948619	-0.00905122	0.0266667
13114.mousseau.88.s044.16S	-0.27253	-0.194943	0.00230765	0.0107527	-0.0752765
13114.mousseau.88.s068.16S	-0.268353	-0.217846	-0.00207521	0.00478122	-0.0842587
13114.mousseau.88.s086.16S	-0.253615	-0.223595	0.00261709	0.00430152	-0.102548
13114.bowen.74.s013.16S	0.129763	-0.0722201	-0.0129231	0.0162536	0.0634309
13114.rohwer.85.s021.16S	0.182742	0.0154928	0.124104	-0.0219509	-0.00376679
13114.mousseau.88.s079.16S	-0.297639	-0.106229	-0.0028624	0.00354427	-0.0126717
13114.schmidt.56.s014.16S	0.122538	-0.0515137	-0.0957012	0.093687	-0.0211448
13114.mayer.34.s002.16S	0.166261	0.0207773	0.0921005	0.0027167	-0.0477926
13114.tucker.58.s012.16S	0.126302	0.106295	0.00163492	0.064996	-0.0641815
13114.rohwer.86.s002.16S	0.172478	0.00423396	0.0855732	-0.0291478	0.0447561
13114.mousseau.88.s040.16S	-0.28803	-0.151188	0.000359347	0.00867395	-0.0399328
13114.song.53.s007.16S	-0.162496	0.239182	0.0193464	0.000476338	0.0181457
13114.bittleston.68.s011.16S	0.0654255	-0.145863	0.058073	0.0164675	-0.020726
13114.girguis.50.s012.16S	-0.228328	-0.142618	-0.00863826	-0.00112981	-0.0416699
13114.myrold.59.s017.16S	0.119786	-0.0478116	-0.0689071	0.085817	-0.0261058
13114.mayer.34.s009.16S	0.0830312	-0.130048	-0.0313683	0.0459257	0.0468035
13114.myrold.59.s022.16S	0.118023	-0.0150817	-0.0962501	0.110332	-0.0483315
13114.mousseau.88.s017.16S	-0.298196	-0.117526	0.00208963	0.00621555	-0.0297146
13114.angenent.65.s001.16S	-0.0640232	0.13808	0.0332372	0.00613487	0.00935545
13114.song.53.s011.16S	0.0618247	0.0145946	0.161606	-0.0710411	-0.0345508
13114.king.27.s020.16S	0.0878522	0.0906762	-0.150799	0.118617	-0.0877107
13114.song.52.s007.16S	-0.195657	0.0617465	-0.00615292	-0.00731218	0.0685012
13114.mousseau.88.s006.16S	-0.252457	-0.0270347	-0.00794778	0.0104054	0.0393412
13114.rohwer.85.s001.16S	0.181264	0.00929367	0.153496	-0.0584922	-0.0111433
13114.mousseau.88.s036.16S	-0.268692	-0.164283	-0.00383356	0.0135665	-0.0687951
13114.mcmahon.21.s006.16S	0.072292	-0.0874682	-0.0712722	0.0776174	-0.0578479
13114.tucker.58.s015.16S	-0.0258057	0.168092	-0.0875444	-0.0125333	-0.0523592
13114.mousseau.88.s100.16S	-0.278127	-0.210457	-0.000692944	0.00307291	-0.0816899
13114.pinto.63.s027.16S	-0.127492	0.208219	0.0308744	-0.000313809	0.0140123
13114.pinto.63.s004.16S	0.002238	0.113698	-0.0631153	0.0338315	0.0099367
13114.song.51.s002.16S	-0.249177	-0.0521821	0.0101955	-0.00417553	0.0206002
13114.mousseau.88.s106.16S	-0.290903	-0.11301	0.00267615	0.00778751	-0.0191039
13114.song.51.s008.16S	-0.21247	-0.127215	-0.0155826	0.00899306	-0.0168336
13114.mousseau.88.s089.16S	-0.292484	-0.0285218	0.00289036	0.00838196	0.0335019
13114.rohwer.85.s003.16S	0.131203	-0.00592326	0.084299	-0.00508938	0.0365104
13114.palenik.42.s012.16S	0.16132	-0.0740358	-0.0227395	-0.0596125	0.167656
13114.tait.77.s004.16S	0.0841603	-0.0647671	-0.0584029	-0.0186982	0.158264
13114.mousseau.88.s007.16S	-0.27769	-0.0488676	-0.00166664	0.0178545	0.0199235
13114.king.27.s004.16S	0.119252	0.034779	-0.100874	0.109389	-0.0700032
13114.palenik.42.s020.16S	0.115973	-0.124986	-0.0136567	-0.0312555	0.170465
13114.mousseau.88.s029.16S	-0.290687	-0.154283	0.00309735	0.00366428	-0.055343
13114.girguis.50.s008.16S	-0.201455	0.208236	0.0178129	-0.0103969	0.0210827
13114.mayer.34.s005.16S	0.091508	-0.032131	-0.0803605	0.0608696	0.0388899
13114.metcalf.40.s013.16S	0.137864	-0.0310947	0.139058	-0.023283	-0.0253453
13114.mousseau.88.s073.16S	-0.29606	-0.0536965	0.00426579	-0.00241852	0.0152239
13114.berry.2.s015.16S	0.144996	0.00790818	0.0932131	0.00305074	-0.0260003
13114.mousseau.88.s108.16S	-0.270712	0.00663312	-0.00899756	0.000854235	0.0611269
13114.zaneveld.9.s021.16S	0.0516783	-0.196489	-0.0285582	-0.0111527	0.0545955
13114.mousseau.88.s096.16S	-0.301885	-0.0800459	0.000948987	0.00778916	-0.000808603
13114.sandin.54.s014.16S	-0.184535	0.174981	0.00458283	-0.0119188	0.042607
13114.bowen.74.s001.16S	0.112088	-0.102852	-0.01778	0.012785	0.0795753
13114.thomas.18.s003.16S	0.0906773	-0.134455	-0.0161031	0.00987029	0.0669632
13114.bowen.74.s003.16S	0.12905	-0.0794157	-0.0130096	0.0130243	0.0830644
13114.song.75.s002.16S	0.1377	0.0461889	0.255346	-0.114305	-0.112917
13114.bowen.74.s015.16S	0.124933	-0.052882	0.00203883	0.00375866	0.0587198
13114.mayer.34.s001.16S	0.1603	0.020264	0.0893658	-0.00250553	-0.0415706
13114.rohwer.86.s001.16S	0.100323	-0.0324572	-0.147976	-0.0747182	0.0166081
13114.tucker.58.s013.16S	0.0524844	0.0168819	-0.0663154	-0.0476798	0.000797753
13114.song.51.s006.16S	-0.274975	-0.156756	-0.00468388	0.00360864	-0.0797981
13114.song.53.s001.16S	-0.185717	-0.0204438	-0.00476744	0.00348214	0.0502489
13114.mousseau.88.s087.16S	-0.267862	-0.17358	0.00547244	-0.000706113	-0.0624887
13114.mcmahon.21.s003.16S	0.0535952	-0.125177	-0.068164	0.078918	-0.0716763
13114.thomas.18.s049.16S	0.0953445	0.00339447	-0.0651582	0.0671339	-0.0351757
13114.bittleston.68.s015.16S	0.0735835	-0.160506	-0.0211865	0.0727226	-0.0502437
13114.mousseau.88.s091.16S	-0.27234	-0.195944	-0.000754728	0.00732573	-0.0764337
13114.mousseau.88.s016.16S	-0.237274	-0.226954	-0.000500355	0.00303426	-0.105632
13114.distel.72.s012.16S	0.144853	-0.0735186	0.0198025	0.00573225	0.094394
13114.mousseau.88.s098.16S	-0.26437	-0.186983	-0.00262616	0.0117845	-0.0705404
13114.king.27.s014.16S	0.14374	0.0527299	-0.0873731	0.117365	-0.0627136
13114.metcalf.40.s012.16S	0.0489846	0.0279901	0.00398809	0.0463811	0.00711595
13114.thomas.18.s018.16S	0.0678964	0.0698315	-0.118312	0.0873747	-0.068262
13114.zaneveld.9.s015.16S	0.0377808	-0.055675	0.0478536	0.000190534	0.0546154
13114.song.53.s009.16S	-0.0718658	0.161509	-0.0278999	0.0364779	0.0372038
13114.mousseau.88.s076.16S	-0.270079	-0.215578	0.00384408	0.00497479	-0.0858435
13114.mcmahon.21.s013.16S	0.0714786	-0.16168	0.0182509	0.0252614	-0.0570578
13114.stegen.38.s005.16S	0.172607	0.00463747	0.00833061	0.0540445	-0.00810555
13114.mousseau.88.s078.16S	-0.277937	-0.143134	0.00132075	0.00801528	-0.0450921
13114.rohwer.85.s027.16S	0.154976	0.00268157	0.166623	-0.0594281	-0.0278372
13114.mousseau.88.s085.16S	-0.293875	-0.158197	0.00256346	0.00819782	-0.0574312
13114.song.51.s007.16S	-0.050991	0.189515	0.207661	-0.0895706	-0.0466929
13114.song.53.s008.16S	-0.221452	0.143746	0.00267437	-0.00926232	0.0542275
13114.mousseau.88.s104.16S	-0.288048	-0.0759163	-0.00510396	0.00560154	0.0126811
13114.seedorf.71.s004.16S	0.145794	-0.0475244	-0.0582957	0.0844118	-0.00764287
13114.king.27.s013.16S	0.19597	0.0166256	0.0601545	0.0389635	-0.0250471
13114.mayer.33.s007.16S	0.110691	-0.0834738	-0.0691379	0.0765818	0.0351336
13114.palenik.42.s019.16S	0.124706	-0.144462	-0.0130085	-0.0457234	0.166781
13114.distel.72.s009.16S	0.127456	-0.0899471	0.0523549	-0.0153124	0.102618
13114.mousseau.88.s053.16S	-0.264573	-0.221544	-0.000872747	0.00294708	-0.0880427
13114.song.52.s008.16S	-0.0536043	0.00532857	0.00746726	4.92452e-05	0.0209618
13114.thomas.18.s055.16S	0.156578	0.0207886	0.116998	-0.0446336	-0.0212299
13114.stegen.38.s006.16S	0.151222	-0.0480063	-0.0329903	0.0839595	-0.00448374
13114.myrold.59.s011.16S	0.132037	-0.0200977	-0.0521289	0.0719814	-0.0201677
13114.mcmahon.21.s010.16S	0.0875222	-0.140657	0.0562322	0.010729	-0.00105028
13114.palenik.42.s002.16S	0.159558	-0.0572903	0.00992698	-0.0504508	0.162523
13114.king.27.s015.16S	0.140421	0.0509009	0.00520552	0.0812079	-0.0232388
13114.distel.72.s008.16S	0.0944712	-0.0942578	0.0179129	-0.00280179	0.0806325
13114.mousseau.88.s090.16S	-0.212825	-0.254603	-0.00813475	0.017163	-0.115574
13114.mousseau.88.s059.16S	-0.298808	-0.111775	0.000504799	0.00679661	-0.0250845
13114.mousseau.88.s008.16S	-0.280473	-0.101336	-0.0058206	0.00625663	0.000818767
13114.mcmahon.21.s001.16S	0.0577923	-0.117973	-0.0690389	0.0781603	-0.0642986
13114.rohwer.85.s002.16S	0.150265	-0.0486309	0.0705656	0.00365893	0.0562025
13114.mayer.34.s010.16S	0.0991831	-0.113893	-0.0192525	0.0388358	0.0660783
13114.mousseau.88.s019.16S	-0.277732	-0.13101	-0.00478106	0.0133006	-0.0258252
13114.mousseau.88.s047.16S	-0.271936	-0.067397	0.00034164	0.00681095	0.017099
13114.mousseau.88.s027.16S	-0.265865	-0.214547	-0.00151156	0.00251479	-0.0824737
13114.thomas.18.s029.16S	0.166861	0.019782	0.106503	-0.0697861	-0.0213865
13114.thomas.18.s014.16S	0.124245	0.0778845	-0.0324313	0.0304901	-0.078616
13114.mousseau.88.s025.16S	-0.26491	-0.217533	0.00221438	0.00372232	-0.0846128
13114.tucker.58.s014.16S	-0.0558633	-0.0202376	0.0731108	-0.0752657	0.0210804
13114.mousseau.88.s042.16S	-0.293109	-0.0954698	-0.00275181	0.00551831	-0.00229587
13114.mousseau.88.s105.16S	-0.278529	-0.162743	-0.000874906	0.00770833	-0.0589343
13114.song.53.s005.16S	0.000361623	0.140141	0.226108	-0.0920562	-0.0682167
13114.thomas.18.s001.16S	0.103478	-0.110921	0.00297658	0.00112742	0.029251
13114.stewart.26.s008.16S	0.156889	-0.0286064	-0.0618181	-0.0744462	0.0546227
13114.king.27.s008.16S	0.0206121	0.106592	-0.0946795	0.089224	-0.0603735
13114.king.27.s016.16S	0.0799752	0.101066	-0.136415	0.117809	-0.0690737
13114.song.51.s013.16S	-0.26277	-0.0420308	0.00635129	0.000923766	0.0292142
13114.jensen.43.s019.16S	0.136068	-0.0143429	-0.028639	0.0109151	0.0334406
13114.mcmahon.21.s012.16S	0.0654676	-0.162846	0.0287739	0.0171732	-0.0613837
13114.pinto.63.s014.16S	0.126266	-0.0436251	0.00489928	0.0682903	0.00976566
13114.stegen.38.s001.16S	0.180544	0.00901289	0.00973839	0.0606655	-0.012571
13114.stewart.26.s005.16S	0.155031	-0.0506371	-0.00997307	-0.0449461	0.0838138
13114.mousseau.88.s055.16S	-0.289231	-0.181477	0.0021227	0.00535361	-0.0696605
13114.rohwer.84.s002.16S	0.136701	-0.0948215	-0.023256	0.0682697	0.0340146
13114.king.27.s001.16S	0.0801862	0.0995476	-0.132022	0.110403	-0.0820666
13114.metcalf.40.s005.16S	0.167389	-0.0149227	-0.0255916	0.0929523	-0.0107512
13114.thomas.18.s056.16S	0.155824	0.0229334	0.121668	-0.0348732	-0.0240104
13114.stegen.38.s017.16S	0.133288	-0.0637327	-0.0448352	0.0832325	0.00507788
13114.stewart.26.s001.16S	0.170197	-0.0167476	0.0302851	-0.0722773	0.0792054
13114.mousseau.88.s084.16S	-0.273718	-0.187524	-0.00365597	0.00734909	-0.0609844
13114.berry.2.s020.16S	0.0863746	0.0374024	-0.21532	-0.0661146	-0.0877448
13114.song.53.s002.16S	-0.0974186	0.228007	0.0564927	-0.0200445	0.0453536
13114.thomas.18.s025.16S	0.137324	0.00407273	-0.00357215	-0.0271052	0.070753
13114.bowen.74.s004.16S	0.0952778	-0.128267	-0.0204287	0.0135166	0.0824286
13114.mousseau.88.s003.16S	-0.244806	-0.05679	-0.00663533	0.0198474	0.0173323
13114.mousseau.88.s030.16S	-0.274315	-0.175775	1.41898e-05	0.00474169	-0.0553201
13114.stegen.38.s011.16S	0.120105	-0.0816192	-0.0471582	0.0789459	0.0019273
13114.mcmahon.21.s009.16S	0.102842	-0.121569	0.0676046	0.00398861	0.0159658
13114.thomas.18.s009.16S	0.152061	0.00921978	0.0363082	-0.00796057	0.0322232
13114.roy.chowdhury.45.s024.16S	0.0287611	-0.218538	-0.148924	-0.0922035	0.029473
13114.mousseau.88.s021.16S	-0.25922	-0.219612	0.00198687	0.00501169	-0.0839589
13114.minich.76.s002.16S	0.0536504	-0.11337	-0.0136292	0.0486233	0.0284062
13114.girguis.50.s004.16S	-0.220792	0.200228	0.0198686	-0.0095417	0.0211056
13114.myrold.5.s004.16S	0.157911	-0.00119571	-0.049704	0.0717294	-0.0136717
13114.metcalf.40.s007.16S	0.0478946	0.0833274	0.0964934	0.00588817	-0.0262395
13114.rohwer.85.s011.16S	0.137213	0.02965	-0.0025467	0.0569137	0.0251602
13114.song.52.s014.16S	0.107241	-0.0431968	0.0936315	-0.00252944	0.0406335
13114.mousseau.88.s057.16S	-0.270947	-0.206535	0.00113372	0.00514225	-0.0829462
13114.song.51.s018.16S	-0.219876	-0.136435	-0.00562128	0.00325631	-0.0165804
13114.thomas.18.s030.16S	0.172577	0.0190459	0.0907445	-0.0902486	-0.016209
13114.metcalf.81.s001.16S	-0.100261	0.216635	0.00365589	-0.0170072	0.0375176
13114.mousseau.88.s034.16S	-0.234844	-0.242215	0.00307769	0.00290823	-0.0992039
13114.bowen.74.s002.16S	0.128089	-0.0787572	-0.0268479	0.0188906	0.0825644
13114.song.51.s004.16S	-0.11646	-0.0541971	0.0663065	-0.0201613	0.0393553
13114.stegen.36.s008.16S	0.0861639	-0.0715751	-0.0673182	0.0792838	-0.0180637
13114.song.52.s013.16S	-0.0347577	-0.000373058	0.205154	-0.0893333	-0.0337964
13114.metcalf.81.s002.16S	-0.160079	0.252122	0.0148453	-0.000337584	0.0348534
13114.stewart.26.s003.16S	0.166038	-0.0293094	-0.0242916	-0.0563461	0.0590137
13114.mousseau.88.s041.16S	-0.288669	-0.159987	0.00166904	0.00988037	-0.0602631
13114.tait.77.s008.16S	0.13098	-0.14011	-0.0139446	-0.0620019	0.181893
13114.pinto.63.s013.16S	0.113102	-0.0698107	0.201505	-0.0791561	-0.0453846
13114.bittleston.68.s007.16S	0.0993084	0.104646	-0.0478319	0.10186	-0.066419
13114.stewart.26.s007.16S	0.152546	-0.0692584	-0.0344228	-0.0639128	0.155785
13114.mousseau.88.s024.16S	-0.290969	-0.137915	0.00284781	0.00604275	-0.0344194
13114.thomas.18.s013.16S	0.169975	0.032152	0.0957572	-0.0258803	-0.0582676
13114.minich.76.s004.16S	-0.0351543	0.157795	0.0900554	0.00538456	-0.0435432
13114.jensen.43.s010.16S	0.109235	0.00175319	-0.094398	0.0457984	-0.0177782
13114.tait.77.s006.16S	0.0832436	-0.105125	-0.0449789	-0.0192844	0.155462
13114.mousseau.88.s009.16S	-0.257486	-0.0593711	-0.00138615	0.00645432	0.0245782
13114.thomas.18.s002.16S	0.11938	-0.0792682	-0.0076127	0.0021462	0.102787
13114.mayer.33.s005.16S	0.130409	-0.0683449	-0.0694784	0.0696574	0.0299643
13114.stewart.26.s004.16S	0.190944	-0.022346	0.0181931	-0.0989675	0.0585174
13114.thomas.18.s007.16S	0.162726	-0.0355029	0.0433156	-0.038158	0.0651676
13114.angenent.65.s004.16S	-0.171211	0.221646	-0.0164935	-0.0336185	0.0401804
13114.mousseau.88.s002.16S	-0.286823	-0.171367	-0.000117375	0.0063162	-0.0561087
13114.song.52.s015.16S	-0.0319997	-0.119671	0.160934	-0.0607594	-0.0394125
13114.thomas.18.s026.16S	0.17135	0.0203825	0.0506766	-0.0785909	0.00177285
13114.tait.77.s001.16S	0.171087	-0.0732626	0.00910107	-0.0719017	0.150804
13114.rohwer.85.s004.16S	0.143768	-0.00573611	0.0745795	0.0046805	0.0202121
13114.mousseau.88.s093.16S	-0.278267	-0.0600911	-0.0112036	0.016698	0.0173779
13114.song.52.s003.16S	-0.148419	-0.0597265	0.00544583	0.00960492	0.01613
13114.myrold.59.s010.16S	0.123702	-0.0330157	-0.0838404	0.0991386	-0.0253597
13114.metcalf.40.s006.16S	0.157635	-0.0275229	-0.0415751	0.0962703	-0.00448857
13114.angenent.65.s009.16S	-0.222454	0.0918019	-0.0221652	-0.0210077	0.083363
13114.palenik.42.s011.16S	0.133866	-0.0862092	-0.0145873	-0.0287636	0.17641
13114.pinto.63.s024.16S	0.0932079	0.0427079	-0.000915872	0.00543194	0.0593059
13114.song.75.s004.16S	-0.0626769	-0.107016	0.161664	-0.0741934	-0.0678124
13114.minich.76.s003.16S	-0.0331493	0.153132	0.0220656	0.0347515	-0.004189
13114.bittleston.68.s003.16S	0.139373	0.0442299	0.0835871	0.0224393	-0.00897871
13114.mayer.34.s008.16S	0.0812284	-0.0338801	-0.0612941	0.0423719	0.0580257
13114.palenik.42.s010.16S	0.134731	-0.0948587	-0.00670159	-0.033631	0.174693
13114.pinto.63.s022.16S	0.164823	0.0213666	0.197938	-0.0711115	-0.0677061
13114.mayer.33.s001.16S	0.130374	-0.100064	-0.0149611	0.0567385	0.00612003
13114.palenik.42.s015.16S	0.161376	-0.0384517	-0.00922824	-0.0497551	0.152287
13114.myrold.59.s002.16S	0.127524	0.0200467	-0.0915588	0.10105	-0.0568671
13114.angenent.65.s003.16S	-0.167458	0.228456	-0.0127065	-0.00803483	0.0391666
13114.angenent.65.s007.16S	-0.153546	0.221034	-0.0115714	-0.00672153	0.0357359
13114.mousseau.88.s011.16S	-0.15101	-0.210622	-0.00698091	0.0366814	-0.0908494
13114.pinto.63.s025.16S	0.095912	-0.0400704	-0.0409367	0.0984329	-0.045908
13114.song.52.s005.16S	-0.206138	0.194651	0.0074446	-0.00284711	0.0463435
13114.mousseau.88.s062.16S	-0.276314	-0.178738	-0.00560294	0.00858865	-0.0547983
13114.rohwer.85.s016.16S	0.128984	0.0822626	-0.0243702	0.0786519	-0.0106046
13114.jensen.43.s011.16S	0.116769	0.0197487	-0.0771409	0.0477382	-0.0294351
13114.song.53.s001.WGS	-0.201367	-0.0107268	-0.0101398	-0.00380425	0.0507074
13114.pinto.63.s006.WGS	0.054595	-0.0191353	0.118529	-0.0264554	-0.00458353
13114.stegen.38.s001.WGS	0.17547	0.0284402	0.00272758	0.0761246	-0.0317056
13114.bittleston.68.s010.WGS	0.150227	0.013885	0.202337	-0.0595708	-0.0750802
13114.mcmahon.21.s016.WGS	0.0362812	0.118479	-0.109639	0.055384	-0.127065
13114.thomas.18.s016.WGS	0.0538237	0.14609	-0.125309	0.104844	-0.12527
13114.bittleston.68.s004.WGS	0.194101	0.0214921	0.101937	0.0167537	-0.03858
13114.song.52.s015.WGS	0.066993	-0.132436	0.1808	-0.0801746	-0.0413917
13114.mayer.34.s010.WGS	0.137572	-0.069853	0.0353763	0.0248191	0.0525821
13114.mousseau.88.s096.WGS	-0.288134	0.0978774	0.00834381	-3.31826e-05	0.0774822
13114.mousseau.88.s106.WGS	-0.3058	-0.111507	0.000886088	0.0067894	-0.0233629
13114.girguis.50.s002.WGS	-0.223609	0.216978	0.02703	-0.0248396	0.0330739
13114.song.52.s002.WGS	-0.18103	0.173545	-0.00776708	-0.0179255	0.0544971
13114.palenik.42.s002.WGS	0.150586	-0.0487489	-0.0137512	-0.0376321	0.163731
13114.myrold.5.s007.WGS	0.176069	0.00429087	-0.0190815	0.0787865	-0.0306121
13114.mousseau.88.s029.WGS	-0.239135	0.058765	0.0404374	-0.0152723	0.0587018
13114.palenik.42.s018.WGS	0.182974	-0.0485231	-0.0513029	-0.102089	0.173334
13114.mousseau.88.s047.WGS	-0.18253	0.0886177	0.0177155	0.00882284	0.0157436
13114.mousseau.88.s076.WGS	-0.277868	0.046959	0.00921957	0.00237823	0.0625906
13114.mousseau.88.s064.WGS	-0.202226	0.0742505	0.0150397	0.00301333	0.0311228
13114.song.51.s020.WGS	-0.232605	0.156937	0.0104164	0.00684947	0.0575224
13114.mcmahon.21.s004.WGS	0.00547543	-0.112294	-0.102552	0.0810368	-0.101192
13114.song.52.s010.WGS	-0.16728	0.262404	0.0205795	0.0117162	0.0394686
13114.mcmahon.21.s011.WGS	0.0323211	0.116873	-0.112128	0.0549023	-0.124046
13114.mousseau.88.s042.WGS	-0.296307	0.0908368	0.00986367	-0.00278475	0.0843107
13114.metcalf.81.s001.WGS	-0.108542	0.22429	-0.00183511	-0.0070635	0.0302162
13114.tait.77.s004.WGS	0.159224	-0.0776259	-0.00531654	-0.0637675	0.151158
13114.palenik.42.s001.WGS	0.157366	-0.0576289	-0.0093628	-0.0409375	0.167565
13114.distel.72.s011.WGS	0.165222	-0.0197188	0.0283125	0.000916094	0.073436
13114.myrold.59.s006.WGS	0.174801	0.0312361	-0.0215893	0.0910659	-0.0311688
13114.myrold.5.s012.WGS	0.188779	0.016336	0.0308653	0.0625925	-0.0408462
13114.pinto.63.s017.WGS	0.115015	0.0604793	0.21711	-0.0605124	-0.10868
13114.metcalf.81.s003.WGS	-0.0363445	0.162812	0.0598945	-0.027124	0.0450138
13114.mousseau.88.s052.WGS	-0.289282	-0.0328306	0.00321974	0.00739572	0.026419
13114.mcmahon.21.s014.WGS	0.0458027	0.10071	-0.10364	0.0581204	-0.119298
13114.girguis.50.s008.WGS	-0.237897	0.215215	0.0235944	-0.0121533	0.0330226
13114.rohwer.85.s002.WGS	0.163704	-0.0423256	0.101421	-0.0239378	0.0546009
13114.stegen.36.s012.WGS	0.143062	0.0312872	-0.243381	-0.150192	-0.118426
13114.bittleston.68.s015.WGS	0.0653324	0.107237	-0.109365	0.087349	-0.0871468
13114.palenik.42.s012.WGS	0.138213	-0.00167254	-0.109745	-0.0480901	0.153258
13114.girguis.50.s001.WGS	-0.206234	0.0905138	0.0203267	-0.0256789	0.0728178
13114.song.52.s014.WGS	0.148334	-0.0329796	0.12057	-0.0174906	0.00949563
13114.palenik.42.s006.WGS	0.126396	-0.131672	-0.0130592	-0.0304788	0.1663
13114.thomas.18.s054.WGS	0.0967865	0.0565594	-0.372456	-0.544029	-0.10919
13114.myrold.59.s011.WGS	0.172847	0.0255681	-0.0238095	0.0813651	-0.0250241
13114.stewart.26.s008.WGS	0.153367	0.0156253	-0.123478	-0.0973836	0.0190077
13114.stegen.38.s013.WGS	0.18493	0.0227923	-0.000319398	0.082548	-0.0300087
13114.song.53.s015.WGS	0.147969	0.0397224	0.295571	-0.142499	-0.150419
13114.mousseau.88.s057.WGS	-0.297541	0.0555268	0.00877835	0.00274443	0.0743151
13114.thomas.18.s030.WGS	0.0468007	0.0882661	-0.404051	-0.645943	-0.200323
13114.mousseau.88.s070.WGS	-0.213046	0.17499	0.0135312	0.00336461	0.0512648
13114.king.27.s001.WGS	0.128026	0.0878897	-0.0866024	0.11204	-0.0564625
13114.mcmahon.21.s001.WGS	0.00900719	-0.106058	-0.102792	0.0827956	-0.098947
13114.thomas.18.s007.WGS	0.107202	-0.150342	-0.0392447	-0.0540541	0.158811
13114.seedorf.71.s006.WGS	0.153974	0.0682231	-0.0530507	0.112919	-0.0538001
13114.minich.76.s002.WGS	0.159824	0.00349707	0.0650722	-0.00357665	0.00925235
13114.metcalf.40.s011.WGS	0.13651	0.045965	0.115674	0.00709384	-0.0136921
13114.metcalf.40.s008.WGS	0.156989	0.0219776	0.11288	-0.0030998	-0.0629453
13114.berry.2.s014.WGS	0.165326	0.0222335	0.00835668	0.0224917	-0.0343119
13114.rohwer.85.s021.WGS	0.181944	0.0394492	0.0894007	0.0126062	-0.0133125
13114.angenent.65.s009.WGS	-0.22857	-0.133328	-0.0144806	0.00561912	-0.0390862
13114.stewart.26.s005.WGS	0.135798	-0.00966387	-0.0155111	-0.0367169	0.0783732
13114.bowen.74.s009.WGS	0.126966	-0.0528504	-0.0266756	-0.00290364	0.0891128
13114.bittleston.68.s002.WGS	0.147019	0.0878835	0.0351813	0.059769	-0.0712421
13114.thomas.18.s056.WGS	0.0525286	0.0780319	-0.389794	-0.597242	-0.1778
13114.palenik.42.s013.WGS	0.106277	-0.0132915	-0.043867	-0.0298451	0.141064
13114.angenent.65.s004.WGS	-0.146429	0.173545	-0.0216711	0.00551328	0.0422268
13114.jensen.43.s011.WGS	0.106675	0.0152025	-0.0414493	0.0273808	-0.0135754
13114.song.53.s010.WGS	-0.121128	0.165485	0.0786511	-0.0493826	0.0040705
13114.bowen.74.s015.WGS	0.14744	-0.040041	-0.0534647	-0.00910026	0.0829464
13114.mousseau.88.s032.WGS	-0.270607	0.0731503	0.00513626	0.00418345	0.0746607
13114.king.27.s015.WGS	0.163988	0.0510158	0.017695	0.0827159	-0.0307675
13114.mousseau.88.s040.WGS	-0.261167	0.166961	0.0124111	0.00045085	0.0648685
13114.roy.chowdhury.45.s024.WGS	0.157423	-0.0672843	-0.218145	-0.245465	0.0843667
13114.girguis.50.s010.WGS	-0.208574	0.19956	0.00852315	-0.0192053	0.0470062
13114.song.51.s009.WGS	-0.194383	-0.198299	-0.00225833	0.00962351	-0.0729005
13114.mousseau.88.s027.WGS	-0.213754	-0.1348	0.00640129	0.0121157	-0.00338706
13114.angenent.65.s003.WGS	-0.128268	0.217965	-0.0353909	0.0608714	-0.0285413
13114.angenent.65.s006.WGS	-0.160761	0.213336	-0.0151553	0.039786	0.000872344
13114.song.52.s005.WGS	-0.214512	0.185297	0.0119005	-0.00405732	0.0461596
13114.mayer.33.s002.WGS	0.143677	-0.00338441	-0.0328012	0.053324	0.0374963
13114.sandin.54.s014.WGS	-0.19029	0.0977521	0.00883441	-0.0186287	0.0620742
13114.mayer.34.s008.WGS	0.139761	-0.0520608	0.00907398	0.0183225	0.049134
13114.tait.77.s008.WGS	0.195907	-0.0386115	0.00526653	-0.0627184	0.134959
13114.mcmahon.21.s003.WGS	0.00931005	-0.10408	-0.103777	0.0827452	-0.098915
13114.rohwer.84.s002.WGS	0.0939792	0.10028	-0.110651	0.106415	-0.0437507
13114.mousseau.88.s080.WGS	-0.284308	-0.132123	-0.00150058	0.0116395	-0.0438537
13114.bowen.74.s001.WGS	0.118006	-0.128491	-0.0564122	-0.0189789	0.113605
13114.berry.2.s006.WGS	0.145696	0.0386782	0.286566	-0.135177	-0.14544
13114.palenik.42.s005.WGS	0.122277	-0.144533	-0.0235686	-0.0427667	0.170655
13114.mcmahon.21.s007.WGS	0.0102368	-0.11713	-0.0942095	0.0791226	-0.0957643
13114.sandin.54.s015.WGS	-0.183339	0.185884	0.00930283	-0.0237066	0.0358015
13114.berry.2.s013.WGS	0.152107	0.0189766	-0.0250986	0.0429681	-0.0306227
13114.mousseau.88.s101.WGS	-0.271696	-0.196826	0.00195609	0.0058433	-0.0735822
13114.thomas.18.s026.WGS	0.0879443	0.0739192	-0.396505	-0.609101	-0.142084
13114.mousseau.88.s108.WGS	-0.276996	0.0482801	-0.00173958	-0.00392027	0.0721348
13114.mousseau.88.s034.WGS	-0.207724	0.185225	0.00358272	7.05914e-05	0.0691014
13114.song.75.s002.WGS	0.155785	0.037101	0.290954	-0.138196	-0.146027
13114.myrold.59.s010.WGS	0.147355	0.0718016	-0.0606504	0.11759	-0.0559323
13114.pinto.63.s025.WGS	0.129523	0.0970814	-0.0212968	0.097506	-0.0728637
13114.mousseau.88.s091.WGS	-0.305283	0.0074036	0.00738058	0.00302597	0.0572396
13114.mousseau.88.s016.WGS	-0.185943	0.232315	0.00364502	0.00296404	0.0576711
13114.mousseau.88.s053.WGS	-0.290866	-0.141603	-0.000831372	0.00353658	-0.0371674
13114.mcmahon.21.s010.WGS	0.166997	0.0266338	0.0984058	0.00785666	-0.050597
13114.song.53.s013.WGS	-0.156037	0.224256	0.0381377	-0.013192	0.0391333
13114.tait.77.s002.WGS	0.195155	-0.0323619	-0.0335497	-0.0751991	0.131077
13114.girguis.50.s009.WGS	-0.179712	0.216588	0.00445483	-0.0256613	0.0425489
13114.shade.23.s004.WGS	0.170609	0.0166264	-0.029641	0.0994763	-0.0365204
13114.mcmahon.21.s008.WGS	0.166307	0.02618	0.101232	0.00539074	-0.0522153
13114.song.51.s006.WGS	-0.224437	-0.136842	0.0046291	0.026565	-0.0354865
13114.mousseau.88.s059.WGS	-0.279121	0.150062	0.0122826	-0.00592284	0.0683321
13114.song.53.s014.WGS	-0.0522432	-0.0147542	0.0463658	0.00437914	0.0581228
13114.metcalf.40.s012.WGS	0.0502123	0.0913461	0.09418	0.0114256	-0.0210822
13114.metcalf.40.s013.WGS	0.153383	-0.0215531	0.153508	-0.0211986	-0.0389254
13114.palenik.42.s007.WGS	0.0955904	-0.184712	0.0100251	-0.0320182	0.111252
13114.song.53.s008.WGS	-0.245118	0.0878652	-0.000698824	-0.00901329	0.0838195
13114.song.53.s002.WGS	-0.142401	0.252945	0.0198153	-0.00599844	0.0331144
13114.palenik.42.s016.WGS	0.126793	0.0238829	-0.0570281	-0.0314044	0.129007
13114.minich.76.s003.WGS	-0.0238642	0.0969658	-0.0178038	0.0680716	-0.0334594
13114.metcalf.40.s003.WGS	0.119547	0.0599343	0.100982	0.0223883	-0.0368231
13114.palenik.42.s017.WGS	0.188422	-0.0495674	-0.0646239	-0.12183	0.173699
13114.minich.76.s006.WGS	0.11213	0.0688418	0.275989	-0.105616	-0.142139
13114.mousseau.88.s109.WGS	-0.24749	0.180069	0.00984397	0.00154719	0.0641481
13114.song.51.s015.WGS	-0.243389	0.0637487	0.0211827	-0.0178569	0.0701567
13114.mousseau.88.s093.WGS	-0.285905	0.130758	0.0111589	-0.00396643	0.0787422
13114.mousseau.88.s007.WGS	-0.249564	0.142116	0.0162777	-0.00156907	0.0451098
13114.mousseau.88.s008.WGS	-0.277925	0.074989	0.00169517	-0.00238161	0.070866
13114.thomas.18.s003.WGS	0.130292	0.0415182	-0.0470816	0.0258251	0.0257377
13114.distel.72.s010.WGS	0.155429	-0.0010758	0.15479	-0.0861527	-0.0232605
13114.mousseau.88.s046.WGS	-0.280654	-0.161833	-0.000467513	0.0106178	-0.0604109
13114.mcmahon.21.s017.WGS	0.0266014	0.116898	-0.116135	0.0546642	-0.123215
13114.bittleston.68.s011.WGS	0.131032	-0.0604788	0.160513	-0.0340057	-0.00823555
13114.mousseau.88.s003.WGS	-0.257475	0.149597	0.0117304	-0.00810565	0.0518439
13114.mousseau.88.s086.WGS	-0.256452	0.0927886	-0.00110888	0.00513408	0.0810655
13114.stegen.36.s008.WGS	0.125274	0.00476939	-0.161881	0.00200508	-0.0662735
13114.pinto.63.s004.WGS	-0.0276728	-0.0983465	-0.00235735	0.0319183	0.00020521
13114.rohwer.85.s022.WGS	0.169986	0.0458157	0.154331	-0.0179113	-0.0814883
13114.mayer.34.s005.WGS	0.173111	-0.0268136	0.00713239	0.0404234	0.0168645
13114.mousseau.88.s058.WGS	-0.254338	0.0399376	0.00234006	0.00932081	0.0657073
13114.song.51.s010.WGS	-0.223585	0.134306	0.0120047	-0.00162761	0.0443118
13114.tait.78.s001.WGS	0.142026	0.00565923	-0.0715009	-0.0484555	0.0189409
13114.bowen.74.s002.WGS	0.141425	-0.0830861	-0.0172395	0.000143123	0.113175
13114.mousseau.88.s088.WGS	-0.101661	0.0150834	0.0274705	0.00547025	0.0247858
13114.thomas.18.s019.WGS	0.0496319	0.158404	-0.121791	0.088333	-0.0995731
13114.stewart.26.s002.WGS	0.153963	0.0380666	-0.186695	-0.124165	-0.00555675
13114.palenik.42.s003.WGS	0.178038	-0.0805383	-0.024406	-0.0794795	0.175421
13114.mayer.34.s002.WGS	0.163848	0.0235493	0.105182	-0.00100522	-0.0483298
13114.palenik.42.s019.WGS	0.185817	-0.0727047	-0.0144887	-0.0863368	0.18098
13114.mayer.33.s005.WGS	0.174374	-0.00971525	-0.01402	0.0657983	0.0151633
13114.tait.78.s002.WGS	0.140255	-0.090597	-0.0375308	-0.0358001	0.118985
13114.rohwer.85.s016.WGS	0.151284	0.0124972	0.0465816	0.00705673	0.0309898
13114.mayer.34.s009.WGS	0.141806	-0.0579452	-0.00822631	0.0338864	0.0508854
13114.makhalanyane.46.s010.WGS	0.071446	0.163534	-0.105933	0.123726	-0.0951219
13114.girguis.50.s004.WGS	-0.206019	0.153831	0.0185764	-0.0206846	0.0448521
13114.roy.chowdhury.45.s004.WGS	0.0244145	0.0736484	-0.300931	-0.467517	-0.174587
13114.song.51.s011.WGS	-0.0618899	0.145439	-0.0640449	0.100215	-0.0621507
13114.myrold.59.s015.WGS	0.173093	0.0265335	-0.0437795	0.104866	-0.0354341
13114.pinto.63.s009.WGS	0.177225	0.018384	0.187403	-0.0466758	-0.0787443
13114.pinto.63.s019.WGS	0.175753	0.024968	0.230682	-0.0869356	-0.0797814
13114.thomas.18.s055.WGS	0.0764668	0.0697918	-0.39668	-0.600978	-0.138685
13114.song.53.s006.WGS	0.113632	0.0595572	0.297628	-0.137932	-0.13497
13114.mousseau.88.s097.WGS	-0.0988717	0.0139209	0.0760668	-0.0102341	0.0617216
13114.shade.23.s008.WGS	0.183257	0.0304259	-0.0270038	0.096648	-0.0326652
13114.song.75.s003.WGS	0.0822891	0.0132071	0.279895	-0.1388	-0.105665
13114.rohwer.85.s003.WGS	0.0437364	-0.119727	0.00150187	0.0288373	0.0703194
13114.rohwer.85.s004.WGS	0.0789123	-0.0356069	-0.0141433	0.0469751	0.0250373
13114.song.52.s009.WGS	-0.1995	-0.0668598	0.00380015	0.00622828	0.0204041
13114.metcalf.40.s014.WGS	0.0805685	0.154574	-0.115308	0.117382	-0.0602827
13114.song.51.s008.WGS	-0.124303	-0.186907	-0.0154564	0.00628724	-0.0617943
13114.girguis.50.s012.WGS	-0.19456	-0.0904166	0.00956619	-0.0281391	0.015107
13114.mousseau.88.s107.WGS	-0.311096	-0.07711	0.00227298	0.00486029	0.00182249
13114.thomas.18.s029.WGS	0.0394898	0.0895911	-0.400042	-0.645748	-0.203481
13114.mousseau.88.s054.WGS	-0.150225	0.14402	0.159558	-0.0708501	-0.0249228
13114.angenent.65.s007.WGS	-0.120465	0.171951	-0.0258632	0.0253475	0.00838034
13114.mousseau.88.s024.WGS	-0.278192	0.0201436	0.0178209	-0.00419201	0.0523091
13114.song.51.s003.WGS	-0.21901	-0.100667	0.000932255	-0.00470222	-0.00364108
13114.mousseau.88.s094.WGS	-0.274638	0.0240545	0.00194243	0.00886122	0.0594467
13114.mousseau.88.s035.WGS	-0.277527	0.108548	0.0128182	0.000179902	0.0700739
13114.thomas.18.s015.WGS	0.0903038	0.0818056	-0.0884353	0.0904307	-0.0963213
13114.pinto.63.s010.WGS	0.115536	0.109009	-0.0155256	0.0838289	-0.0793878
13114.thomas.18.s043.WGS	0.105309	0.0460815	-0.0671587	0.0701	-0.0582247
13114.stegen.38.s017.WGS	0.167466	0.0281961	-0.0318927	0.10479	-0.0320182
13114.thomas.18.s057.WGS	0.114375	0.0403826	-0.371357	-0.538644	-0.065126
13114.bittleston.68.s005.WGS	0.180679	0.0256169	0.235539	-0.0999126	-0.118967
13114.mousseau.88.s009.WGS	-0.249281	0.145061	0.0110438	0.000216173	0.0460387
13114.mousseau.88.s095.WGS	-0.268209	0.0487574	0.0111949	-0.000622121	0.0605428
13114.tait.77.s006.WGS	0.175966	-0.0635374	0.0356763	-0.0797047	0.141696
13114.metcalf.40.s005.WGS	0.192644	0.0272735	0.0262704	0.0719962	-0.034385
13114.stewart.26.s004.WGS	0.204433	0.00833241	-0.0807766	-0.141729	0.0462691
13114.king.27.s013.WGS	0.179202	0.0510443	0.012966	0.0800234	-0.0322556
13114.mousseau.88.s092.WGS	-0.284309	0.0791179	0.00731029	0.00107048	0.0809762
13114.mcmahon.21.s013.WGS	0.0403851	0.105751	-0.106295	0.0566796	-0.121091
13114.mousseau.88.s079.WGS	-0.283825	0.087506	0.00596954	-0.00570796	0.0739992
13114.mousseau.88.s017.WGS	-0.218296	0.219968	0.00865116	-0.000455986	0.0572161
13114.distel.72.s009.WGS	0.0839166	-0.118484	-0.0436264	0.022216	0.0263081
13114.thomas.18.s008.WGS	0.0885539	0.00144036	-0.0689777	0.00150457	-0.0130564
13114.myrold.5.s004.WGS	0.196148	0.0306668	0.0125293	0.0632093	-0.0331633
13114.song.52.s012.WGS	-0.0198776	-0.0731472	0.0939196	-0.00894187	0.0218218
13114.mayer.33.s003.WGS	0.172121	0.012654	-0.0235612	0.0860516	-0.0138725
13114.mousseau.88.s050.WGS	-0.300586	-0.0447854	0.0069355	0.00113225	0.0164038
13114.mousseau.88.s105.WGS	-0.271573	-0.0831429	0.0197231	-0.0034924	-0.0162589
13114.jensen.43.s019.WGS	0.133258	-0.0426457	-0.0322455	-0.0325257	0.100716
13114.metcalf.40.s010.WGS	0.172672	0.0354647	-0.0200871	0.0894925	-0.0313817
13114.mcmahon.21.s005.WGS	0.00884391	-0.120217	-0.093512	0.0785869	-0.0978148
13114.distel.72.s013.WGS	0.171017	-0.00985442	0.0298599	0.00328855	0.0634497
13114.roy.chowdhury.45.s021.WGS	0.168099	-0.0821751	-0.0678557	-0.0675315	0.1169
13114.thomas.18.s049.WGS	0.0757462	0.0867393	-0.100914	0.0816217	-0.0842247
13114.palenik.42.s011.WGS	0.1372	-0.11295	-0.00906092	-0.0243857	0.166327
13114.stewart.26.s007.WGS	0.135708	-0.0671902	-0.0407276	-0.0367014	0.17154
13114.mousseau.88.s005.WGS	-0.271278	0.0798805	0.00765717	0.00490663	0.0693697
13114.pinto.63.s024.WGS	0.0241285	0.109379	0.051508	0.0299291	-0.0523222
13114.mcmahon.21.s006.WGS	0.00628248	-0.113163	-0.101024	0.0818812	-0.0995964
13114.king.27.s016.WGS	0.0594624	0.115801	-0.1113	0.0900873	-0.0419052
13114.thomas.18.s045.WGS	0.100945	0.0478128	-0.045557	0.0574482	-0.0519632
13114.song.51.s019.WGS	-0.247327	-0.165948	-0.0113104	-0.00892388	-0.0456124
13114.seedorf.71.s007.WGS	0.147087	0.066823	-0.0524417	0.103104	-0.0523137
13114.king.27.s004.WGS	0.040978	0.17682	-0.122437	0.116395	-0.113337
13114.thomas.18.s001.WGS	0.106357	0.0341422	-0.0814008	0.0371569	0.0253111
13114.stewart.26.s006.WGS	0.175196	0.00859333	-0.0245471	-0.10318	0.049651
13114.pinto.63.s013.WGS	0.16237	0.0253022	0.253153	-0.104438	-0.120702
13114.mcmahon.21.s012.WGS	0.0301474	0.118309	-0.113566	0.0545259	-0.124149
13114.mayer.33.s004.WGS	0.143824	0.0446736	-0.066425	0.100023	-0.0210196
13114.bowen.74.s013.WGS	0.153785	-0.057077	-0.0289641	0.000709593	0.0781348
13114.mousseau.88.s011.WGS	0.0366534	-0.0220604	-0.0138277	0.00218157	0.0263549
13114.bittleston.68.s003.WGS	0.0430165	0.109263	0.0855622	0.00447791	-0.0121251
13114.pinto.63.s018.WGS	0.0652204	0.169081	-0.0687847	0.0971564	-0.104324
13114.mayer.34.s003.WGS	0.166762	0.0239906	0.102649	-0.000309746	-0.0466893
13114.stewart.26.s001.WGS	0.177208	0.0134917	-0.0823205	-0.152036	0.0285502
13114.song.52.s001.WGS	0.05527	-0.0285451	0.257979	-0.117186	-0.0732922
13114.mousseau.88.s084.WGS	-0.30634	-0.0197539	0.00449796	0.003328	0.03975
13114.mousseau.88.s044.WGS	-0.227884	0.0883536	-0.00251384	0.00566541	0.0741152
13114.zaneveld.9.s021.WGS	0.180739	-0.0403307	0.0954348	-0.0810075	0.0901821
13114.rohwer.85.s005.WGS	0.138277	-0.0538043	0.110312	-0.0261148	0.030599
13114.myrold.59.s002.WGS	0.155664	0.027067	-0.0123493	0.0569854	-0.0490245
13114.roy.chowdhury.45.s016.WGS	0.0273926	0.0764302	-0.298982	-0.468228	-0.176869
13114.metcalf.40.s006.WGS	0.188998	0.0196356	0.0164299	0.0719898	-0.0258085
13114.metcalf.81.s002.WGS	-0.113639	0.2317	0.0166862	0.00793086	0.0170717
13114.king.27.s008.WGS	0.0658085	0.10447	-0.0911715	0.109138	-0.0825361
13114.mousseau.88.s090.WGS	-0.287477	0.0303961	0.0021341	0.00560649	0.063479
13114.mousseau.88.s056.WGS	-0.304736	-0.00527239	0.00570851	0.00604608	0.045884
13114.thomas.18.s004.WGS	0.145774	0.0234756	-0.012753	0.0188189	0.028895
13114.king.27.s014.WGS	0.138721	0.111949	-0.0578799	0.125665	-0.0904332
13114.mousseau.88.s045.WGS	-0.115045	0.211204	-0.0448579	0.0943438	-0.0606779
13114.seedorf.71.s011.WGS	0.165794	0.0645596	-0.036246	0.116617	-0.0596528
13114.king.27.s010.WGS	0.16342	0.0712776	-0.0273575	0.108803	-0.0554111
13114.song.52.s003.WGS	-0.0913585	-0.0413134	0.0091011	0.0049853	0.0326874
13114.bittleston.68.s008.WGS	0.171291	0.0342144	0.110941	0.000585347	-0.055728
13114.song.52.s013.WGS	0.118066	0.015957	0.253236	-0.103467	-0.108136
13114.girguis.50.s006.WGS	0.0498019	0.108868	-0.126283	0.0911704	-0.0925135
13114.song.51.s007.WGS	0.122936	0.0468644	0.298661	-0.137134	-0.141792
13114.tait.77.s001.WGS	0.195389	-0.0320309	-0.0354726	-0.0740089	0.126084
13114.mousseau.88.s014.WGS	-0.243931	0.199228	0.0138915	-0.000938176	0.0647758
13114.mayer.34.s001.WGS	0.154563	0.0395049	0.276305	-0.114445	-0.14151
13114.mousseau.88.s006.WGS	-0.230787	0.114343	0.0103109	0.000745318	0.0358906
13114.mousseau.88.s063.WGS	-0.24022	-0.161415	0.00290962	0.0134989	-0.046388
13114.girguis.50.s003.WGS	-0.0420035	0.0875415	0.210453	-0.0986826	-0.0693232
13114.mousseau.88.s081.WGS	-0.255985	0.231996	0.023493	0.00160747	0.052959
13114.mousseau.88.s078.WGS	-0.246415	0.155495	0.00892057	0.00862968	0.0616978
13114.song.53.s007.WGS	-0.151851	0.233999	0.0101592	-0.0131803	0.020972
13114.tait.77.s009.WGS	0.197737	-0.0330496	0.00598238	-0.0607292	0.136142
13114.song.51.s005.WGS	-0.254949	-0.111355	-0.00279044	-0.000138395	-0.0152726
13114.rohwer.85.s019.WGS	0.151211	-0.0734376	0.0677934	-0.0173324	0.0966202
13114.mousseau.88.s073.WGS	-0.16849	0.071335	0.127196	-0.056748	0.0111537
13114.mayer.33.s006.WGS	0.117959	-0.0679385	-0.0213143	0.0789826	0.0270429
13114.macrae.crerar.3.s006.WGS	0.139176	0.0680626	-0.0657691	0.121853	-0.0520251
13114.stegen.38.s005.WGS	0.150035	0.0235033	-0.00719348	0.0579228	-0.0336201
13114.mousseau.88.s039.WGS	-0.29056	0.0495866	0.00684863	0.00311307	0.0721775
13114.myrold.5.s011.WGS	0.161568	-0.0252555	-0.00315505	0.0707821	-0.00941899
13114.mousseau.88.s065.WGS	-0.283028	0.0620265	0.0186428	-0.00854865	0.0725507
13114.metcalf.40.s001.WGS	0.133927	0.0942789	-0.0828685	0.137961	-0.0748637
13114.mousseau.88.s021.WGS	-0.301472	0.0838401	0.0100605	-0.00360067	0.081006
13114.palenik.42.s009.WGS	0.124257	-0.131322	-0.00277867	-0.0238492	0.157003
13114.mousseau.88.s002.WGS	-0.283049	0.054325	0.00561072	0.00537705	0.0727507
13114.girguis.50.s011.WGS	-0.19715	0.0731807	-0.0296659	-0.0438586	0.0832741
13114.tucker.58.s013.WGS	0.0891973	0.0480113	-0.125323	-0.107062	-0.0517039
13114.song.51.s012.WGS	-0.182177	-0.203601	0.000806779	0.00567587	-0.0832806
13114.rohwer.85.s027.WGS	0.179385	0.0101777	0.131247	-0.0371662	-0.00296162
13114.tucker.58.s014.WGS	-0.054941	0.147582	-0.119695	-0.179918	-0.0473399
13114.mousseau.88.s049.WGS	-0.287176	0.043978	0.0088947	0.00497061	0.0678034
13114.rohwer.84.s007.WGS	0.147565	0.0627109	-0.0795775	0.0974773	-0.0112922
13114.mousseau.88.s074.WGS	-0.24861	0.147136	0.01177	-0.00636073	0.0501607
13114.king.27.s007.WGS	0.0960091	0.150108	-0.0806226	0.127027	-0.106296
13114.angenent.65.s001.WGS	0.0696931	-0.00824568	0.0993198	-0.0114464	-0.00798479
13114.song.51.s013.WGS	-0.221875	-0.172681	0.00363682	0.00394009	-0.0603105
13114.song.53.s011.WGS	0.0939346	-0.0295994	0.241264	-0.107452	-0.0682771
13114.myrold.59.s022.WGS	0.162526	0.0403568	-0.0434021	0.105232	-0.034843
13114.zaneveld.9.s015.WGS	0.128113	0.04045	0.288479	-0.145354	-0.139301
13114.king.27.s020.WGS	0.0482407	0.131247	-0.120788	0.0943051	-0.0693069
13114.rohwer.85.s001.WGS	0.173066	0.00140024	0.0834803	-0.031119	0.040676
13114.pinto.63.s026.WGS	0.168247	0.0268469	0.242283	-0.0932499	-0.102198
13114.angenent.65.s002.WGS	-0.180114	-0.184415	-0.0163341	0.0170273	-0.0741563
13114.pinto.63.s014.WGS	0.112428	0.124967	-0.0189634	0.0797932	-0.0812302
13114.stegen.36.s013.WGS	0.143304	0.013797	-0.104033	0.0186626	-0.0452648
13114.stegen.36.s004.WGS	0.165608	0.0135645	-0.132887	0.00460836	-0.0452392
13114.rohwer.84.s008.WGS	0.167652	0.0356721	-0.0467684	0.0996911	-0.0254347
13114.bittleston.68.s001.WGS	0.135131	0.099175	0.144031	0.00515589	-0.121639
13114.mousseau.88.s068.WGS	-0.304249	-0.108165	-0.00257872	0.00443166	-0.0148294
13114.distel.72.s007.WGS	0.0466386	-0.105414	-0.0103747	-0.00777485	-0.033022
13114.zaneveld.9.s022.WGS	0.178067	-0.0415937	-0.0135785	-0.0438195	0.140513
13114.rohwer.85.s007.WGS	0.175834	-0.0186546	0.14738	-0.063006	0.0168758
13114.mousseau.88.s037.WGS	-0.280135	0.155545	0.0149853	-0.00683588	0.0683301
13114.metcalf.40.s009.WGS	0.151511	0.0650165	-0.0368221	0.10225	-0.0466616
13114.mousseau.88.s083.WGS	-0.266193	0.178906	0.0173162	-0.00821266	0.0602615
13114.mousseau.88.s069.WGS	-0.252891	0.195124	0.0151777	-0.000705075	0.0696731
13114.berry.2.s015.WGS	0.150076	0.09373	-0.0143473	0.0887157	-0.0539765
13114.shade.23.s010.WGS	0.124813	0.0269517	-0.0822897	0.105052	-0.0848841
13114.mousseau.88.s055.WGS	-0.28476	0.0619963	0.00553312	0.00818251	0.078023
13114.thomas.18.s024.WGS	0.103064	-0.0488123	-0.0308871	-0.0327226	0.0568494
13114.myrold.5.s010.WGS	0.185438	0.017186	0.0248499	0.0621588	-0.0426016
13114.mousseau.88.s085.WGS	-0.207959	0.194037	0.000616547	0.00629396	0.0581209
13114.schmidt.56.s024.WGS	0.163466	0.0334948	-0.0444366	0.0853451	0.000593485
13114.mousseau.88.s062.WGS	-0.270845	0.104698	0.00847055	-0.00702493	0.0725774
13114.bowen.74.s003.WGS	0.144857	-0.0900215	-0.0343463	-0.0138924	0.117545
13114.song.52.s007.WGS	-0.178471	0.035297	-0.00693568	-0.00363478	0.0459526
13114.song.53.s005.WGS	0.0995171	0.0570251	0.28776	-0.124459	-0.129348
13114.distel.72.s012.WGS	0.169132	-0.000436843	0.0310566	0.000615185	0.0544236
13114.mousseau.88.s019.WGS	-0.238395	0.215009	0.0146913	-0.000319115	0.0596732
13114.song.52.s006.WGS	-0.196299	-0.183994	-0.00664958	0.0126184	-0.0624025
13114.mayer.34.s006.WGS	0.130057	-0.108744	0.00712309	0.0315519	0.0662616
13114.rohwer.85.s011.WGS	0.145479	-0.023905	0.0154841	0.027108	0.0648974
13114.thomas.18.s018.WGS	0.0524328	0.117039	-0.123203	0.090687	-0.0941302
13114.stewart.26.s003.WGS	0.175649	0.0335138	-0.164416	-0.180422	-0.00517377
13114.rohwer.85.s008.WGS	-0.098828	-0.130149	0.0655345	-0.0265555	0.00717145
13114.thomas.18.s009.WGS	0.155368	0.00838271	-0.0776421	0.00615589	0.0133873
13114.mousseau.88.s102.WGS	-0.260213	-0.191843	0.000305588	0.0094647	-0.0726699
13114.mayer.34.s004.WGS	0.152716	-0.0455185	-0.00283878	0.0469825	0.0389329
13114.angenent.65.s005.WGS	-0.0973063	0.110547	-0.00435322	0.0127004	0.043897
13114.thomas.18.s028.WGS	0.0813476	0.0679012	-0.402314	-0.59853	-0.122808
13114.mousseau.88.s099.WGS	-0.303744	0.0496105	0.010197	7.98697e-07	0.074808
13114.pinto.63.s022.WGS	0.179199	0.0247396	0.228747	-0.0893987	-0.0819664
13114.song.53.s004.WGS	-0.214092	-0.0358207	-0.0158181	-0.0105724	0.0558258
13114.song.51.s004.WGS	0.00288618	-0.0284876	0.116488	-0.0367178	0.0121095
13114.shade.23.s003.WGS	0.124722	0.102799	-0.0785159	0.132014	-0.0758455
13114.song.52.s011.WGS	0.124034	-0.0751865	0.131392	-0.028034	-0.00363523
13114.mayer.33.s007.WGS	0.155386	-0.000705679	-0.0354198	0.0793755	0.0142646
13114.thomas.18.s010.WGS	0.13096	-0.0315305	-0.0570173	-0.0193305	0.0810434
13114.mayer.33.s001.WGS	0.149012	0.00431419	-0.0387271	0.0764227	0.0214805
13114.mousseau.88.s025.WGS	-0.282558	0.0260838	0.00496206	0.00618035	0.0606452
13114.angenent.65.s008.WGS	-0.153645	0.21494	-0.0116799	0.0181359	0.0191985
13114.tucker.58.s008.WGS	-0.157169	-0.217351	-0.0137323	0.00857034	-0.0854571
13114.song.75.s004.WGS	0.0625371	-0.0223659	0.273175	-0.133241	-0.0819996
13114.pinto.63.s007.WGS	-0.0340728	-0.0704075	-0.00300554	0.0280376	0.0159384
13114.distel.72.s001.WGS	0.136032	0.0393677	0.293857	-0.140663	-0.13544
13114.mousseau.88.s030.WGS	-0.286192	0.092362	0.00970683	-0.00195694	0.0737501
13114.stegen.38.s015.WGS	0.103004	-0.00663767	-0.0373798	0.0361702	-0.0573918
13114.palenik.42.s015.WGS	0.126956	0.0181919	-0.0583634	-0.0320259	0.13183
13114.tait.78.s003.WGS	0.161914	-0.0530879	-0.050992	-0.0551759	0.0948195
13114.metcalf.40.s007.WGS	0.146672	0.0267469	0.103603	0.0106006	-0.0448816
13114.thomas.18.s017.WGS	0.0953403	0.0596732	-0.086943	0.0759812	-0.0640852
13114.mousseau.88.s036.WGS	-0.215984	0.181949	0.00135449	0.00283568	0.0715528
13114.thomas.18.s048.WGS	0.0431187	0.149113	-0.11683	0.0920526	-0.0997385
13114.berry.2.s020.WGS	0.0476079	0.108515	-0.129005	0.0399446	-0.0893155
13114.song.51.s014.WGS	0.0656231	0.08355	0.277709	-0.114608	-0.11336
13114.rohwer.85.s020.WGS	0.165162	-0.0290587	0.144299	-0.0583807	0.00866526
13114.palenik.42.s008.WGS	0.134479	-0.117866	-0.0115578	-0.0239342	0.166894
13114.mousseau.88.s041.WGS	-0.277917	0.136572	0.0132653	-0.00235814	0.0747069
13114.girguis.50.s005.WGS	-0.218728	-0.00562226	0.00804546	-0.0175346	0.0474504
13114.metcalf.40.s002.WGS	0.0922562	0.139867	-0.106608	0.12493	-0.0813046
13114.thomas.18.s025.WGS	0.143243	-0.0282878	-0.030959	-0.0309595	0.0628593
13114.rohwer.85.s006.WGS	0.0262719	-0.0917325	-0.0109426	0.0435405	0.0487315
13114.myrold.59.s020.WGS	0.151991	0.0150769	0.0448069	0.0166301	-0.0178768
13114.jensen.43.s010.WGS	0.107825	0.00860423	-0.0469415	0.022403	-0.00953105
13114.palenik.42.s014.WGS	0.156673	0.0365111	-0.118227	-0.0855234	0.00387034
13114.king.27.s018.WGS	0.0405605	0.14058	-0.114004	0.0808986	-0.0377734
13114.pinto.63.s027.WGS	-0.0239931	-0.189561	-0.030505	0.0166473	-0.0723672
13114.mousseau.88.s066.WGS	-0.232682	0.206272	0.0127881	-0.00196258	0.0585118
13114.thomas.18.s013.WGS	0.120958	0.0642029	-0.0359122	0.0497445	-0.0880573
13114.tait.77.s003.WGS	0.192455	-0.0332302	-0.0453518	-0.0729434	0.125314
13114.rohwer.85.s024.WGS	0.0931264	-0.0217476	0.215292	-0.0973655	-0.0228368
13114.smith.39.s005.WGS	0.137236	-0.0347496	0.00655633	-0.0204458	0.0737295
13114.rohwer.86.s001.WGS	0.0580528	0.134034	-0.189768	-0.122528	0.0108265
13114.bittleston.68.s012.WGS	0.148103	-0.0397382	0.206211	-0.0684557	-0.0536281
13114.mcmahon.21.s009.WGS	0.165541	0.0248695	0.105143	0.0017727	-0.052068
13114.song.53.s012.WGS	-0.138705	0.253545	0.0397657	-0.00966108	0.0273888
13114.thomas.18.s012.WGS	0.107855	0.0840061	-0.0710837	0.0608143	-0.100161
13114.thomas.18.s021.WGS	0.176003	-0.0232364	0.0696894	-0.0766779	0.0580102
13114.tucker.58.s015.WGS	0.14831	0.0364237	0.225946	-0.167418	-0.104261
13114.mousseau.88.s001.WGS	-0.289158	0.0614977	0.0118431	-0.00168751	0.0722321
13114.minich.76.s005.WGS	0.0485391	-0.0023583	-0.0256808	0.0511163	0.00524744
13114.pinto.63.s005.WGS	0.0399985	-0.0640154	0.0900239	-0.00926743	0.00923818
13114.distel.72.s015.WGS	0.0565305	-0.0717816	0.00564192	-0.0158029	0.0638741
13114.thomas.18.s014.WGS	0.06191	0.144516	-0.124053	0.0917535	-0.127543
13114.seedorf.71.s004.WGS	0.186348	0.0395628	-0.00149464	0.086467	-0.0322012
13114.song.53.s003.WGS	-0.0891754	0.243545	-0.00546289	0.0423204	-0.00125494
13114.minich.76.s004.WGS	0.0307798	0.114771	0.197448	-0.0590811	-0.0885254
13114.minich.76.s001.WGS	-0.108351	0.248254	-0.02418	0.0694702	-0.0139052
13114.distel.72.s008.WGS	0.0332714	-0.0956275	-0.0325438	0.0143854	-0.048255
13114.song.51.s018.WGS	-0.164263	-0.193059	-0.00773588	-0.00136437	-0.0427994
13114.mousseau.88.s098.WGS	-0.228702	0.112925	0.0111243	0.00752754	0.0593312
13114.palenik.42.s020.WGS	0.131855	-0.120269	-0.00319954	-0.0392517	0.17361
13114.bowen.74.s004.WGS	0.100853	-0.125117	-0.031905	-0.00260115	0.106577
13114.thomas.18.s033.WGS	0.0371635	0.135042	-0.0767916	0.0270201	0.0204725
13114.king.27.s011.WGS	0.137618	0.108043	-0.0471638	0.104793	-0.0686573
13114.rohwer.86.s002.WGS	0.188909	0.00334879	0.15298	-0.0598308	0.00374866
13114.mousseau.88.s104.WGS	-0.273163	0.135622	0.011469	-0.0063689	0.0746363
13114.bittleston.68.s007.WGS	0.0761967	0.115948	-0.00751695	0.0660214	-0.0714072
13114.mousseau.88.s023.WGS	-0.28428	0.127201	0.0135054	-0.00486486	0.0741595
13114.mcmahon.21.s015.WGS	0.0442284	0.108959	-0.105106	0.0572483	-0.123759
13114.schmidt.56.s022.WGS	0.101592	0.140887	-0.108881	0.125075	-0.0594514
13114.song.53.s009.WGS	-0.139643	0.175626	0.137877	-0.0654801	-0.00480789
13114.mousseau.88.s089.WGS	-0.262729	0.19497	0.0164409	-0.0033127	0.0671177
13114.rohwer.84.s004.WGS	0.107662	0.0864334	-0.0845005	0.109572	-0.0403747
13114.mousseau.88.s100.WGS	-0.276815	0.00286562	0.0091802	0.00018784	0.0466765
13114.myrold.59.s005.WGS	0.148868	0.0427782	-0.0768812	0.117975	-0.0554297
13114.tucker.58.s016.WGS	0.146972	0.0977824	-0.104363	-0.208868	-0.113778
13114.stegen.38.s006.WGS	0.190002	0.0102224	0.0354913	0.0611669	-0.0244548
13114.song.51.s002.WGS	-0.209442	-0.108912	0.0307878	-0.00916786	-0.0246513
13114.stegen.38.s011.WGS	0.171194	0.00316496	-0.0170393	0.094359	-0.0130952
13114.schmidt.56.s026.WGS	0.158863	0.035762	-0.0338062	0.0712072	-0.00853774
13114.thomas.18.s020.WGS	0.0745946	0.098939	-0.11265	0.086278	-0.0901815
13114.metcalf.40.s004.WGS	0.152916	0.0230095	0.117516	-0.0026548	-0.0462723
13114.tait.77.s007.WGS	0.14652	-0.0569817	0.011408	-0.0359276	0.129109
13114.schmidt.56.s014.WGS	0.148883	0.0788272	-0.0727233	0.116387	-0.0428814
13114.tait.77.s005.WGS	0.160237	-0.0754244	0.0249672	-0.0552515	0.146394
13114.bowen.74.s014.WGS	0.160079	-0.0592329	-0.0685109	-0.0564282	0.104919
13114.bittleston.68.s006.WGS	0.186361	0.0296909	0.243874	-0.0911067	-0.131224
13114.palenik.42.s010.WGS	0.140381	-0.106546	-0.00751729	-0.0253726	0.165193
13114.thomas.18.s002.WGS	0.107586	0.0676221	-0.0509311	0.031743	0.0450975
13114.thomas.18.s046.WGS	0.101893	0.0205661	-0.0607284	0.0620227	-0.0461193
13114.song.51.s016.WGS	-0.247866	-0.00686959	-0.00577895	-0.0100214	0.0705677
13114.mayer.34.s007.WGS	0.120826	-0.0850014	-0.0105813	0.0463051	0.0575408
13114.myrold.59.s017.WGS	0.165611	-0.00463677	-0.0249593	0.0801876	-0.0389702
13114.sandin.54.s005.WGS	0.141411	0.0404799	0.296806	-0.141855	-0.149528
13114.tucker.58.s012.WGS	0.135645	0.124046	-0.0162006	0.0281676	-0.0630355
13114.song.52.s008.WGS	0.00401454	0.0657096	0.0122005	0.00232836	-0.0285344
13114.mousseau.88.s087.WGS	0.0207736	0.031897	0.139995	-0.0543481	-0.0443247
