# Supplementary material for: Greengenes2 unifies microbial data in a single reference tree
Source: Nat Biotechnol. 2023 Jul 27;42(5):715–8. doi: 10.1038/s41587-023-01845-1 (PMC10818020; doi:10.1038/s41587-023-01845-1)
Supplement: Supplementary file 4 — Data points for the plots in Fig. 1, where appropriate. [file 41587_2023_1845_MOESM4_ESM.xlsx]

## Sheet: fig1a
	Note
0	These data are not compatible with Excel

## Sheet: fig1b
	Note
0	These data are not compatible with Excel

## Sheet: fig1c
	#SampleID	EMPO3	Branch Length
0	1521.MZ.82a.s.8.1.sequences.126946	Aerosol (non-saline)	0.0005950574935943553
1	1521.MZ.82a.s.8.1.sequences.129537	Aerosol (non-saline)	0.0006552108336539479
2	1521.Cle.W3.s.8.1.sequences.129537	Aerosol (non-saline)	0.0009107736989647796
3	1521.Cle.W3.s.8.1.sequences.126946	Aerosol (non-saline)	0.0009521881355336064
4	1521.SPL.Sum.5.s.8.1.sequences.129537	Aerosol (non-saline)	0.001673757159199103
5	1521.SPL.Sum.5.s.8.1.sequences.126946	Aerosol (non-saline)	0.0017233221161731887
6	1521.SPL.Wint.5.s.8.1.sequences.129537	Aerosol (non-saline)	0.0010744125396763007
7	1521.SPL.Wint.5.s.8.1.sequences.126946	Aerosol (non-saline)	0.0010854350804286878
8	1521.MZ.101a.s.8.1.sequences.126946	Aerosol (non-saline)	0.000540932574005705
9	1521.MZ.101a.s.8.1.sequences.129537	Aerosol (non-saline)	0.0005274719987460958
10	1521.SPL.Fall.9.s.8.1.sequences.129537	Aerosol (non-saline)	0.0015054352663937064
11	1521.SPL.Fall.9.s.8.1.sequences.126946	Aerosol (non-saline)	0.0016090811797981116
12	1521.C2.s.8.1.sequences.126946	Aerosol (non-saline)	0.002239240592000837
13	1521.C2.s.8.1.sequences.129537	Aerosol (non-saline)	0.0022438975509415553
14	1521.MZ.26b.s.8.1.sequences.126946	Aerosol (non-saline)	0.0006271281696185735
15	1521.MZ.26b.s.8.1.sequences.129537	Aerosol (non-saline)	0.0006328346538459165
16	1521.Mayv.W6.s.8.1.sequences.129537	Aerosol (non-saline)	0.0009791613680356205
17	1521.Mayv.W6.s.8.1.sequences.126946	Aerosol (non-saline)	0.0010546578196689704
18	1521.Mayv.6.s.8.1.sequences.129537	Aerosol (non-saline)	0.0032474815764414514
19	1521.Mayv.6.s.8.1.sequences.126946	Aerosol (non-saline)	0.0019636432662342566
20	1521.MZ.15a.s.8.1.sequences.129537	Aerosol (non-saline)	0.0003133296146315272
21	1521.MZ.15a.s.8.1.sequences.126946	Aerosol (non-saline)	0.00029986903937191797
22	1521.MZ.93a.s.8.1.sequences.129537	Aerosol (non-saline)	0.002018480758415843
23	1521.MZ.93a.s.8.1.sequences.126946	Aerosol (non-saline)	0.0030437914332198243
24	1521.MZ.52b.s.8.1.sequences.129537	Aerosol (non-saline)	0.00023028545457029324
25	1521.MZ.52b.s.8.1.sequences.126946	Aerosol (non-saline)	0.0009226541349723606
26	1521.C3.s.8.1.sequences.129537	Aerosol (non-saline)	0.0016775835740566937
27	1521.C3.s.8.1.sequences.126946	Aerosol (non-saline)	0.0014882417440130402
28	1521.MZ.67a.s.8.1.sequences.126946	Aerosol (non-saline)	0.00234680468813967
29	1521.MZ.67a.s.8.1.sequences.129537	Aerosol (non-saline)	0.002403746324336914
30	1521.MZ.88a.s.8.1.sequences.126946	Aerosol (non-saline)	0.000659450081223756
31	1521.MZ.88a.s.8.1.sequences.129537	Aerosol (non-saline)	0.0006288859104570379
32	1521.Cle.W2.s.8.1.sequences.129537	Aerosol (non-saline)	0.0008252151764003287
33	1521.Cle.W2.s.8.1.sequences.126946	Aerosol (non-saline)	0.0009369681809426135
34	1521.Cle.3.s.8.1.sequences.126946	Aerosol (non-saline)	0.0017949124559169503
35	1521.Cle.3.s.8.1.sequences.129537	Aerosol (non-saline)	0.0020725520618522972
36	1521.Det.W4.s.8.1.sequences.129537	Aerosol (non-saline)	0.000579218299140052
37	1521.Det.W4.s.8.1.sequences.126946	Aerosol (non-saline)	0.0007421373382524231
38	1521.Det.1.s.8.1.sequences.126946	Aerosol (non-saline)	0.0012446140416006303
39	1521.Det.1.s.8.1.sequences.129537	Aerosol (non-saline)	0.0011863410409246045
40	1521.MZ.31b.s.8.1.sequences.126946	Aerosol (non-saline)	0.0021890722339283283
41	1521.MZ.31b.s.8.1.sequences.129537	Aerosol (non-saline)	0.0023452905734019456
42	1521.SPL.Sp.21.s.8.1.sequences.129537	Aerosol (non-saline)	0.000658882616509361
43	1521.SPL.Sp.21.s.8.1.sequences.126946	Aerosol (non-saline)	0.000658882616509361
44	1521.MZ.54b.s.8.1.sequences.126946	Aerosol (non-saline)	0.0018360871324919258
45	1521.MZ.54b.s.8.1.sequences.129537	Aerosol (non-saline)	0.002533023243845198
46	1521.Chi.1.s.8.1.sequences.126946	Aerosol (non-saline)	0.0021907624651765095
47	1521.Chi.1.s.8.1.sequences.129537	Aerosol (non-saline)	0.0018916028257352081
48	1521.MZ.59a.s.8.1.sequences.126946	Aerosol (non-saline)	0.0003690911002227425
49	1521.MZ.59a.s.8.1.sequences.129537	Aerosol (non-saline)	0.0009869425340894604
50	1521.MZ.31a.s.8.1.sequences.129537	Aerosol (non-saline)	0.0020042147749045566
51	1521.MZ.31a.s.8.1.sequences.126946	Aerosol (non-saline)	0.0020422278965465347
52	1521.Det.2.s.8.1.sequences.126946	Aerosol (non-saline)	0.0011218434363314265
53	1521.Det.2.s.8.1.sequences.129537	Aerosol (non-saline)	0.0007926639432898934
54	1521.Chi.2.s.8.1.sequences.126946	Aerosol (non-saline)	0.004511720915518819
55	1521.Chi.2.s.8.1.sequences.129537	Aerosol (non-saline)	0.004421744341009314
56	1521.MZ.59b.s.8.1.sequences.129537	Aerosol (non-saline)	0.0003452315749784752
57	1521.MZ.59b.s.8.1.sequences.126946	Aerosol (non-saline)	0.0006634618789749798
58	1521.SPL.Sum.9.s.8.1.sequences.126946	Aerosol (non-saline)	0.0006419268290189376
59	1521.SPL.Sum.9.s.8.1.sequences.129537	Aerosol (non-saline)	0.000555205700609718
60	1521.MZ.54a.s.8.1.sequences.126946	Aerosol (non-saline)	0.0011733692090791312
61	1521.MZ.54a.s.8.1.sequences.129537	Aerosol (non-saline)	0.0017173918641338211
62	1521.SPL.Wint.9.s.8.1.sequences.126946	Aerosol (non-saline)	0.0005946428628356005
63	1521.SPL.Wint.9.s.8.1.sequences.129537	Aerosol (non-saline)	0.000687477975411546
64	1521.MZ.52a.s.8.1.sequences.126946	Aerosol (non-saline)	0.000566493984048917
65	1521.MZ.52a.s.8.1.sequences.129537	Aerosol (non-saline)	0.000566493984048917
66	1521.MZ.93b.s.8.1.sequences.129537	Aerosol (non-saline)	0.0011096269742684754
67	1521.MZ.93b.s.8.1.sequences.126946	Aerosol (non-saline)	0.0012016234178001497
68	1521.Det.W7.s.8.1.sequences.126946	Aerosol (non-saline)	0.0031848073137702875
69	1521.Det.W7.s.8.1.sequences.129537	Aerosol (non-saline)	0.002360084028899704
70	1521.MZ.67b.s.8.1.sequences.129537	Aerosol (non-saline)	0.001329487281377434
71	1521.MZ.67b.s.8.1.sequences.126946	Aerosol (non-saline)	0.001403793100959414
72	1521.Cle.W1.s.8.1.sequences.129537	Aerosol (non-saline)	0.000903307240148326
73	1521.Cle.W1.s.8.1.sequences.126946	Aerosol (non-saline)	0.0012225751213201666
74	1521.MZ.88b.s.8.1.sequences.126946	Aerosol (non-saline)	0.0010800429352380756
75	1521.MZ.88b.s.8.1.sequences.129537	Aerosol (non-saline)	0.0009356570859099458
76	1521.Mayv.W5.s.8.1.sequences.129537	Aerosol (non-saline)	0.00036859578442689626
77	1521.Mayv.W5.s.8.1.sequences.126946	Aerosol (non-saline)	0.00035405076004843826
78	1521.MZ.15b.s.8.1.sequences.129537	Aerosol (non-saline)	0.0002137899547199723
79	1521.MZ.15b.s.8.1.sequences.126946	Aerosol (non-saline)	0.00015658687764691498
80	1521.Mayv.5.s.8.1.sequences.129537	Aerosol (non-saline)	0.001869366261479266
81	1521.Mayv.5.s.8.1.sequences.126946	Aerosol (non-saline)	0.001869366261479266
82	1521.Det.W6.s.8.1.sequences.126946	Aerosol (non-saline)	0.0014701715174603343
83	1521.Det.W6.s.8.1.sequences.129537	Aerosol (non-saline)	0.002016401602951375
84	1521.MZ.82b.s.8.1.sequences.129537	Aerosol (non-saline)	0.00017107397178882426
85	1521.MZ.82b.s.8.1.sequences.126946	Aerosol (non-saline)	0.0002395272173965038
86	1521.Cle.1.s.8.1.sequences.129537	Aerosol (non-saline)	0.0020958190663275264
87	1521.Cle.1.s.8.1.sequences.126946	Aerosol (non-saline)	0.0017387228634229692
88	1521.C1.s.8.1.sequences.126946	Aerosol (non-saline)	0.0006400516874012981
89	1521.C1.s.8.1.sequences.129537	Aerosol (non-saline)	0.0010304536770206919
90	1521.MZ.26a.s.8.1.sequences.126946	Aerosol (non-saline)	0.0011314718037097906
91	1521.MZ.26a.s.8.1.sequences.129537	Aerosol (non-saline)	0.0011685829810247584
92	1521.MZ.101b.s.8.1.sequences.129537	Aerosol (non-saline)	0.0008069942944125309
93	1521.MZ.101b.s.8.1.sequences.126946	Aerosol (non-saline)	0.0006429049540616802
94	1521.SPL.Sp.25.s.8.1.sequences.126946	Aerosol (non-saline)	0.0018318675529738274
95	1521.SPL.Sp.25.s.8.1.sequences.129537	Aerosol (non-saline)	0.0024008449583974995
96	1521.MZ.62b.s.8.1.sequences.129537	Aerosol (non-saline)	0.0006677087667084007
97	1521.MZ.62b.s.8.1.sequences.126946	Aerosol (non-saline)	0.000453701450867819
98	1521.MZ.22b.blank.s.8.1.sequences.129537	Aerosol (non-saline)	0.0006432764746602913
99	1521.MZ.22b.blank.s.8.1.sequences.126946	Aerosol (non-saline)	0.0006126695680707634
100	1521.MZ.41b.s.8.1.sequences.129537	Aerosol (non-saline)	0.0006963790974008308
101	1521.MZ.41b.s.8.1.sequences.126946	Aerosol (non-saline)	0.00044382563423857026
102	1521.MZ.103a.s.8.1.sequences.129537	Aerosol (non-saline)	0.0002581511993258452
103	1521.MZ.103a.s.8.1.sequences.126946	Aerosol (non-saline)	0.00020530418148072155
104	1521.MZ.74a.s.8.1.sequences.129537	Aerosol (non-saline)	0.002781170155196228
105	1521.MZ.74a.s.8.1.sequences.126946	Aerosol (non-saline)	0.002327377924456665
106	1521.MZ.90b.s.8.1.sequences.129537	Aerosol (non-saline)	0.0004837068096355587
107	1521.MZ.90b.s.8.1.sequences.126946	Aerosol (non-saline)	0.000633014703966715
108	1521.MZ.47b.s.8.1.sequences.129537	Aerosol (non-saline)	0.002227393048585195
109	1521.MZ.47b.s.8.1.sequences.126946	Aerosol (non-saline)	0.0020316901840079747
110	1521.AG2.s.8.1.sequences.129537	Aerosol (non-saline)	0.0007691796881542514
111	1521.AG2.s.8.1.sequences.126946	Aerosol (non-saline)	0.000818275999333342
112	1521.Chi.W2.s.8.1.sequences.126946	Aerosol (non-saline)	0.0002503734452647513
113	1521.Chi.W2.s.8.1.sequences.129537	Aerosol (non-saline)	0.0002503734452647513
114	1521.F1.s.8.1.sequences.129537	Aerosol (non-saline)	0.0005341353321549403
115	1521.F1.s.8.1.sequences.126946	Aerosol (non-saline)	0.0006502188980297289
116	1521.MZ.50b.s.8.1.sequences.126946	Aerosol (non-saline)	0.0007283415040221437
117	1521.MZ.50b.s.8.1.sequences.129537	Aerosol (non-saline)	0.00046500513123111766
118	1521.Mayv.W2.s.8.1.sequences.126946	Aerosol (non-saline)	0.0004651867093846385
119	1521.Mayv.W2.s.8.1.sequences.129537	Aerosol (non-saline)	0.0005195331691713442
120	1521.Chi.4.s.8.1.sequences.129537	Aerosol (non-saline)	0.0033371297343758113
121	1521.Chi.4.s.8.1.sequences.126946	Aerosol (non-saline)	0.003315309592788483
122	1521.Det.4.s.8.1.sequences.126946	Aerosol (non-saline)	0.0015941728334223167
123	1521.Det.4.s.8.1.sequences.129537	Aerosol (non-saline)	0.0017925595003079817
124	1521.Mayv.2.s.8.1.sequences.129537	Aerosol (non-saline)	0.0017916331442774766
125	1521.Mayv.2.s.8.1.sequences.126946	Aerosol (non-saline)	0.001725965993257164
126	1521.MZ.81b.s.8.1.sequences.126946	Aerosol (non-saline)	0.0007554366354880139
127	1521.MZ.81b.s.8.1.sequences.129537	Aerosol (non-saline)	0.0014242039115790462
128	1521.SPL.Sum.1.s.8.1.sequences.129537	Aerosol (non-saline)	0.0009466433282143263
129	1521.SPL.Sum.1.s.8.1.sequences.126946	Aerosol (non-saline)	0.0008340521271519452
130	1521.Chi.W3.s.8.1.sequences.126946	Aerosol (non-saline)	0.0015130961658399319
131	1521.Chi.W3.s.8.1.sequences.129537	Aerosol (non-saline)	0.0013229128929737313
132	1521.AG3.s.8.1.sequences.129537	Aerosol (non-saline)	0.0017989631417941279
133	1521.AG3.s.8.1.sequences.126946	Aerosol (non-saline)	0.0017288001932602409
134	1521.MZ.23a.blank.s.8.1.sequences.126946	Aerosol (non-saline)	0.0009980357816411604
135	1521.MZ.23a.blank.s.8.1.sequences.129537	Aerosol (non-saline)	0.0009029039254230665
136	1521.MZ.81a.s.8.1.sequences.129537	Aerosol (non-saline)	0.0006946004857218473
137	1521.MZ.81a.s.8.1.sequences.126946	Aerosol (non-saline)	0.0008303075387534797
138	1521.SPL.Sp.29.s.8.1.sequences.129537	Aerosol (non-saline)	0.0017024479618480087
139	1521.SPL.Sp.29.s.8.1.sequences.126946	Aerosol (non-saline)	0.0016497634984558446
140	1521.F2.s.8.1.sequences.129537	Aerosol (non-saline)	0.00042358537416281117
141	1521.F2.s.8.1.sequences.126946	Aerosol (non-saline)	0.00038091687070625815
142	1521.MZ.50a.s.8.1.sequences.126946	Aerosol (non-saline)	0.0012658017678778394
143	1521.MZ.50a.s.8.1.sequences.129537	Aerosol (non-saline)	0.0012041023900836445
144	1521.MZ.22a.blank.s.8.1.sequences.129537	Aerosol (non-saline)	0.0003936991528540074
145	1521.MZ.22a.blank.s.8.1.sequences.126946	Aerosol (non-saline)	0.0003585005263433316
146	1521.SPL.Wint.13.s.8.1.sequences.126946	Aerosol (non-saline)	0.0005471286607820481
147	1521.SPL.Wint.13.s.8.1.sequences.129537	Aerosol (non-saline)	0.0005541931733523473
148	1521.MZ.23b.blank.s.8.1.sequences.126946	Aerosol (non-saline)	0.001269778427013123
149	1521.MZ.23b.blank.s.8.1.sequences.129537	Aerosol (non-saline)	0.0017236869723399257
150	1521.MZ.90a.s.8.1.sequences.129537	Aerosol (non-saline)	0.0014476975803781275
151	1521.MZ.90a.s.8.1.sequences.126946	Aerosol (non-saline)	0.0007035060936224582
152	1521.MZ.47a.s.8.1.sequences.129537	Aerosol (non-saline)	0.0010391190094465332
153	1521.MZ.47a.s.8.1.sequences.126946	Aerosol (non-saline)	0.0014406779391944427
154	1521.AG1.s.8.1.sequences.129537	Aerosol (non-saline)	0.003085591111998377
155	1521.AG1.s.8.1.sequences.126946	Aerosol (non-saline)	0.002609768165716303
156	1521.Chi.W1.s.8.1.sequences.129537	Aerosol (non-saline)	0.0008401092672740579
157	1521.Chi.W1.s.8.1.sequences.126946	Aerosol (non-saline)	0.0007253462530521193
158	1521.Cle.4.s.8.1.sequences.129537	Aerosol (non-saline)	0.003240495257417138
159	1521.Cle.4.s.8.1.sequences.126946	Aerosol (non-saline)	0.0031953809811029093
160	1521.SPL.Fall.1.s.8.1.sequences.126946	Aerosol (non-saline)	0.0012471895867795242
161	1521.SPL.Fall.1.s.8.1.sequences.129537	Aerosol (non-saline)	0.0014253283902458827
162	1521.MZ.41a.s.8.1.sequences.129537	Aerosol (non-saline)	0.0004948385402924915
163	1521.MZ.41a.s.8.1.sequences.126946	Aerosol (non-saline)	0.0005966428244756338
164	1521.MZ.62a.s.8.1.sequences.129537	Aerosol (non-saline)	0.0015103141889632348
165	1521.MZ.62a.s.8.1.sequences.126946	Aerosol (non-saline)	0.001447021944447668
166	1521.MZ.11b.s.8.1.sequences.129537	Aerosol (non-saline)	0.0006993115824323575
167	1521.MZ.11b.s.8.1.sequences.126946	Aerosol (non-saline)	0.0012740229459889904
168	1521.MZ.103b.s.8.1.sequences.129537	Aerosol (non-saline)	0.0011471075243448946
169	1521.MZ.103b.s.8.1.sequences.126946	Aerosol (non-saline)	0.0011539228816679359
170	1521.MZ.74b.s.8.1.sequences.129537	Aerosol (non-saline)	0.002337934691379175
171	1521.MZ.74b.s.8.1.sequences.126946	Aerosol (non-saline)	0.0021405912965056597
172	1521.F3.s.8.1.sequences.129537	Aerosol (non-saline)	0.002275814294544843
173	1521.F3.s.8.1.sequences.126946	Aerosol (non-saline)	0.0028743922834817267
174	2192.H04a.Hand.2101.lane6.NoIndex.L006.127423	Animal (non-saline)	0.0006198336359617753
175	2192.H01a.Foot.134.lane2.NoIndex.L002.127423	Animal (non-saline)	0.0008548235350840597
176	2192.H04a.Nose.1935.lane6.NoIndex.L006.127423	Animal (non-saline)	0.00032964238876961584
177	2192.H04a.Dog.Foot.2084.lane6.NoIndex.L006.127423	Animal (non-saline)	0.0008246492888120769
178	2192.H01a.Foot.14.lane1.NoIndex.L001.127423	Animal (non-saline)	0.0006818979681095492
179	2192.H06b.Nose.3297.lane6.NoIndex.L006.127423	Animal (non-saline)	0.0004891534607966192
180	2192.H02a.Hand.751.lane2.NoIndex.L002.127423	Animal (non-saline)	0.0013014469174607599
181	2192.H02a.Foot.728.lane2.NoIndex.L002.127423	Animal (non-saline)	0.0006100086126130258
182	2192.H01a.Hand.328.lane2.NoIndex.L002.127423	Animal (non-saline)	0.0006509930521823862
183	2192.H05b.Hand.2983.lane5.NoIndex.L005.127423	Animal (non-saline)	0.0005905862489278605
184	2192.H06b.Foot.3374.lane6.NoIndex.L006.127423	Animal (non-saline)	0.0005156871169454322
185	2192.H04a.Hand.2071.lane6.NoIndex.L006.127423	Animal (non-saline)	0.0002989310297906498
186	2192.H06b.Foot.3323.lane6.NoIndex.L006.127423	Animal (non-saline)	0.00039833708809416447
187	2192.H05b.Hand.2647.lane5.NoIndex.L005.127423	Animal (non-saline)	0.00038744006080874017
188	2192.H05b.Hand.2695.lane5.NoIndex.L005.127423	Animal (non-saline)	0.00032071564615134885
189	2192.H05b.Foot.2579.lane6.NoIndex.L006.127423	Animal (non-saline)	0.000756336996552203
190	2192.H05b.Hand.2938.lane5.NoIndex.L005.127423	Animal (non-saline)	0.00027702077722943587
191	2192.H03a.Hand.1330.lane6.NoIndex.L006.127423	Animal (non-saline)	0.0006688882484165706
192	2192.H02a.Foot.800.lane2.NoIndex.L002.127423	Animal (non-saline)	0.0008947217888548104
193	2192.H01a.Nose.297.lane6.NoIndex.L006.127423	Animal (non-saline)	0.0005930393980720126
194	2192.H01a.Nose.84.lane6.NoIndex.L006.127423	Animal (non-saline)	0.000639562440779599
195	2192.H01a.Foot.248.lane2.NoIndex.L002.127423	Animal (non-saline)	0.000727139960958
196	2192.H06b.Hand.3181.lane6.NoIndex.L006.127423	Animal (non-saline)	0.0004389742101213696
197	2192.H04a.Dog.Foot.1823.lane6.NoIndex.L006.127423	Animal (non-saline)	0.00040632040244484204
198	2192.H01a.Hand.85.lane1.NoIndex.L001.127423	Animal (non-saline)	0.0004062797776391268
199	2192.H05b.Nose.2721.lane5.NoIndex.L005.127423	Animal (non-saline)	0.0005309844795876777
200	2192.H04a.Foot.1811.lane6.NoIndex.L006.127423	Animal (non-saline)	0.0004673688382992424
201	2192.H07b.Hand.3850.lane6.NoIndex.L006.127423	Animal (non-saline)	0.000877736029830986
202	2192.H03a.Nose.1284.lane6.NoIndex.L006.127423	Animal (non-saline)	0.00026388523109893664
203	2192.H06b.Hand.3061.lane5.NoIndex.L005.127423	Animal (non-saline)	0.00012501225995653243
204	2192.H01a.Nose.207.lane6.NoIndex.L006.127423	Animal (non-saline)	0.0011149070023593274
205	2192.H07b.Hand.4111.lane6.NoIndex.L006.127423	Animal (non-saline)	0.0004353143999239551
206	2192.H06b.Foot.3104.lane5.NoIndex.L005.127423	Animal (non-saline)	0.0003685205610328694
207	2192.H07b.Cat.Paw.4069.lane6.NoIndex.L006.127423	Animal (non-saline)	0.0004001496049168907
208	2192.H01a.Nose.282.lane6.NoIndex.L006.127423	Animal (non-saline)	0.0003717343513656026
209	2192.H03a.Hand.1255.lane5.NoIndex.L005.127423	Animal (non-saline)	0.0009209121285752638
210	2192.H05b.Hand.2863.lane5.NoIndex.L005.127423	Animal (non-saline)	0.0007814876480802259
211	2192.H05b.Nose.2748.lane5.NoIndex.L005.127423	Animal (non-saline)	0.0006801567103871199
212	2192.H06b.Hand.3178.lane5.NoIndex.L005.127423	Animal (non-saline)	0.0003529514294864085
213	2192.H05b.Foot.2552.lane6.NoIndex.L006.127423	Animal (non-saline)	0.0007292257010775331
214	2192.H01a.Foot.56.lane1.NoIndex.L001.127423	Animal (non-saline)	0.0005146962030665702
215	2192.H03a.Foot.1403.lane6.NoIndex.L006.127423	Animal (non-saline)	0.001135800045378161
216	2192.H05b.Hand.2722.lane5.NoIndex.L005.127423	Animal (non-saline)	0.00040787511130489405
217	2192.H04a.Nose.1839.lane6.NoIndex.L006.127423	Animal (non-saline)	0.00033434610919365023
218	2192.H06b.Nose.3207.lane6.NoIndex.L006.127423	Animal (non-saline)	0.0004110982784810008
219	2192.H06b.Foot.3278.lane6.NoIndex.L006.127423	Animal (non-saline)	0.0009376683513101194
220	2192.H06b.Hand.3253.lane6.NoIndex.L006.127423	Animal (non-saline)	0.0005002777476636225
221	2192.H07a.Hand.3727.lane6.NoIndex.L006.127423	Animal (non-saline)	0.0003130965927096813
222	2192.H05b.Foot.2939.lane5.NoIndex.L005.127423	Animal (non-saline)	0.0005410629538580052
223	2192.H03a.Foot.1331.lane6.NoIndex.L006.127423	Animal (non-saline)	0.0007903538953307071
224	2192.H04a.Dog.Foot.2015.lane5.NoIndex.L005.127423	Animal (non-saline)	0.0007730918262612431
225	2192.H04a.Dog.Nose.1944.lane6.NoIndex.L006.127423	Animal (non-saline)	0.0008067106694471913
226	2192.H03a.Hand.1429.lane6.NoIndex.L006.127423	Animal (non-saline)	0.000782022932057284
227	2192.H06b.Hand.3322.lane6.NoIndex.L006.127423	Animal (non-saline)	0.0009659159508293619
228	2192.H01a.Hand.130.lane2.NoIndex.L002.127423	Animal (non-saline)	0.000241405832373665
229	2192.H05b.Hand.2578.lane6.NoIndex.L006.127423	Animal (non-saline)	0.00151416654969372
230	2192.H06b.Foot.3152.lane5.NoIndex.L005.127423	Animal (non-saline)	0.0004279949329460659
231	2192.H06b.Nose.3348.lane6.NoIndex.L006.127423	Animal (non-saline)	0.0006787054965948002
232	2192.H06b.Nose.3063.lane6.NoIndex.L006.127423	Animal (non-saline)	0.00012501225995653243
233	2192.H07b.Cat.Fur.3950.lane6.NoIndex.L006.127423	Animal (non-saline)	0.0004803156570468161
234	2192.H01a.Nose.42.lane6.NoIndex.L006.127423	Animal (non-saline)	0.00032705973118138295
235	2192.H01a.Nose.90.lane6.NoIndex.L006.127423	Animal (non-saline)	0.0010369299031294976
236	2192.H05b.Foot.2504.lane6.NoIndex.L006.127423	Animal (non-saline)	0.0009965202984243307
237	2192.H01a.Nose.15.lane6.NoIndex.L006.127423	Animal (non-saline)	0.0005493106362797121
238	2192.H07b.Nose.4044.lane1.NoIndex.L001.127423	Animal (non-saline)	0.0004655202991790013
239	2192.H03a.Nose.1257.lane6.NoIndex.L006.127423	Animal (non-saline)	0.0002758826321815829
240	2192.H03a.Foot.1358.lane6.NoIndex.L006.127423	Animal (non-saline)	0.000585002565755981
241	2192.H07b.Cat.Fur.4046.lane6.NoIndex.L006.127423	Animal (non-saline)	0.0006545874392599018
242	2192.H06b.Nose.3321.lane6.NoIndex.L006.127423	Animal (non-saline)	0.00039756635820760813
243	2192.H07a.Cat.Fur.3782.lane6.NoIndex.L006.127423	Animal (non-saline)	0.0005157113690953094
244	2192.H06b.Hand.3205.lane6.NoIndex.L006.127423	Animal (non-saline)	0.000637648478539459
245	2192.H06a.Foot.3014.lane5.NoIndex.L005.127423	Animal (non-saline)	0.0003014218642719466
246	2192.H01a.Nose.57.lane6.NoIndex.L006.127423	Animal (non-saline)	0.00036159176722438285
247	2192.H03a.Foot.1286.lane6.NoIndex.L006.127423	Animal (non-saline)	0.000590869536375932
248	2192.H03a.Nose.1215.lane6.NoIndex.L006.127423	Animal (non-saline)	0.0014018079716691413
249	2192.H01a.Hand.7.lane1.NoIndex.L001.127423	Animal (non-saline)	0.0002153970892167653
250	2192.H04a.Hand.1909.lane6.NoIndex.L006.127423	Animal (non-saline)	0.00022201302906450115
251	2192.H07a.Cat.Fur.3662.lane6.NoIndex.L006.127423	Animal (non-saline)	0.000576287691931871
252	2192.H04a.Nose.2103.lane5.NoIndex.L005.127423	Animal (non-saline)	0.0002674068064967226
253	2192.H05b.Foot.2912.lane5.NoIndex.L005.127423	Animal (non-saline)	0.0002588954924052985
254	2192.H05b.Foot.2408.lane6.NoIndex.L006.127423	Animal (non-saline)	0.0007920052998197102
255	2192.H04a.Dog.Nose.1821.lane6.NoIndex.L006.127423	Animal (non-saline)	0.0007553502187940438
256	2192.H04a.Foot.1880.lane6.NoIndex.L006.127423	Animal (non-saline)	0.00024049047326942034
257	2192.H06b.Foot.3179.lane5.NoIndex.L005.127423	Animal (non-saline)	0.0006477262409551847
258	2192.H01a.Nose.183.lane6.NoIndex.L006.127423	Animal (non-saline)	0.0009038574914820518
259	2192.H06b.Hand.3295.lane6.NoIndex.L006.127423	Animal (non-saline)	0.0007957776873677057
260	2192.H07a.Foot.3656.lane6.NoIndex.L006.127423	Animal (non-saline)	0.0005878115194674097
261	2192.H04a.Nose.2073.lane5.NoIndex.L005.127423	Animal (non-saline)	0.001508459298381677
262	2192.H04a.Hand.1879.lane6.NoIndex.L006.127423	Animal (non-saline)	0.0003896839431100378
263	2192.H06b.Hand.3247.lane6.NoIndex.L006.127423	Animal (non-saline)	0.0005707637309063997
264	2192.H03a.Hand.1402.lane6.NoIndex.L006.127423	Animal (non-saline)	0.0010980501503851789
265	2192.H05b.Foot.2723.lane5.NoIndex.L005.127423	Animal (non-saline)	0.0005690078249345378
266	2192.H04a.Dog.Nose.1938.lane6.NoIndex.L006.127423	Animal (non-saline)	0.000363078365099747
267	2192.H04a.Dog.Nose.2016.lane5.NoIndex.L005.127423	Animal (non-saline)	0.0010139502485829116
268	2192.H06b.Nose.3183.lane6.NoIndex.L006.127423	Animal (non-saline)	0.00037335046382172516
269	2192.H03a.Nose.1332.lane6.NoIndex.L006.127423	Animal (non-saline)	0.00018640809312989672
270	2192.H05b.Nose.2697.lane5.NoIndex.L005.127423	Animal (non-saline)	0.0008830073377029677
271	2192.H04a.Dog.Nose.1848.lane6.NoIndex.L006.127423	Animal (non-saline)	0.00024212821137740702
272	2192.H06b.Foot.3110.lane5.NoIndex.L005.127423	Animal (non-saline)	0.0004566086405142763
273	2192.H01a.Nose.138.lane6.NoIndex.L006.127423	Animal (non-saline)	0.00027466402301703233
274	2192.H03a.Hand.1525.lane6.NoIndex.L006.127423	Animal (non-saline)	0.0006059949186284237
275	2192.H04a.Dog.Foot.2057.lane6.NoIndex.L006.127423	Animal (non-saline)	0.00107571823443268
276	2192.H03a.Nose.1401.lane6.NoIndex.L006.127423	Animal (non-saline)	0.0002159462911786214
277	2192.H04a.Hand.1810.lane6.NoIndex.L006.127423	Animal (non-saline)	0.0005911773398510176
278	2192.H07b.Foot.3851.lane6.NoIndex.L006.127423	Animal (non-saline)	0.00036477494780924477
279	2192.H01a.Foot.17.lane1.NoIndex.L001.127423	Animal (non-saline)	0.0007975537952822283
280	2192.H07a.Nose.3732.lane6.NoIndex.L006.127423	Animal (non-saline)	0.0007892028632598931
281	2192.H01a.Foot.137.lane2.NoIndex.L002.127423	Animal (non-saline)	0.0004022890839221713
282	2192.H04a.Dog.Foot.2087.lane6.NoIndex.L006.127423	Animal (non-saline)	0.0010076749679821342
283	2192.H05b.Nose.2580.lane5.NoIndex.L005.127423	Animal (non-saline)	0.0005658985851780844
284	2192.H06b.Foot.3062.lane5.NoIndex.L005.127423	Animal (non-saline)	0.00040084691559263475
285	2192.H06b.Nose.3153.lane6.NoIndex.L006.127423	Animal (non-saline)	0.00012501225995653243
286	2192.H05b.Hand.2506.lane6.NoIndex.L006.127423	Animal (non-saline)	0.0009557163569532336
287	2192.H04a.Nose.1908.lane6.NoIndex.L006.127423	Animal (non-saline)	0.000252417701443705
288	2192.H07b.Foot.4112.lane6.NoIndex.L006.127423	Animal (non-saline)	0.0007550040488105999
289	2192.H03a.Hand.1519.lane6.NoIndex.L006.127423	Animal (non-saline)	0.0009251558681930757
290	2192.H07a.Cat.Paw.3757.lane6.NoIndex.L006.127423	Animal (non-saline)	0.0004803156570468161
291	2192.H05b.Hand.2551.lane6.NoIndex.L006.127423	Animal (non-saline)	0.0008273772076957911
292	2192.H02a.Foot.632.lane2.NoIndex.L002.127423	Animal (non-saline)	0.0005936270831391013
293	2192.H01a.Hand.232.lane2.NoIndex.L002.127423	Animal (non-saline)	0.0004843201521516952
294	2192.H01a.Foot.275.lane2.NoIndex.L002.127423	Animal (non-saline)	0.00019541288815056433
295	2192.H03a.Foot.1256.lane5.NoIndex.L005.127423	Animal (non-saline)	0.0006224832385659521
296	2192.H07b.Nose.3945.lane1.NoIndex.L001.127423	Animal (non-saline)	0.0005605213827974288
297	2192.H05b.Nose.2505.lane5.NoIndex.L005.127423	Animal (non-saline)	0.00026388523109893664
298	2192.H06b.Foot.3320.lane6.NoIndex.L006.127423	Animal (non-saline)	0.0005519198902286654
299	2192.H03a.Nose.1524.lane6.NoIndex.L006.127423	Animal (non-saline)	0.0005265971294406591
300	2192.H01a.Hand.16.lane1.NoIndex.L001.127423	Animal (non-saline)	0.000309114435111268
301	2192.H01a.Hand.127.lane2.NoIndex.L002.127423	Animal (non-saline)	0.00019700617830269065
302	2192.H03a.Nose.1359.lane6.NoIndex.L006.127423	Animal (non-saline)	0.0002678655415573922
303	2192.H01a.Foot.299.lane2.NoIndex.L002.127423	Animal (non-saline)	0.0006051901117711519
304	2192.H06a.Nose.3015.lane6.NoIndex.L006.127423	Animal (non-saline)	0.0005447373509380761
305	2192.H05b.Foot.2651.lane5.NoIndex.L005.127423	Animal (non-saline)	0.0002133245429540733
306	2192.H01a.Nose.87.lane6.NoIndex.L006.127423	Animal (non-saline)	0.0002491293259314154
307	2192.H03a.Hand.1333.lane6.NoIndex.L006.127423	Animal (non-saline)	0.00042281550954779653
308	2192.H01a.Foot.305.lane2.NoIndex.L002.127423	Animal (non-saline)	0.0004062797776391268
309	2192.H05b.Nose.2409.lane5.NoIndex.L005.127423	Animal (non-saline)	0.00026388523109893664
310	2192.H01a.Nose.111.lane6.NoIndex.L006.127423	Animal (non-saline)	0.0005172044902589628
311	2192.H04a.Foot.2102.lane6.NoIndex.L006.127423	Animal (non-saline)	0.0005327769785680712
312	2192.H07b.Nose.3849.lane1.NoIndex.L001.127423	Animal (non-saline)	0.0006194296339286246
313	2192.H03a.Nose.1428.lane6.NoIndex.L006.127423	Animal (non-saline)	0.0003292786310681691
314	2192.H03a.Foot.1214.lane5.NoIndex.L005.127423	Animal (non-saline)	0.0007045144356657055
315	2192.H07a.Nose.3657.lane6.NoIndex.L006.127423	Animal (non-saline)	0.0006696855808005249
316	2192.H04a.Nose.1881.lane6.NoIndex.L006.127423	Animal (non-saline)	0.0006434255897893059
317	2192.H06b.Hand.3349.lane6.NoIndex.L006.127423	Animal (non-saline)	3.9392622219858074e-05
318	2192.H04a.Dog.Foot.1820.lane6.NoIndex.L006.127423	Animal (non-saline)	0.0006250535307488199
319	2192.H01a.Nose.204.lane6.NoIndex.L006.127423	Animal (non-saline)	0.0006200862707052325
320	2192.H05b.Nose.2913.lane5.NoIndex.L005.127423	Animal (non-saline)	0.000660925240332073
321	2192.H06b.Foot.3107.lane5.NoIndex.L005.127423	Animal (non-saline)	0.00029485574197297146
322	2192.H07b.Foot.4139.lane6.NoIndex.L006.127423	Animal (non-saline)	0.0007583381671177235
323	2192.H01a.Foot.209.lane2.NoIndex.L002.127423	Animal (non-saline)	0.0005908846816962501
324	2192.H04a.Hand.1807.lane6.NoIndex.L006.127423	Animal (non-saline)	0.0006128796817751267
325	2192.H05b.Nose.2652.lane5.NoIndex.L005.127423	Animal (non-saline)	0.0007727588501346403
326	2192.H04a.Foot.2072.lane6.NoIndex.L006.127423	Animal (non-saline)	0.0008199850701817569
327	2192.H03a.Nose.1287.lane6.NoIndex.L006.127423	Animal (non-saline)	0.0004125764568346971
328	2192.H03a.Foot.1400.lane6.NoIndex.L006.127423	Animal (non-saline)	0.0004130284967801045
329	2192.H07a.Foot.3731.lane6.NoIndex.L006.127423	Animal (non-saline)	0.0004805936055853752
330	2192.H06b.Nose.3204.lane6.NoIndex.L006.127423	Animal (non-saline)	0.000519341226169356
331	2192.H05b.Nose.2460.lane5.NoIndex.L005.127423	Animal (non-saline)	0.0006609653803402578
332	2192.H04a.Hand.1882.lane6.NoIndex.L006.127423	Animal (non-saline)	0.00038831497920759756
333	2192.H05b.Foot.2696.lane5.NoIndex.L005.127423	Animal (non-saline)	0.00028809176091480136
334	2192.H06b.Nose.3111.lane6.NoIndex.L006.127423	Animal (non-saline)	0.0004537644315900328
335	2192.H07b.Nose.4161.lane1.NoIndex.L001.127423	Animal (non-saline)	0.0005649242157820333
336	2192.H06b.Foot.3182.lane6.NoIndex.L006.127423	Animal (non-saline)	0.0004303867030408579
337	2192.H02a.Nose.825.lane6.NoIndex.L006.127423	Animal (non-saline)	0.00039357710660988866
338	2192.H06b.Hand.3250.lane6.NoIndex.L006.127423	Animal (non-saline)	0.0007071380617135994
339	2192.H05b.Hand.2650.lane5.NoIndex.L005.127423	Animal (non-saline)	0.0007339577668154042
340	2192.H03a.Hand.1285.lane6.NoIndex.L006.127423	Animal (non-saline)	0.0005331080093678747
341	2192.H01a.Hand.226.lane2.NoIndex.L002.127423	Animal (non-saline)	0.0005163188081275941
342	2192.H06b.Nose.3375.lane6.NoIndex.L006.127423	Animal (non-saline)	0.00028165531888687986
343	2192.H05b.Hand.2911.lane5.NoIndex.L005.127423	Animal (non-saline)	0.0006258283967560789
344	2192.H06b.Foot.3296.lane6.NoIndex.L006.127423	Animal (non-saline)	0.0003000508752658981
345	2192.H07a.Hand.3655.lane6.NoIndex.L006.127423	Animal (non-saline)	0.00018830777532126042
346	2192.H01a.Hand.133.lane2.NoIndex.L002.127423	Animal (non-saline)	0.0003486383024549679
347	2192.H01a.Nose.252.lane6.NoIndex.L006.127423	Animal (non-saline)	0.00022991228934208485
348	2192.H06b.Nose.3060.lane6.NoIndex.L006.127423	Animal (non-saline)	0.0006698664470994442
349	2192.H03a.Hand.1327.lane6.NoIndex.L006.127423	Animal (non-saline)	0.0012293663983203038
350	2192.H05b.Nose.2604.lane5.NoIndex.L005.127423	Animal (non-saline)	0.000540411576214101
351	2192.H04a.Dog.Nose.2085.lane6.NoIndex.L006.127423	Animal (non-saline)	0.0005144573697110367
352	2192.H04a.Foot.1934.lane6.NoIndex.L006.127423	Animal (non-saline)	0.0005409794275391847
353	2192.H01a.Foot.86.lane1.NoIndex.L001.127423	Animal (non-saline)	0.000452085160448046
354	2192.H03a.Foot.1456.lane6.NoIndex.L006.127423	Animal (non-saline)	0.0005956400177155821
355	2192.H01a.Hand.301.lane2.NoIndex.L002.127423	Animal (non-saline)	0.0009589181684912905
356	2192.H06b.Nose.3252.lane6.NoIndex.L006.127423	Animal (non-saline)	0.0009106619255189643
357	2192.H07b.Nose.3876.lane1.NoIndex.L001.127423	Animal (non-saline)	0.0005762013856980977
358	2192.H05b.Foot.2507.lane6.NoIndex.L006.127423	Animal (non-saline)	0.0006769964993865165
359	2192.H07b.Hand.4063.lane6.NoIndex.L006.127423	Animal (non-saline)	0.0005426369564324331
360	2192.H07a.Nose.3684.lane6.NoIndex.L006.127423	Animal (non-saline)	0.0005275960087270465
361	2192.H01a.Foot.8.lane1.NoIndex.L001.127423	Animal (non-saline)	0.00013887297114240424
362	2192.H01a.Hand.55.lane1.NoIndex.L001.127423	Animal (non-saline)	0.00019541288815056433
363	2192.H03a.Foot.1526.lane6.NoIndex.L006.127423	Animal (non-saline)	0.0003845240220731828
364	2192.H07b.Nose.4137.lane1.NoIndex.L001.127423	Animal (non-saline)	0.0008788425587158415
365	2192.H01a.Hand.271.lane2.NoIndex.L002.127423	Animal (non-saline)	0.0009827502934700715
366	2192.H02a.Nose.873.lane6.NoIndex.L006.127423	Animal (non-saline)	0.0003343988232542385
367	2192.H01a.Foot.41.lane1.NoIndex.L001.127423	Animal (non-saline)	0.000853914551987842
368	2192.H02a.Foot.872.lane5.NoIndex.L005.127423	Animal (non-saline)	0.0006594382988027633
369	2192.H04a.Nose.2100.lane5.NoIndex.L005.127423	Animal (non-saline)	0.0007905634628707638
370	2192.H07b.Hand.4183.lane6.NoIndex.L006.127423	Animal (non-saline)	0.0006015748293064065
371	2192.H06b.Foot.3251.lane6.NoIndex.L006.127423	Animal (non-saline)	0.00033201363781451174
372	2192.H04a.Dog.Foot.1913.lane6.NoIndex.L006.127423	Animal (non-saline)	0.000511264370442014
373	2192.H03a.Nose.1455.lane6.NoIndex.L006.127423	Animal (non-saline)	0.00032219162757446423
374	2192.H01a.Foot.161.lane2.NoIndex.L002.127423	Animal (non-saline)	0.0009571751679524227
375	2192.H07a.Hand.3730.lane6.NoIndex.L006.127423	Animal (non-saline)	0.0002039646184006652
376	2192.H05b.Nose.2820.lane5.NoIndex.L005.127423	Animal (non-saline)	0.00019700617830269065
377	2192.H07b.Nose.3996.lane1.NoIndex.L001.127423	Animal (non-saline)	0.00018532625823570588
378	2192.H06b.Nose.3105.lane6.NoIndex.L006.127423	Animal (non-saline)	0.0006902049062901666
379	2192.H05b.Foot.2720.lane5.NoIndex.L005.127423	Animal (non-saline)	0.00044966277446870524
380	2192.H01a.Nose.279.lane6.NoIndex.L006.127423	Animal (non-saline)	0.00042967786768458016
381	2192.H04a.Foot.1883.lane6.NoIndex.L006.127423	Animal (non-saline)	0.0003186069303108796
382	2192.H01a.Nose.180.lane6.NoIndex.L006.127423	Animal (non-saline)	0.0005495583371343783
383	2192.H06b.Hand.3151.lane5.NoIndex.L005.127423	Animal (non-saline)	0.0001891009838578673
384	2192.H01a.Nose.105.lane6.NoIndex.L006.127423	Animal (non-saline)	0.00037103702227982583
385	2192.H07b.Hand.4138.lane6.NoIndex.L006.127423	Animal (non-saline)	0.0003874126053131555
386	2192.H07b.Hand.3847.lane6.NoIndex.L006.127423	Animal (non-saline)	0.000293683734738119
387	2192.H06b.Hand.3106.lane5.NoIndex.L005.127423	Animal (non-saline)	0.0007017073659143
388	2192.H06b.Nose.3279.lane6.NoIndex.L006.127423	Animal (non-saline)	0.00019756586784656596
389	2192.H01a.Hand.40.lane1.NoIndex.L001.127423	Animal (non-saline)	0.0006622460926821253
390	2192.H06b.Nose.3180.lane6.NoIndex.L006.127423	Animal (non-saline)	0.0003896839431100378
391	2192.H04a.Foot.1838.lane6.NoIndex.L006.127423	Animal (non-saline)	0.0007002964578204606
392	2192.H01a.Nose.210.lane6.NoIndex.L006.127423	Animal (non-saline)	0.0006609553284623483
393	2192.H06b.Foot.3206.lane6.NoIndex.L006.127423	Animal (non-saline)	0.0010338194237641688
394	2192.H02a.Nose.657.lane6.NoIndex.L006.127423	Animal (non-saline)	0.00044498795779616913
395	2192.H04a.Hand.1813.lane6.NoIndex.L006.127423	Animal (non-saline)	0.0013752137649224439
396	2192.H03a.Nose.1335.lane6.NoIndex.L006.127423	Animal (non-saline)	0.0006288706362664904
397	2192.H05b.Hand.2503.lane6.NoIndex.L006.127423	Animal (non-saline)	0.001088872245826079
398	2192.H01a.Foot.227.lane2.NoIndex.L002.127423	Animal (non-saline)	0.0005186210809162606
399	2192.H05b.Foot.2528.lane6.NoIndex.L006.127423	Animal (non-saline)	0.00033178326693738934
400	2192.H05b.Foot.2603.lane6.NoIndex.L006.127423	Animal (non-saline)	0.0004722285592045589
401	2192.H01a.Nose.39.lane6.NoIndex.L006.127423	Animal (non-saline)	0.0006201663298012084
402	2192.H07b.Nose.4068.lane1.NoIndex.L001.127423	Animal (non-saline)	0.000516522539687253
403	2192.H06b.Nose.3156.lane6.NoIndex.L006.127423	Animal (non-saline)	0.0007727588501346403
404	2192.H04a.Hand.2077.lane6.NoIndex.L006.127423	Animal (non-saline)	0.0007560106419007312
405	2192.H03a.Hand.1522.lane6.NoIndex.L006.127423	Animal (non-saline)	0.0008666358907903405
406	2192.H06b.Hand.3229.lane6.NoIndex.L006.127423	Animal (non-saline)	0.00031419268310593806
407	2192.H04a.Dog.Foot.1940.lane6.NoIndex.L006.127423	Animal (non-saline)	0.0005307117472250791
408	2192.H02a.Nose.681.lane6.NoIndex.L006.127423	Animal (non-saline)	0.00027279812323585933
409	2192.H06b.Foot.3059.lane5.NoIndex.L005.127423	Animal (non-saline)	0.0005657409216571724
410	2192.H06a.Foot.3038.lane5.NoIndex.L005.127423	Animal (non-saline)	0.0004221082513176622
411	2192.H07a.Foot.3776.lane6.NoIndex.L006.127423	Animal (non-saline)	0.0006065094299518042
412	2192.H07b.Foot.4067.lane6.NoIndex.L006.127423	Animal (non-saline)	0.0004283408083689849
413	2192.H06b.Hand.3367.lane6.NoIndex.L006.127423	Animal (non-saline)	0.0005066911894238972
414	2192.H06a.Hand.3013.lane5.NoIndex.L005.127423	Animal (non-saline)	0.00044725016421678194
415	2192.H03a.Nose.1212.lane6.NoIndex.L006.127423	Animal (non-saline)	0.0002451466098953405
416	2192.H05b.Foot.2915.lane5.NoIndex.L005.127423	Animal (non-saline)	0.00043845441511857505
417	2192.H04a.Dog.Nose.1818.lane6.NoIndex.L006.127423	Animal (non-saline)	0.00033368506014584757
418	2192.H02a.Foot.848.lane5.NoIndex.L005.127423	Animal (non-saline)	0.0008820388533807355
419	2192.H04a.Dog.Nose.1968.lane6.NoIndex.L006.127423	Animal (non-saline)	0.0008909844417359136
420	2192.H03a.Hand.1405.lane6.NoIndex.L006.127423	Animal (non-saline)	0.0008262168908317675
421	2192.H01a.Hand.13.lane1.NoIndex.L001.127423	Animal (non-saline)	0.00019541288815056433
422	2192.H04a.Hand.1930.lane6.NoIndex.L006.127423	Animal (non-saline)	0.0010109512419661957
423	2192.H07b.Foot.3971.lane6.NoIndex.L006.127423	Animal (non-saline)	0.0005508177920250377
424	2192.H01a.Nose.156.lane6.NoIndex.L006.127423	Animal (non-saline)	0.0006571768656035281
425	2192.H05b.Hand.2554.lane6.NoIndex.L006.127423	Animal (non-saline)	0.001214284273508218
426	2192.H07a.Foot.3683.lane6.NoIndex.L006.127423	Animal (non-saline)	0.0004632626400364905
427	2192.H04a.Dog.Nose.1914.lane6.NoIndex.L006.127423	Animal (non-saline)	0.0006516220984565023
428	2192.H07a.Nose.3780.lane1.NoIndex.L001.127423	Animal (non-saline)	0.0002656333741736338
429	2192.H07a.Cat.Paw.3637.lane6.NoIndex.L006.127423	Animal (non-saline)	0.00017919558844258418
430	2192.H01a.Hand.160.lane2.NoIndex.L002.127423	Animal (non-saline)	0.00019541288815056433
431	2192.H05b.Nose.2916.lane5.NoIndex.L005.127423	Animal (non-saline)	0.0007571482407842778
432	2192.H05b.Foot.2819.lane5.NoIndex.L005.127423	Animal (non-saline)	0.0003795266677626425
433	2192.H02a.Nose.849.lane6.NoIndex.L006.127423	Animal (non-saline)	0.0004898026353732649
434	2192.H01a.Nose.12.lane6.NoIndex.L006.127423	Animal (non-saline)	0.0006001168835787591
435	2192.H05b.Hand.2458.lane6.NoIndex.L006.127423	Animal (non-saline)	0.0007629885291300217
436	2192.H04a.Nose.1884.lane6.NoIndex.L006.127423	Animal (non-saline)	0.0003958958379678797
437	2192.H03a.Hand.1447.lane6.NoIndex.L006.127423	Animal (non-saline)	0.0004722285592045589
438	2192.H03a.Hand.1495.lane6.NoIndex.L006.127423	Animal (non-saline)	0.000920965167879765
439	2192.H01a.Nose.114.lane6.NoIndex.L006.127423	Animal (non-saline)	0.00044395769554053286
440	2192.H06b.Hand.3202.lane6.NoIndex.L006.127423	Animal (non-saline)	0.0005982803171165164
441	2192.H03a.Foot.1211.lane5.NoIndex.L005.127423	Animal (non-saline)	0.0010690448982393467
442	2192.H07b.Nose.4164.lane1.NoIndex.L001.127423	Animal (non-saline)	0.00031968564777284936
443	2192.H03a.Nose.1377.lane6.NoIndex.L006.127423	Animal (non-saline)	0.0009677466076710753
444	2192.H01a.Hand.109.lane2.NoIndex.L002.127423	Animal (non-saline)	0.0006967102693442193
445	2192.H07b.Foot.4187.lane6.NoIndex.L006.127423	Animal (non-saline)	0.0008828790750044396
446	2192.H04a.Dog.Foot.2012.lane5.NoIndex.L005.127423	Animal (non-saline)	0.0002755362719611335
447	2192.H03a.Nose.1239.lane6.NoIndex.L006.127423	Animal (non-saline)	0.0005829703374651242
448	2192.H07b.Nose.4188.lane1.NoIndex.L001.127423	Animal (non-saline)	0.0004012830369963465
449	2192.H06b.Foot.3155.lane5.NoIndex.L005.127423	Animal (non-saline)	0.0005957457833540266
450	2192.H04a.Hand.1855.lane6.NoIndex.L006.127423	Animal (non-saline)	0.0009187964230590076
451	2192.H02a.Foot.752.lane2.NoIndex.L002.127423	Animal (non-saline)	0.0010757117909211992
452	2192.H05a.Nose.5011.lane1.NoIndex.L001.127423	Animal (non-saline)	0.0005605213827974288
453	2192.H06b.Nose.3201.lane6.NoIndex.L006.127423	Animal (non-saline)	0.0006716823329581732
454	2192.H06b.Hand.3325.lane6.NoIndex.L006.127423	Animal (non-saline)	0.0004803156570468161
455	2192.H05b.Nose.2601.lane5.NoIndex.L005.127423	Animal (non-saline)	0.0006949133580926309
456	2192.H01a.Foot.83.lane1.NoIndex.L001.127423	Animal (non-saline)	0.0005515135071646058
457	2192.H04a.Foot.1931.lane6.NoIndex.L006.127423	Animal (non-saline)	0.0009965202984243307
458	2192.H07b.Hand.3970.lane6.NoIndex.L006.127423	Animal (non-saline)	0.0004803156570468161
459	2192.H07a.Cat.Paw.3661.lane6.NoIndex.L006.127423	Animal (non-saline)	0.0007569236445207772
460	2192.H01a.Hand.136.lane2.NoIndex.L002.127423	Animal (non-saline)	0.0006225036246089409
461	2192.H07a.Hand.3682.lane6.NoIndex.L006.127423	Animal (non-saline)	0.00052555646551649
462	2192.H05b.Nose.2940.lane5.NoIndex.L005.127423	Animal (non-saline)	0.0008569839769800235
463	2192.H05b.Foot.2555.lane6.NoIndex.L006.127423	Animal (non-saline)	0.0010468336723252166
464	2192.H03a.Nose.1497.lane6.NoIndex.L006.127423	Animal (non-saline)	0.00020426637111163663
465	2192.H01a.Nose.327.lane6.NoIndex.L006.127423	Animal (non-saline)	0.0005792175627387399
466	2192.H05b.Hand.2914.lane5.NoIndex.L005.127423	Animal (non-saline)	0.0003627867808635596
467	2192.H01a.Hand.223.lane2.NoIndex.L002.127423	Animal (non-saline)	0.0005094372299165658
468	2192.H03a.Foot.1523.lane6.NoIndex.L006.127423	Animal (non-saline)	0.0010854162776485201
469	2192.H01a.Hand.274.lane2.NoIndex.L002.127423	Animal (non-saline)	0.0010285136829941708
470	2192.H01a.Foot.233.lane2.NoIndex.L002.127423	Animal (non-saline)	0.00012501225995653243
471	2192.H06b.Nose.3327.lane6.NoIndex.L006.127423	Animal (non-saline)	0.0008941294951428435
472	2192.H03a.Hand.1399.lane6.NoIndex.L006.127423	Animal (non-saline)	0.0006951353094480854
473	2192.H04a.Foot.1958.lane6.NoIndex.L006.127423	Animal (non-saline)	0.0005820864226969046
474	2192.H07b.Hand.4066.lane6.NoIndex.L006.127423	Animal (non-saline)	0.0004803156570468161
475	2192.H01a.Foot.38.lane1.NoIndex.L001.127423	Animal (non-saline)	0.00012501225995653243
476	2192.H07a.Nose.3681.lane6.NoIndex.L006.127423	Animal (non-saline)	0.0008728636121397143
477	2192.H06b.Hand.3058.lane5.NoIndex.L005.127423	Animal (non-saline)	0.0004803156570468161
478	2192.H01a.Hand.82.lane1.NoIndex.L001.127423	Animal (non-saline)	0.0008800297603644327
479	2192.H04a.Nose.1857.lane6.NoIndex.L006.127423	Animal (non-saline)	0.00039843503560534586
480	2192.H07b.Nose.3873.lane1.NoIndex.L001.127423	Animal (non-saline)	0.00048196013322680814
481	2192.H01a.Hand.298.lane2.NoIndex.L002.127423	Animal (non-saline)	0.0005570448628865857
482	2192.H05b.Hand.2602.lane6.NoIndex.L006.127423	Animal (non-saline)	0.0005189106523221949
483	2192.H03a.Hand.1375.lane6.NoIndex.L006.127423	Animal (non-saline)	0.00037582323192416597
484	2192.H02a.Foot.704.lane2.NoIndex.L002.127423	Animal (non-saline)	0.0008575756877076182
485	2192.H01a.Hand.304.lane2.NoIndex.L002.127423	Animal (non-saline)	0.0007874475709557914
486	2192.H04a.Foot.2048.lane5.NoIndex.L005.127423	Animal (non-saline)	0.0011594462474356802
487	2192.H05b.Foot.2984.lane5.NoIndex.L005.127423	Animal (non-saline)	0.00039938982899985134
488	2192.H06a.Hand.3007.lane5.NoIndex.L005.127423	Animal (non-saline)	0.0005062793324434178
489	2192.H06b.Hand.3373.lane6.NoIndex.L006.127423	Animal (non-saline)	0.00040038114789943494
490	2192.H04a.Foot.1886.lane6.NoIndex.L006.127423	Animal (non-saline)	0.0008113347235226159
491	2192.H05b.Foot.2864.lane5.NoIndex.L005.127423	Animal (non-saline)	0.00035912605016450496
492	2192.H06b.Hand.3154.lane5.NoIndex.L005.127423	Animal (non-saline)	0.0006063272933606216
493	2192.H03a.Hand.1309.lane6.NoIndex.L006.127423	Animal (non-saline)	0.0004260080792493872
494	2192.H07b.Nose.3993.lane1.NoIndex.L001.127423	Animal (non-saline)	0.0006368767299644209
495	2192.H04a.Nose.1815.lane6.NoIndex.L006.127423	Animal (non-saline)	0.001160925966095454
496	2192.H02a.Foot.608.lane2.NoIndex.L002.127423	Animal (non-saline)	0.0006553766712294237
497	2192.H01a.Hand.208.lane2.NoIndex.L002.127423	Animal (non-saline)	0.00019541288815056433
498	2192.H07b.Hand.4186.lane6.NoIndex.L006.127423	Animal (non-saline)	0.0006908769768109397
499	2192.H03a.Hand.1279.lane6.NoIndex.L006.127423	Animal (non-saline)	0.00051566927148697
500	2192.H04a.Dog.Nose.2109.lane6.NoIndex.L006.127423	Animal (non-saline)	0.0005856093604371178
501	2192.H06b.Foot.3254.lane6.NoIndex.L006.127423	Animal (non-saline)	0.0004967638860695804
502	2192.H04a.Dog.Foot.1916.lane6.NoIndex.L006.127423	Animal (non-saline)	0.0008349173311901609
503	2192.H03a.Foot.1280.lane6.NoIndex.L006.127423	Animal (non-saline)	0.0007717615357010412
504	2192.H05b.Foot.2888.lane5.NoIndex.L005.127423	Animal (non-saline)	0.0004194467865156837
505	2192.H05b.Hand.2767.lane5.NoIndex.L005.127423	Animal (non-saline)	0.0003342858592929686
506	2192.H05b.Foot.2459.lane6.NoIndex.L006.127423	Animal (non-saline)	0.001489753686366894
507	2192.H06b.Foot.3203.lane6.NoIndex.L006.127423	Animal (non-saline)	0.0007116328957687905
508	2192.H03a.Hand.1210.lane5.NoIndex.L005.127423	Animal (non-saline)	0.00019541288815056433
509	2192.H03a.Nose.1407.lane6.NoIndex.L006.127423	Animal (non-saline)	0.0005178378383440768
510	2192.H04a.Nose.1932.lane6.NoIndex.L006.127423	Animal (non-saline)	0.0009695976996491984
511	2192.H05b.Nose.2556.lane5.NoIndex.L005.127423	Animal (non-saline)	0.0005679234249091101
512	2192.H03a.Foot.1478.lane6.NoIndex.L006.127423	Animal (non-saline)	0.0006298320204527387
513	2192.H04a.Dog.Nose.2010.lane5.NoIndex.L005.127423	Animal (non-saline)	0.0004378069772216903
514	2192.H03a.Hand.1453.lane6.NoIndex.L006.127423	Animal (non-saline)	0.0005924198084180787
515	2192.H05b.Hand.2818.lane5.NoIndex.L005.127423	Animal (non-saline)	0.0007780729245128197
516	2192.H06b.Foot.3128.lane5.NoIndex.L005.127423	Animal (non-saline)	0.000641500102868632
517	2192.H07a.Cat.Paw.3781.lane6.NoIndex.L006.127423	Animal (non-saline)	0.0003230538798707542
518	2192.H06b.Hand.3103.lane5.NoIndex.L005.127423	Animal (non-saline)	0.0005170000775280905
519	2192.H07b.Cat.Paw.4045.lane6.NoIndex.L006.127423	Animal (non-saline)	0.0003073662920365709
520	2192.H05b.Hand.2986.lane5.NoIndex.L005.127423	Animal (non-saline)	0.0006118109180042249
521	2192.H06b.Foot.3371.lane6.NoIndex.L006.127423	Animal (non-saline)	0.0005043930834393216
522	2192.H04a.Hand.2074.lane6.NoIndex.L006.127423	Animal (non-saline)	0.0003492958290498279
523	2192.H07b.Foot.4088.lane6.NoIndex.L006.127423	Animal (non-saline)	0.0008910045761751208
524	2192.H04a.Dog.Nose.1872.lane6.NoIndex.L006.127423	Animal (non-saline)	0.0005622844564087278
525	2192.H01a.Foot.224.lane2.NoIndex.L002.127423	Animal (non-saline)	0.0005725392496998726
526	2192.H05b.Foot.2600.lane6.NoIndex.L006.127423	Animal (non-saline)	0.0004583290580795744
527	2192.H01a.Foot.11.lane1.NoIndex.L001.127423	Animal (non-saline)	0.0008661358067959989
528	2192.H03a.Foot.1496.lane6.NoIndex.L006.127423	Animal (non-saline)	0.0013345143494809162
529	2192.H07b.Foot.4064.lane6.NoIndex.L006.127423	Animal (non-saline)	0.00037367848151282664
530	2192.H01a.Hand.79.lane1.NoIndex.L001.127423	Animal (non-saline)	0.0009115956639726224
531	2192.H06a.Hand.3010.lane5.NoIndex.L005.127423	Animal (non-saline)	0.00032156853387762055
532	2192.H04a.Hand.2098.lane6.NoIndex.L006.127423	Animal (non-saline)	0.0012055619865775666
533	2192.H03a.Nose.1308.lane6.NoIndex.L006.127423	Animal (non-saline)	0.0004067801500573157
534	2192.H04a.Dog.Foot.1943.lane6.NoIndex.L006.127423	Animal (non-saline)	0.0008175053185402066
535	2192.H01a.Foot.131.lane2.NoIndex.L002.127423	Animal (non-saline)	0.0005797727050045133
536	2192.H04a.Dog.Foot.1991.lane6.NoIndex.L006.127423	Animal (non-saline)	0.0004901225096931906
537	2192.H04a.Dog.Foot.2081.lane6.NoIndex.L006.127423	Animal (non-saline)	0.0005622005373425411
538	2192.H05b.Nose.2985.lane5.NoIndex.L005.127423	Animal (non-saline)	0.0005993208951271991
539	2192.H03a.Nose.1452.lane6.NoIndex.L006.127423	Animal (non-saline)	0.0004012725494143273
540	2192.H04a.Nose.2049.lane5.NoIndex.L005.127423	Animal (non-saline)	0.00036566041515689743
541	2192.H01a.Nose.81.lane6.NoIndex.L006.127423	Animal (non-saline)	0.0004008552307907834
542	2192.H07b.Hand.4018.lane6.NoIndex.L006.127423	Animal (non-saline)	0.00034144268590441184
543	2192.H07b.Hand.3967.lane6.NoIndex.L006.127423	Animal (non-saline)	0.0006841799346320355
544	2192.H01a.Nose.9.lane6.NoIndex.L006.127423	Animal (non-saline)	0.00021331139205397548
545	2192.H02a.Hand.703.lane2.NoIndex.L002.127423	Animal (non-saline)	0.0001464740870754456
546	2192.H07a.Hand.3679.lane6.NoIndex.L006.127423	Animal (non-saline)	0.0005144923549100371
547	2192.H04a.Foot.1856.lane6.NoIndex.L006.127423	Animal (non-saline)	0.0006865830637170661
548	2192.H04a.Nose.1959.lane6.NoIndex.L006.127423	Animal (non-saline)	0.000613682653765796
549	2192.H01a.Foot.158.lane2.NoIndex.L002.127423	Animal (non-saline)	0.0009398383296030742
550	2192.H07a.Foot.3680.lane6.NoIndex.L006.127423	Animal (non-saline)	0.0005204983519610272
551	2192.H05b.Nose.2628.lane5.NoIndex.L005.127423	Animal (non-saline)	0.0005646826209215795
552	2192.H06b.Foot.3326.lane6.NoIndex.L006.127423	Animal (non-saline)	0.00042387001781663236
553	2192.H01a.Nose.330.lane6.NoIndex.L006.127423	Animal (non-saline)	0.0003917612759812582
554	2192.H02a.Nose.777.lane6.NoIndex.L006.127423	Animal (non-saline)	0.0004863816646680614
555	2192.H01a.Hand.10.lane1.NoIndex.L001.127423	Animal (non-saline)	0.0007074869011517992
556	2192.H04a.Hand.1933.lane6.NoIndex.L006.127423	Animal (non-saline)	0.0011485589038275092
557	2192.H07b.Hand.4114.lane6.NoIndex.L006.127423	Animal (non-saline)	0.0006990582481076538
558	2192.H01a.Nose.129.lane6.NoIndex.L006.127423	Animal (non-saline)	0.0003933012752251018
559	2192.H03a.Hand.1207.lane5.NoIndex.L005.127423	Animal (non-saline)	0.0011108751069889618
560	2192.H04a.Dog.Nose.1917.lane6.NoIndex.L006.127423	Animal (non-saline)	0.0010547877454071277
561	2192.H03a.Foot.1451.lane6.NoIndex.L006.127423	Animal (non-saline)	0.00036494900853270513
562	2192.H05b.Hand.2770.lane5.NoIndex.L005.127423	Animal (non-saline)	0.00026479060582872534
563	2192.H05b.Nose.2889.lane5.NoIndex.L005.127423	Animal (non-saline)	0.0006511305751274132
564	2192.H07b.Nose.4092.lane1.NoIndex.L001.127423	Animal (non-saline)	0.0004462009028072946
565	2192.H03a.Nose.1281.lane6.NoIndex.L006.127423	Animal (non-saline)	0.0005182978007402665
566	2192.H06b.Nose.3255.lane6.NoIndex.L006.127423	Animal (non-saline)	0.0003811199579147688
567	2192.H04a.Dog.Foot.2108.lane6.NoIndex.L006.127423	Animal (non-saline)	0.0008447806596804928
568	2192.H05b.Nose.2724.lane5.NoIndex.L005.127423	Animal (non-saline)	0.00019548906886629689
569	2192.H04a.Foot.1814.lane6.NoIndex.L006.127423	Animal (non-saline)	0.00034791966068788453
570	2192.H02a.Hand.631.lane2.NoIndex.L002.127423	Animal (non-saline)	0.0009687978819108157
571	2192.H07a.Hand.3775.lane6.NoIndex.L006.127423	Animal (non-saline)	0.0008142164152736434
572	2192.H05b.Nose.2865.lane5.NoIndex.L005.127423	Animal (non-saline)	0.0006793205942007305
573	2192.H04a.Nose.1887.lane6.NoIndex.L006.127423	Animal (non-saline)	0.0005778949307521831
574	2192.H05b.Hand.2719.lane5.NoIndex.L005.127423	Animal (non-saline)	0.0006486221836115014
575	2192.H04a.Dog.Foot.1871.lane6.NoIndex.L006.127423	Animal (non-saline)	0.000527631883744299
576	2192.H03a.Hand.1282.lane6.NoIndex.L006.127423	Animal (non-saline)	0.0005281057518519314
577	2192.H07b.Foot.4184.lane6.NoIndex.L006.127423	Animal (non-saline)	0.00047450980159908845
578	2192.H06b.Nose.3372.lane6.NoIndex.L006.127423	Animal (non-saline)	0.0007010501154699323
579	2192.H03a.Nose.1479.lane6.NoIndex.L006.127423	Animal (non-saline)	0.00041795855014740025
580	2192.H03a.Foot.1406.lane6.NoIndex.L006.127423	Animal (non-saline)	0.0003406516804350636
581	2192.H07b.Nose.4017.lane1.NoIndex.L001.127423	Animal (non-saline)	0.0003896839431100378
582	2192.H04a.Dog.Nose.2082.lane6.NoIndex.L006.127423	Animal (non-saline)	0.0011345958144492285
583	2192.H04a.Dog.Nose.1992.lane6.NoIndex.L006.127423	Animal (non-saline)	0.0010817005684548423
584	2192.H06b.Nose.3129.lane6.NoIndex.L006.127423	Animal (non-saline)	0.00037070445117394474
585	2192.H05b.Hand.2866.lane5.NoIndex.L005.127423	Animal (non-saline)	0.000985058758166437
586	2192.H01a.Nose.255.lane6.NoIndex.L006.127423	Animal (non-saline)	0.00025121427441953797
587	2192.H07a.Nose.3777.lane6.NoIndex.L006.127423	Animal (non-saline)	0.0003896839431100378
588	2192.H07b.Cat.Paw.3997.lane6.NoIndex.L006.127423	Animal (non-saline)	0.00013887297114240424
589	2192.H04a.Hand.1885.lane6.NoIndex.L006.127423	Animal (non-saline)	0.0008136726565448189
590	2192.H04a.Dog.Nose.1941.lane6.NoIndex.L006.127423	Animal (non-saline)	0.0005808969259308907
591	2192.H05b.Nose.2529.lane5.NoIndex.L005.127423	Animal (non-saline)	0.000997321411001687
592	2192.H05a.Hand.5009.lane6.NoIndex.L006.127423	Animal (non-saline)	0.0004317184848137168
593	2192.H01a.Foot.80.lane1.NoIndex.L001.127423	Animal (non-saline)	0.00026388523109893664
594	2192.H07b.Nose.3969.lane1.NoIndex.L001.127423	Animal (non-saline)	0.0003358791494450949
595	2192.H05b.Nose.2772.lane5.NoIndex.L005.127423	Animal (non-saline)	0.0008989104763378682
596	2192.H06a.Nose.3039.lane6.NoIndex.L006.127423	Animal (non-saline)	0.0007247378014680304
597	2192.H01a.Nose.324.lane6.NoIndex.L006.127423	Animal (non-saline)	0.0002645882059281059
598	2192.H07b.Foot.4019.lane6.NoIndex.L006.127423	Animal (non-saline)	0.0007143725541167544
599	2192.H06b.Hand.3319.lane6.NoIndex.L006.127423	Animal (non-saline)	0.0004396670226124324
600	2192.H03a.Foot.1334.lane6.NoIndex.L006.127423	Animal (non-saline)	0.0008671778269259177
601	2192.H04a.Hand.1927.lane6.NoIndex.L006.127423	Animal (non-saline)	0.0005501990676426458
602	2192.H01a.Foot.329.lane2.NoIndex.L002.127423	Animal (non-saline)	0.000662854869510127
603	2192.H04a.Foot.2099.lane6.NoIndex.L006.127423	Animal (non-saline)	0.0002420066069740757
604	2192.H06a.Foot.3011.lane5.NoIndex.L005.127423	Animal (non-saline)	0.0008052592040510899
605	2192.H03a.Foot.1520.lane6.NoIndex.L006.127423	Animal (non-saline)	0.0004798995718954699
606	2192.H04a.Dog.Nose.1866.lane6.NoIndex.L006.127423	Animal (non-saline)	0.0002755362719611335
607	2192.H01a.Hand.277.lane2.NoIndex.L002.127423	Animal (non-saline)	0.0009615905811261084
608	2192.H01a.Foot.230.lane2.NoIndex.L002.127423	Animal (non-saline)	0.0009639015495869345
609	2192.H06b.Nose.3324.lane6.NoIndex.L006.127423	Animal (non-saline)	0.0005451627147459542
610	2192.H07b.Nose.4041.lane1.NoIndex.L001.127423	Animal (non-saline)	0.0007359526656964172
611	2192.H04a.Foot.2075.lane6.NoIndex.L006.127423	Animal (non-saline)	0.0008337424519901916
612	2192.H05b.Foot.2987.lane5.NoIndex.L005.127423	Animal (non-saline)	0.0007608894724200955
613	2192.H02a.Hand.871.lane5.NoIndex.L005.127423	Animal (non-saline)	0.0007645775358811829
614	2192.H06b.Hand.3370.lane6.NoIndex.L006.127423	Animal (non-saline)	0.0004633303460004567
615	2192.H04a.Dog.Foot.1985.lane6.NoIndex.L006.127423	Animal (non-saline)	0.0008693243937938271
616	2192.H06b.Nose.3228.lane6.NoIndex.L006.127423	Animal (non-saline)	0.0007624203771077353
617	2192.H04a.Dog.Foot.1865.lane6.NoIndex.L006.127423	Animal (non-saline)	0.0006510987932741201
618	2192.H04a.Dog.Nose.1824.lane6.NoIndex.L006.127423	Animal (non-saline)	0.000785718157021131
619	2192.H01a.Nose.186.lane6.NoIndex.L006.127423	Animal (non-saline)	0.0013112082789160822
620	2192.H01a.Foot.272.lane2.NoIndex.L002.127423	Animal (non-saline)	0.0007198544850373402
621	2192.H04a.Nose.2076.lane5.NoIndex.L005.127423	Animal (non-saline)	0.0003342858592929686
622	2192.H05b.Foot.2867.lane5.NoIndex.L005.127423	Animal (non-saline)	0.0007321510859730761
623	2192.H06b.Hand.3157.lane5.NoIndex.L005.127423	Animal (non-saline)	0.0007045865232174785
624	2192.H04a.Dog.Nose.1986.lane6.NoIndex.L006.127423	Animal (non-saline)	0.0008390702479794857
625	2192.H04a.Dog.Foot.1889.lane6.NoIndex.L006.127423	Animal (non-saline)	0.001334591137727731
626	2192.H01a.Foot.302.lane2.NoIndex.L002.127423	Animal (non-saline)	0.0011960202199935005
627	2192.H06a.Nose.3012.lane6.NoIndex.L006.127423	Animal (non-saline)	0.00042328227751944517
628	2192.H03a.Foot.1283.lane6.NoIndex.L006.127423	Animal (non-saline)	0.0004279469564005853
629	2192.H03a.Hand.1213.lane5.NoIndex.L005.127423	Animal (non-saline)	0.00034799489635526656
630	2192.H06b.Foot.3200.lane6.NoIndex.L006.127423	Animal (non-saline)	0.0005006967416001513
631	2192.H03a.Nose.1404.lane6.NoIndex.L006.127423	Animal (non-saline)	0.0002488873137768848
632	2192.H03a.Foot.1238.lane5.NoIndex.L005.127423	Animal (non-saline)	0.00012501225995653243
633	2192.H01a.Nose.228.lane6.NoIndex.L006.127423	Animal (non-saline)	4.508798065071125e-05
634	2192.H07b.Foot.4115.lane6.NoIndex.L006.127423	Animal (non-saline)	0.0005009165021617025
635	2192.H04a.Dog.Nose.2013.lane5.NoIndex.L005.127423	Animal (non-saline)	0.0005209680594012465
636	2192.H03a.Foot.1376.lane6.NoIndex.L006.127423	Animal (non-saline)	0.00030682818518781656
637	2192.H03a.Hand.1450.lane6.NoIndex.L006.127423	Animal (non-saline)	0.0007629884738999232
638	2192.H05b.Foot.2771.lane5.NoIndex.L005.127423	Animal (non-saline)	0.0003595798758830942
639	2192.H03a.Foot.1424.lane6.NoIndex.L006.127423	Animal (non-saline)	0.0014395135659865251
640	2192.H04a.Dog.Nose.1962.lane6.NoIndex.L006.127423	Animal (non-saline)	0.0010642085335289778
641	2192.H05b.Hand.2410.lane6.NoIndex.L006.127423	Animal (non-saline)	0.0007024266520325316
642	2192.H06b.Hand.3298.lane6.NoIndex.L006.127423	Animal (non-saline)	0.0003731841905421398
643	2192.H03a.Foot.1259.lane5.NoIndex.L005.127423	Animal (non-saline)	0.0014194160020750103
644	2192.H06b.Nose.3135.lane6.NoIndex.L006.127423	Animal (non-saline)	0.0007687900213999754
645	2192.H03a.Nose.1356.lane6.NoIndex.L006.127423	Animal (non-saline)	0.0005907760563660436
646	2192.H01a.Nose.249.lane6.NoIndex.L006.127423	Animal (non-saline)	0.00045845490292712766
647	2192.H01a.Nose.162.lane6.NoIndex.L006.127423	Animal (non-saline)	0.00025233765462108417
648	2192.H02a.Nose.801.lane6.NoIndex.L006.127423	Animal (non-saline)	0.0002877657744639856
649	2192.H06b.Hand.3274.lane6.NoIndex.L006.127423	Animal (non-saline)	0.0006001230509397475
650	2192.H01a.Foot.296.lane2.NoIndex.L002.127423	Animal (non-saline)	0.0006496297585700487
651	2192.H01a.Nose.135.lane6.NoIndex.L006.127423	Animal (non-saline)	0.000436836038228418
652	2192.H04a.Dog.Nose.1845.lane6.NoIndex.L006.127423	Animal (non-saline)	0.00040202585113649806
653	2192.H06b.Hand.3223.lane6.NoIndex.L006.127423	Animal (non-saline)	0.0006189497948336868
654	2192.H07a.Foot.3632.lane6.NoIndex.L006.127423	Animal (non-saline)	0.0004333518167871863
655	2192.H06a.Foot.3032.lane5.NoIndex.L005.127423	Animal (non-saline)	0.00044749738027391776
656	2192.H05b.Hand.2479.lane6.NoIndex.L006.127423	Animal (non-saline)	0.0005039700454322541
657	2192.H05b.Foot.2480.lane6.NoIndex.L006.127423	Animal (non-saline)	0.0005532166438457808
658	2192.H07a.Cat.Fur.3638.lane6.NoIndex.L006.127423	Animal (non-saline)	0.0002875356858740327
659	2192.H05b.Foot.2795.lane5.NoIndex.L005.127423	Animal (non-saline)	0.00048725195601200807
660	2192.H06b.Nose.3249.lane6.NoIndex.L006.127423	Animal (non-saline)	0.00012501225995653243
661	2192.H05b.Foot.2747.lane5.NoIndex.L005.127423	Animal (non-saline)	0.0004830864406235697
662	2192.H05b.Nose.2937.lane5.NoIndex.L005.127423	Animal (non-saline)	0.0003635918515979682
663	2192.H04a.Foot.1808.lane6.NoIndex.L006.127423	Animal (non-saline)	0.0011409532099329778
664	2192.H01a.Nose.33.lane6.NoIndex.L006.127423	Animal (non-saline)	0.0004672353655614318
665	2192.H05b.Nose.2676.lane5.NoIndex.L005.127423	Animal (non-saline)	0.00026388523109893664
666	2192.H02a.Nose.729.lane6.NoIndex.L006.127423	Animal (non-saline)	0.0008626806179764952
667	2192.H05b.Nose.2796.lane5.NoIndex.L005.127423	Animal (non-saline)	0.0009642548872098158
668	2192.H05b.Hand.2575.lane6.NoIndex.L006.127423	Animal (non-saline)	0.0008214846839503117
669	2192.H06b.Nose.3345.lane6.NoIndex.L006.127423	Animal (non-saline)	0.0003241992293781101
670	2192.H04a.Nose.2055.lane5.NoIndex.L005.127423	Animal (non-saline)	0.0003290568454030097
671	2192.H07a.Cat.Fur.3734.lane6.NoIndex.L006.127423	Animal (non-saline)	0.00034062051224953064
672	2192.H07b.Cat.Fur.4022.lane6.NoIndex.L006.127423	Animal (non-saline)	0.0004376676746401591
673	2192.H01a.Foot.251.lane2.NoIndex.L002.127423	Animal (non-saline)	0.0004296441036844223
674	2192.H05b.Foot.2699.lane5.NoIndex.L005.127423	Animal (non-saline)	0.0005145543967205781
675	2192.H03a.Nose.1500.lane6.NoIndex.L006.127423	Animal (non-saline)	0.00033349384127181623
676	2192.H01a.Hand.103.lane2.NoIndex.L002.127423	Animal (non-saline)	0.0005964027576479025
677	2192.H05b.Hand.2599.lane6.NoIndex.L006.127423	Animal (non-saline)	0.0011825655727644533
678	2192.H07b.Cat.Paw.3973.lane6.NoIndex.L006.127423	Animal (non-saline)	0.0005588496290855025
679	2192.H04a.Hand.1861.lane6.NoIndex.L006.127423	Animal (non-saline)	0.0009798110887765724
680	2192.H05b.Foot.2675.lane5.NoIndex.L005.127423	Animal (non-saline)	0.0003318815458291612
681	2192.H04a.Foot.1904.lane6.NoIndex.L006.127423	Animal (non-saline)	0.0008217072919302695
682	2192.H07b.Nose.4020.lane1.NoIndex.L001.127423	Animal (non-saline)	0.00031426952044617384
683	2192.H03a.Nose.1233.lane6.NoIndex.L006.127423	Animal (non-saline)	0.00042606947670878015
684	2192.H04a.Dog.Nose.1920.lane6.NoIndex.L006.127423	Animal (non-saline)	0.0006004349046220493
685	2192.H05b.Foot.2963.lane5.NoIndex.L005.127423	Animal (non-saline)	0.00038780910218960094
686	2192.H06b.Hand.3346.lane6.NoIndex.L006.127423	Animal (non-saline)	0.0002359423176225585
687	2192.H02a.Hand.895.lane5.NoIndex.L005.127423	Animal (non-saline)	0.0014227294213685876
688	2192.H04a.Hand.1978.lane6.NoIndex.L006.127423	Animal (non-saline)	0.0003174574569561762
689	2192.H02a.Hand.847.lane5.NoIndex.L005.127423	Animal (non-saline)	0.00030997307290445136
690	2192.H01a.Hand.154.lane2.NoIndex.L002.127423	Animal (non-saline)	0.0009088934086746337
691	2192.H01a.Foot.113.lane2.NoIndex.L002.127423	Animal (non-saline)	0.00030680196930110725
692	2192.H04a.Dog.Foot.1961.lane6.NoIndex.L006.127423	Animal (non-saline)	0.0006578623140814703
693	2192.H06b.Nose.3177.lane6.NoIndex.L006.127423	Animal (non-saline)	0.0002070928082175491
694	2192.H03a.Foot.1355.lane6.NoIndex.L006.127423	Animal (non-saline)	0.00038806806998434177
695	2192.H01a.Nose.18.lane6.NoIndex.L006.127423	Animal (non-saline)	0.00035582858623268906
696	2192.H07b.Foot.4136.lane6.NoIndex.L006.127423	Animal (non-saline)	0.000764897447021174
697	2192.H01a.Foot.206.lane2.NoIndex.L002.127423	Animal (non-saline)	0.0016768670555800606
698	2192.H07a.Nose.3729.lane6.NoIndex.L006.127423	Animal (non-saline)	0.0008083141771675223
699	2192.H05b.Hand.2839.lane5.NoIndex.L005.127423	Animal (non-saline)	0.00039902540240054605
700	2192.H02a.Hand.607.lane2.NoIndex.L002.127423	Animal (non-saline)	0.0013367474250929592
701	2192.H07b.Foot.3848.lane6.NoIndex.L006.127423	Animal (non-saline)	0.0004120016219705037
702	2192.H05b.Nose.2577.lane5.NoIndex.L005.127423	Animal (non-saline)	0.000549295736426498
703	2192.H04a.Nose.1863.lane6.NoIndex.L006.127423	Animal (non-saline)	0.0005605512500073103
704	2192.H01a.Hand.88.lane2.NoIndex.L002.127423	Animal (non-saline)	6.221024393108085e-05
705	2192.H01a.Hand.64.lane1.NoIndex.L001.127423	Animal (non-saline)	0.000525815353534422
706	2192.H03a.Hand.1231.lane5.NoIndex.L005.127423	Animal (non-saline)	0.0008780029998533181
707	2192.H01a.Nose.234.lane6.NoIndex.L006.127423	Animal (non-saline)	0.00034437886521585393
708	2192.H04a.Hand.1837.lane6.NoIndex.L006.127423	Animal (non-saline)	0.0008987764819824615
709	2192.H05b.Hand.2794.lane5.NoIndex.L005.127423	Animal (non-saline)	0.0009782053411689173
710	2192.H01a.Foot.32.lane1.NoIndex.L001.127423	Animal (non-saline)	0.0005081675574577014
711	2192.H05b.Hand.2746.lane5.NoIndex.L005.127423	Animal (non-saline)	0.0008395246137257037
712	2192.H01a.Foot.89.lane2.NoIndex.L002.127423	Animal (non-saline)	0.0004243680828440436
713	2192.H03a.Foot.1430.lane6.NoIndex.L006.127423	Animal (non-saline)	0.0002643550367259976
714	2192.H01a.Foot.65.lane1.NoIndex.L001.127423	Animal (non-saline)	0.00041614371979721863
715	2192.H01a.Foot.320.lane2.NoIndex.L002.127423	Animal (non-saline)	0.0005127761900623162
716	2192.H06b.Foot.3275.lane6.NoIndex.L006.127423	Animal (non-saline)	0.0008444601962395176
717	2192.H01a.Hand.229.lane2.NoIndex.L002.127423	Animal (non-saline)	0.000646096259607685
718	2192.H04a.Dog.Foot.1937.lane6.NoIndex.L006.127423	Animal (non-saline)	0.0004722285592045589
719	2192.H04a.Dog.Nose.2058.lane6.NoIndex.L006.127423	Animal (non-saline)	0.001491092052794818
720	2192.H04a.Dog.Foot.1895.lane6.NoIndex.L006.127423	Animal (non-saline)	0.0015665278740534748
721	2192.H04a.Dog.Foot.1847.lane6.NoIndex.L006.127423	Animal (non-saline)	0.00024754433870408256
722	2192.H05b.Foot.2411.lane6.NoIndex.L006.127423	Animal (non-saline)	0.0013263714937859809
723	2192.H06b.Foot.3299.lane6.NoIndex.L006.127423	Animal (non-saline)	0.0003660972054584677
724	2192.H05b.Nose.2745.lane5.NoIndex.L005.127423	Animal (non-saline)	0.0005385366862002432
725	2192.H03a.Hand.1258.lane5.NoIndex.L005.127423	Animal (non-saline)	0.00019541288815056433
726	2192.H06b.Hand.3175.lane5.NoIndex.L005.127423	Animal (non-saline)	0.0006001230509397475
727	2192.H07b.Foot.4160.lane6.NoIndex.L006.127423	Animal (non-saline)	0.000817366543712949
728	2192.H06b.Hand.3199.lane6.NoIndex.L006.127423	Animal (non-saline)	0.000435162069175878
729	2192.H01a.Hand.325.lane2.NoIndex.L002.127423	Animal (non-saline)	0.00017110010176204715
730	2192.H03a.Hand.1354.lane6.NoIndex.L006.127423	Animal (non-saline)	0.0006845279824388252
731	2192.H03a.Foot.1472.lane6.NoIndex.L006.127423	Animal (non-saline)	0.0006481453698986207
732	2192.H06b.Nose.3276.lane6.NoIndex.L006.127423	Animal (non-saline)	0.00039450244395191177
733	2192.H05b.Nose.2412.lane5.NoIndex.L005.127423	Animal (non-saline)	0.0005475851129986503
734	2192.H07b.Nose.3852.lane1.NoIndex.L001.127423	Animal (non-saline)	0.0005197646814705003
735	2192.H02a.Hand.823.lane2.NoIndex.L002.127423	Animal (non-saline)	0.00027556515116592144
736	2192.H01a.Foot.107.lane2.NoIndex.L002.127423	Animal (non-saline)	0.00026870373194081066
737	2192.H06b.Hand.3109.lane5.NoIndex.L005.127423	Animal (non-saline)	0.00034144268590441184
738	2192.H05b.Nose.2649.lane5.NoIndex.L005.127423	Animal (non-saline)	0.00019541288815056433
739	2192.H05b.Hand.2962.lane5.NoIndex.L005.127423	Animal (non-saline)	0.0009144860513958096
740	2192.H06b.Foot.3347.lane6.NoIndex.L006.127423	Animal (non-saline)	0.00023741453112562704
741	2192.H06b.Foot.3080.lane5.NoIndex.L005.127423	Animal (non-saline)	0.0005858428241997509
742	2192.H04a.Foot.1979.lane6.NoIndex.L006.127423	Animal (non-saline)	0.0005470380466005992
743	2192.H05a.Foot.2432.lane6.NoIndex.L006.127423	Animal (non-saline)	0.001070194911621679
744	2192.H06b.Hand.3079.lane5.NoIndex.L005.127423	Animal (non-saline)	0.00022643827933238036
745	2192.H04a.Dog.Nose.1896.lane6.NoIndex.L006.127423	Animal (non-saline)	0.0007594782881757639
746	2192.H07b.Nose.4113.lane1.NoIndex.L001.127423	Animal (non-saline)	0.00012501225995653243
747	2192.H05b.Hand.2623.lane5.NoIndex.L005.127423	Animal (non-saline)	0.0003305524826044793
748	2192.H03a.Foot.1502.lane6.NoIndex.L006.127423	Animal (non-saline)	0.0008150316053894154
749	2192.H01a.Hand.202.lane2.NoIndex.L002.127423	Animal (non-saline)	0.00044555043952835264
750	2192.H05b.Hand.2674.lane5.NoIndex.L005.127423	Animal (non-saline)	0.00037012881854166333
751	2192.H04a.Nose.1983.lane5.NoIndex.L005.127423	Animal (non-saline)	0.0006872021808468248
752	2192.H06b.Nose.3351.lane6.NoIndex.L006.127423	Animal (non-saline)	0.0003414032761608615
753	2192.H05b.Hand.2935.lane5.NoIndex.L005.127423	Animal (non-saline)	0.000552525733724774
754	2192.H01a.Nose.306.lane6.NoIndex.L006.127423	Animal (non-saline)	0.00031354630071760056
755	2192.H07b.Foot.3944.lane6.NoIndex.L006.127423	Animal (non-saline)	0.0007693501896047036
756	2192.H05b.Nose.2961.lane5.NoIndex.L005.127423	Animal (non-saline)	0.000681139143377538
757	2192.H01a.Nose.276.lane6.NoIndex.L006.127423	Animal (non-saline)	0.0004531571766580761
758	2192.H05b.Hand.2698.lane5.NoIndex.L005.127423	Animal (non-saline)	0.0005561613101823442
759	2192.H01a.Foot.182.lane2.NoIndex.L002.127423	Animal (non-saline)	0.0004928488084940182
760	2192.H04a.Foot.1910.lane6.NoIndex.L006.127423	Animal (non-saline)	0.000533495687838608
761	2192.H03a.Hand.1303.lane6.NoIndex.L006.127423	Animal (non-saline)	0.000316162421608789
762	2192.H03a.Foot.1328.lane6.NoIndex.L006.127423	Animal (non-saline)	0.00018229219891653593
763	2192.H07b.Hand.4162.lane6.NoIndex.L006.127423	Animal (non-saline)	0.0007514777481710617
764	2192.H02a.Hand.679.lane2.NoIndex.L002.127423	Animal (non-saline)	0.0002674068064967226
765	2192.H05b.Foot.2576.lane6.NoIndex.L006.127423	Animal (non-saline)	0.0004170336485094868
766	2192.H02a.Nose.633.lane6.NoIndex.L006.127423	Animal (non-saline)	0.00036738234848156286
767	2192.H03a.Foot.1427.lane6.NoIndex.L006.127423	Animal (non-saline)	0.0011362234209024967
768	2192.H06b.Nose.3108.lane6.NoIndex.L006.127423	Animal (non-saline)	0.00027273886134027137
769	2192.H04a.Foot.1862.lane6.NoIndex.L006.127423	Animal (non-saline)	0.0005008765217071353
770	2192.H06b.Hand.3277.lane6.NoIndex.L006.127423	Animal (non-saline)	0.0004790674752329087
771	2192.H07a.Foot.3728.lane6.NoIndex.L006.127423	Animal (non-saline)	0.000631902351374817
772	2192.H05b.Nose.2844.lane5.NoIndex.L005.127423	Animal (non-saline)	0.0004063799895843428
773	2192.H01a.Hand.319.lane2.NoIndex.L002.127423	Animal (non-saline)	0.001025964660535866
774	2192.H07a.Hand.3754.lane6.NoIndex.L006.127423	Animal (non-saline)	0.0005869177614683188
775	2192.H05b.Foot.2483.lane6.NoIndex.L006.127423	Animal (non-saline)	0.001097794023872167
776	2192.H05b.Foot.2744.lane5.NoIndex.L005.127423	Animal (non-saline)	0.0003087164531588433
777	2192.H07b.Hand.3874.lane6.NoIndex.L006.127423	Animal (non-saline)	0.0005278923243416638
778	2192.H04a.Foot.1835.lane6.NoIndex.L006.127423	Animal (non-saline)	0.00043154913092197594
779	2192.H01a.Nose.108.lane6.NoIndex.L006.127423	Animal (non-saline)	0.00028711485707090127
780	2192.H07b.Hand.4135.lane6.NoIndex.L006.127423	Animal (non-saline)	0.0004803156570468161
781	2192.H03a.Nose.1431.lane6.NoIndex.L006.127423	Animal (non-saline)	0.0007548042263145725
782	2192.H01a.Foot.59.lane1.NoIndex.L001.127423	Animal (non-saline)	0.0007323440967569667
783	2192.H04a.Dog.Nose.2088.lane6.NoIndex.L006.127423	Animal (non-saline)	0.0007165826294611511
784	2192.H04a.Nose.1836.lane6.NoIndex.L006.127423	Animal (non-saline)	0.0003594626653409248
785	2192.H04a.Hand.2002.lane6.NoIndex.L006.127423	Animal (non-saline)	0.0005901111289379975
786	2192.H01a.Hand.31.lane1.NoIndex.L001.127423	Animal (non-saline)	0.0005584610239764514
787	2192.H03a.Nose.1503.lane6.NoIndex.L006.127423	Animal (non-saline)	0.0004898026353732649
788	2192.H07a.Hand.3658.lane6.NoIndex.L006.127423	Animal (non-saline)	0.0003757633993175612
789	2192.H05b.Foot.2648.lane5.NoIndex.L005.127423	Animal (non-saline)	0.0004120016219705037
790	2192.H01a.Foot.179.lane2.NoIndex.L002.127423	Animal (non-saline)	0.0006386767831949408
791	2192.H04a.Foot.1907.lane6.NoIndex.L006.127423	Animal (non-saline)	0.0005155248570529976
792	2192.H07b.Hand.3946.lane6.NoIndex.L006.127423	Animal (non-saline)	0.00019645568763853845
793	2192.H04a.Dog.Nose.2064.lane6.NoIndex.L006.127423	Animal (non-saline)	0.000627139086768025
794	2192.H07b.Hand.3994.lane6.NoIndex.L006.127423	Animal (non-saline)	0.0003811475668272934
795	2192.H07b.Hand.4039.lane6.NoIndex.L006.127423	Animal (non-saline)	0.00014060355718248634
796	2192.H07a.Cat.Paw.3685.lane6.NoIndex.L006.127423	Animal (non-saline)	0.0007203142694698794
797	2192.H05a.Nose.2433.lane5.NoIndex.L005.127423	Animal (non-saline)	0.00027139210607406725
798	2192.H02a.Foot.824.lane2.NoIndex.L002.127423	Animal (non-saline)	0.0008944978369424581
799	2192.H06b.Nose.3081.lane6.NoIndex.L006.127423	Animal (non-saline)	0.000568372678802887
800	2192.H03a.Nose.1473.lane6.NoIndex.L006.127423	Animal (non-saline)	0.0003101105528927353
801	2192.H03a.Nose.1329.lane6.NoIndex.L006.127423	Animal (non-saline)	0.00033849754090699546
802	2192.H07a.Hand.3631.lane6.NoIndex.L006.127423	Animal (non-saline)	0.0004803156570468161
803	2192.H01a.Hand.157.lane2.NoIndex.L002.127423	Animal (non-saline)	0.001025964660535866
804	2192.H04a.Nose.1911.lane6.NoIndex.L006.127423	Animal (non-saline)	0.0006403897569703093
805	2192.H01a.Foot.110.lane2.NoIndex.L002.127423	Animal (non-saline)	0.0003358791494450949
806	2192.H04a.Foot.1982.lane6.NoIndex.L006.127423	Animal (non-saline)	0.0007621618511537818
807	2192.H06a.Hand.3031.lane5.NoIndex.L005.127423	Animal (non-saline)	0.0004083616025583507
808	2192.H05b.Foot.2960.lane5.NoIndex.L005.127423	Animal (non-saline)	0.0006352577087231158
809	2192.H01a.Hand.58.lane1.NoIndex.L001.127423	Animal (non-saline)	0.00047955852603782256
810	2192.H02a.Hand.775.lane2.NoIndex.L002.127423	Animal (non-saline)	0.0005970644633202084
811	2192.H06b.Hand.3082.lane5.NoIndex.L005.127423	Animal (non-saline)	0.0001909848211476665
812	2192.H06b.Foot.3350.lane6.NoIndex.L006.127423	Animal (non-saline)	0.0005142747974157444
813	2192.H02a.Hand.799.lane2.NoIndex.L002.127423	Animal (non-saline)	0.0006641906033033607
814	2192.H04a.Nose.1860.lane6.NoIndex.L006.127423	Animal (non-saline)	0.00029528255403676336
815	2192.H03a.Hand.1471.lane6.NoIndex.L006.127423	Animal (non-saline)	0.0024950856585678046
816	2192.H05b.Hand.2482.lane6.NoIndex.L006.127423	Animal (non-saline)	0.0008580480646025938
817	2192.H05a.Hand.2431.lane6.NoIndex.L006.127423	Animal (non-saline)	0.0005245798746431477
818	2192.H07a.Foot.3755.lane6.NoIndex.L006.127423	Animal (non-saline)	0.00034810907537870137
819	2192.H01a.Hand.184.lane2.NoIndex.L002.127423	Animal (non-saline)	0.0006459114965184895
820	2192.H06b.Foot.3134.lane5.NoIndex.L005.127423	Animal (non-saline)	0.0005616724885083739
821	2192.H07b.Foot.3875.lane6.NoIndex.L006.127423	Animal (non-saline)	0.0006392284030077713
822	2192.H04a.Hand.1834.lane6.NoIndex.L006.127423	Animal (non-saline)	0.0005622024397125972
823	2192.H03a.Nose.1425.lane6.NoIndex.L006.127423	Animal (non-saline)	0.00023827385622670163
824	2192.H03a.Hand.1501.lane6.NoIndex.L006.127423	Animal (non-saline)	0.0005929311225324294
825	2192.H05b.Nose.2481.lane5.NoIndex.L005.127423	Animal (non-saline)	0.0005581710966432161
826	2192.H06a.Nose.3033.lane6.NoIndex.L006.127423	Animal (non-saline)	0.00045850075618215864
827	2192.H05b.Hand.2407.lane6.NoIndex.L006.127423	Animal (non-saline)	0.0009818273923890561
828	2192.H05b.Foot.2936.lane5.NoIndex.L005.127423	Animal (non-saline)	0.0008490909147468162
829	2192.H01a.Foot.323.lane2.NoIndex.L002.127423	Animal (non-saline)	0.00050880178922439
830	2192.H04a.Nose.1809.lane6.NoIndex.L006.127423	Animal (non-saline)	0.0013532188998504743
831	2192.H06b.Foot.3248.lane6.NoIndex.L006.127423	Animal (non-saline)	0.0003845138720084316
832	2192.H01a.Foot.281.lane2.NoIndex.L002.127423	Animal (non-saline)	0.0006876449421357002
833	2192.H07b.Foot.4163.lane6.NoIndex.L006.127423	Animal (non-saline)	0.00012501225995653243
834	2192.H07a.Nose.3633.lane6.NoIndex.L006.127423	Animal (non-saline)	0.0007296355513644373
835	2192.H04a.Dog.Foot.1844.lane6.NoIndex.L006.127423	Animal (non-saline)	0.0004815657596408124
836	2192.H03a.Hand.1426.lane6.NoIndex.L006.127423	Animal (non-saline)	0.0007299502586018233
837	2192.H01a.Foot.104.lane2.NoIndex.L002.127423	Animal (non-saline)	0.0004062797776391268
838	2192.H04a.Nose.1905.lane6.NoIndex.L006.127423	Animal (non-saline)	0.0005494131310689954
839	2192.H04a.Foot.2054.lane6.NoIndex.L006.127423	Animal (non-saline)	0.0011804228597300775
840	2192.H03a.Hand.1357.lane6.NoIndex.L006.127423	Animal (non-saline)	0.000695259337839069
841	2192.H02a.Foot.656.lane2.NoIndex.L002.127423	Animal (non-saline)	0.000724283042974446
842	2192.H01a.Hand.256.lane2.NoIndex.L002.127423	Animal (non-saline)	0.0003616319747360213
843	2192.H03a.Foot.1232.lane5.NoIndex.L005.127423	Animal (non-saline)	0.0006250785377100419
844	2192.H06b.Foot.3344.lane6.NoIndex.L006.127423	Animal (non-saline)	0.0003255236164544605
845	2192.H06b.Foot.3083.lane5.NoIndex.L005.127423	Animal (non-saline)	0.0004939989077898368
846	2192.H04a.Hand.1906.lane6.NoIndex.L006.127423	Animal (non-saline)	0.0006377148896644514
847	2192.H07b.Foot.3947.lane6.NoIndex.L006.127423	Animal (non-saline)	0.0005361754338031584
848	2192.H07b.Foot.3995.lane6.NoIndex.L006.127423	Animal (non-saline)	0.00042702644248715624
849	2192.H07a.Cat.Paw.3733.lane6.NoIndex.L006.127423	Animal (non-saline)	0.0002574009229857314
850	2192.H07b.Cat.Fur.3998.lane6.NoIndex.L006.127423	Animal (non-saline)	0.000723228319921894
851	2192.H07b.Nose.3948.lane1.NoIndex.L001.127423	Animal (non-saline)	0.0008844345877692574
852	2192.H04a.Foot.2003.lane6.NoIndex.L006.127423	Animal (non-saline)	0.0005144573697110367
853	2192.H05b.Nose.2508.lane5.NoIndex.L005.127423	Animal (non-saline)	0.00099249800695441
854	2192.H06b.Foot.3176.lane5.NoIndex.L005.127423	Animal (non-saline)	0.00047993906141582905
855	2192.H07a.Nose.3756.lane6.NoIndex.L006.127423	Animal (non-saline)	0.00026388523109893664
856	2192.H01a.Foot.278.lane2.NoIndex.L002.127423	Animal (non-saline)	0.0007583334418759713
857	2192.H07a.Foot.3659.lane6.NoIndex.L006.127423	Animal (non-saline)	0.0006876506615192238
858	2192.H07b.Cat.Fur.3974.lane6.NoIndex.L006.127423	Animal (non-saline)	0.0004711257368729744
859	2192.H01a.Nose.66.lane6.NoIndex.L006.127423	Animal (non-saline)	0.000850338016505466
860	2192.H04a.Nose.1980.lane6.NoIndex.L006.127423	Animal (non-saline)	0.0008035584545375015
861	2192.H05b.Nose.2532.lane5.NoIndex.L005.127423	Animal (non-saline)	0.0004504412672524261
862	2192.H05a.Nose.5008.lane1.NoIndex.L001.127423	Animal (non-saline)	0.0005365101772929101
863	2192.H07b.Nose.3972.lane1.NoIndex.L001.127423	Animal (non-saline)	0.001135911180609506
864	2192.H01a.Hand.205.lane2.NoIndex.L002.127423	Animal (non-saline)	0.0009868413218657953
865	2192.H07b.Hand.4159.lane6.NoIndex.L006.127423	Animal (non-saline)	0.0011858016515102316
866	2192.H07b.Cat.Paw.4021.lane6.NoIndex.L006.127423	Animal (non-saline)	0.00033830457307984795
867	2192.H02a.Foot.896.lane5.NoIndex.L005.127423	Animal (non-saline)	0.0016262383853207385
868	2192.H05a.Foot.5007.lane6.NoIndex.L006.127423	Animal (non-saline)	0.0002557268864297378
869	2192.H05b.Nose.2769.lane5.NoIndex.L005.127423	Animal (non-saline)	0.000520944150905315
870	2192.H05b.Hand.2842.lane5.NoIndex.L005.127423	Animal (non-saline)	0.0003073662920365709
871	2192.H04a.Foot.1859.lane6.NoIndex.L006.127423	Animal (non-saline)	0.0016634143291311017
872	2192.H05b.Hand.2890.lane5.NoIndex.L005.127423	Animal (non-saline)	0.00045942297609196064
873	2192.H04a.Nose.1956.lane6.NoIndex.L006.127423	Animal (non-saline)	0.0011992833246674314
874	2192.H01a.Foot.185.lane2.NoIndex.L002.127423	Animal (non-saline)	0.0006227240049749298
875	2192.H05b.Hand.2815.lane5.NoIndex.L005.127423	Animal (non-saline)	0.0008763253365208626
876	2192.H06b.Foot.3230.lane6.NoIndex.L006.127423	Animal (non-saline)	0.0005774975747408738
877	2192.H03a.Foot.1208.lane5.NoIndex.L005.127423	Animal (non-saline)	0.0007446063629815277
878	2192.H01a.Hand.322.lane2.NoIndex.L002.127423	Animal (non-saline)	0.00019541288815056433
879	2192.H03a.Hand.1381.lane6.NoIndex.L006.127423	Animal (non-saline)	0.0003207374374935083
880	2192.H03a.Foot.1475.lane6.NoIndex.L006.127423	Animal (non-saline)	0.0003810886179022631
881	2192.H07b.Hand.3871.lane6.NoIndex.L006.127423	Animal (non-saline)	0.0006001230509397475
882	2192.H02a.Foot.680.lane2.NoIndex.L002.127423	Animal (non-saline)	0.0010695889515286957
883	2192.H01a.Hand.280.lane2.NoIndex.L002.127423	Animal (non-saline)	0.00019541288815056433
884	2192.H05b.Nose.2700.lane5.NoIndex.L005.127423	Animal (non-saline)	0.00028168811942865456
885	2192.H06b.Hand.3130.lane5.NoIndex.L005.127423	Animal (non-saline)	0.000427201724409459
886	2192.H05b.Nose.2841.lane5.NoIndex.L005.127423	Animal (non-saline)	0.000748542961885435
887	2192.H03a.Foot.1499.lane6.NoIndex.L006.127423	Animal (non-saline)	0.0003896839431100378
888	2192.H07a.Hand.3751.lane6.NoIndex.L006.127423	Animal (non-saline)	0.0003204935106955662
889	2192.H05a.Foot.2435.lane6.NoIndex.L006.127423	Animal (non-saline)	0.0005375334805561475
890	2192.H06b.Foot.3272.lane6.NoIndex.L006.127423	Animal (non-saline)	0.0003479905454508479
891	2192.H05a.Nose.2436.lane5.NoIndex.L005.127423	Animal (non-saline)	0.000505087331912943
892	2192.H05b.Nose.2457.lane5.NoIndex.L005.127423	Animal (non-saline)	0.000629780926475037
893	2192.H06b.Nose.3084.lane6.NoIndex.L006.127423	Animal (non-saline)	0.0004781475013471085
894	2192.H03a.Nose.1476.lane6.NoIndex.L006.127423	Animal (non-saline)	0.00013887297114240424
895	2192.H07b.Hand.3943.lane6.NoIndex.L006.127423	Animal (non-saline)	0.00027619394583625593
896	2192.H01a.Foot.62.lane1.NoIndex.L001.127423	Animal (non-saline)	0.0004062797776391268
897	2192.H04a.Dog.Nose.2061.lane6.NoIndex.L006.127423	Animal (non-saline)	0.0005972408191610914
898	2192.H07b.Hand.3991.lane6.NoIndex.L006.127423	Animal (non-saline)	0.00013227843602613888
899	2192.H02a.Hand.727.lane2.NoIndex.L002.127423	Animal (non-saline)	0.0006152198546846539
900	2192.H07b.Foot.3968.lane6.NoIndex.L006.127423	Animal (non-saline)	0.00046033106936992633
901	2192.H03a.Hand.1261.lane6.NoIndex.L006.127423	Animal (non-saline)	0.00032246310191815473
902	2192.H06a.Nose.3009.lane6.NoIndex.L006.127423	Animal (non-saline)	0.00048588950312450195
903	2192.H01a.Foot.257.lane2.NoIndex.L002.127423	Animal (non-saline)	0.0008379469966481693
904	2192.H06b.Foot.3302.lane6.NoIndex.L006.127423	Animal (non-saline)	0.0005016222569058249
905	2192.H04a.Nose.1833.lane6.NoIndex.L006.127423	Animal (non-saline)	0.0002159462911786214
906	2192.H04a.Dog.Foot.1892.lane6.NoIndex.L006.127423	Animal (non-saline)	0.0005837312793509077
907	2192.H01a.Hand.34.lane1.NoIndex.L001.127423	Animal (non-saline)	0.00048494088322766267
908	2192.H02a.Nose.753.lane6.NoIndex.L006.127423	Animal (non-saline)	0.0004994105430685088
909	2192.H03a.Foot.1304.lane6.NoIndex.L006.127423	Animal (non-saline)	0.0010583515841035482
910	2192.H03a.Hand.1378.lane6.NoIndex.L006.127423	Animal (non-saline)	0.0004305754917905595
911	2192.H07b.Hand.4087.lane6.NoIndex.L006.127423	Animal (non-saline)	0.0004126855608257562
912	2192.H07a.Nose.3660.lane6.NoIndex.L006.127423	Animal (non-saline)	0.0005762013856980977
913	2192.H04a.Dog.Foot.1817.lane6.NoIndex.L006.127423	Animal (non-saline)	0.0005313554969787259
914	2192.H01a.Hand.247.lane2.NoIndex.L002.127423	Animal (non-saline)	0.00039973417639004776
915	2192.H01a.Hand.295.lane2.NoIndex.L002.127423	Animal (non-saline)	0.0001464740870754456
916	2192.H04a.Nose.2004.lane5.NoIndex.L005.127423	Animal (non-saline)	0.0002947579846987957
917	2192.H02a.Nose.897.lane6.NoIndex.L006.127423	Animal (non-saline)	0.001090123336425169
918	2192.H04a.Foot.1955.lane6.NoIndex.L006.127423	Animal (non-saline)	0.0005663841191098353
919	2192.H01a.Foot.35.lane1.NoIndex.L001.127423	Animal (non-saline)	0.0004507281323835387
920	2192.H06a.Hand.3034.lane5.NoIndex.L005.127423	Animal (non-saline)	0.0006103390665651348
921	2192.H06b.Hand.3055.lane5.NoIndex.L005.127423	Animal (non-saline)	0.0010129973330117515
922	2192.H07b.Foot.4040.lane6.NoIndex.L006.127423	Animal (non-saline)	0.00033830457307984795
923	2192.H04a.Hand.2050.lane5.NoIndex.L005.127423	Animal (non-saline)	0.0005250359463857386
924	2192.H07a.Hand.3634.lane6.NoIndex.L006.127423	Animal (non-saline)	0.0005876820601167496
925	2192.H04a.Dog.Foot.1967.lane6.NoIndex.L006.127423	Animal (non-saline)	0.000383688985942051
926	2192.H05b.Foot.2624.lane5.NoIndex.L005.127423	Animal (non-saline)	0.0008582101710780883
927	2192.H05b.Foot.2531.lane6.NoIndex.L006.127423	Animal (non-saline)	0.0007937936504060457
928	2192.H03a.Hand.1237.lane5.NoIndex.L005.127423	Animal (non-saline)	0.0008514868946024423
929	2192.H06b.Foot.3224.lane6.NoIndex.L006.127423	Animal (non-saline)	0.0011902379907545349
930	2192.H06b.Foot.3131.lane5.NoIndex.L005.127423	Animal (non-saline)	0.00046316648443516846
931	2192.H01a.Hand.181.lane2.NoIndex.L002.127423	Animal (non-saline)	0.0006082819724566408
932	2192.H04a.Dog.Nose.1869.lane6.NoIndex.L006.127423	Animal (non-saline)	0.0006140294742370654
933	2192.H04a.Hand.1831.lane6.NoIndex.L006.127423	Animal (non-saline)	0.0014432662670727783
934	2192.H05a.Hand.2434.lane6.NoIndex.L006.127423	Animal (non-saline)	0.00015867275891003277
935	2192.H05b.Hand.2455.lane6.NoIndex.L006.127423	Animal (non-saline)	0.0003476889093367509
936	2192.H03a.Nose.1263.lane6.NoIndex.L006.127423	Animal (non-saline)	0.0005420178699860626
937	2192.H03a.Hand.1498.lane6.NoIndex.L006.127423	Animal (non-saline)	0.000832163392793421
938	2192.H07b.Cat.Paw.3853.lane6.NoIndex.L006.127423	Animal (non-saline)	0.0009633535197305004
939	2192.H02a.Nose.705.lane6.NoIndex.L006.127423	Animal (non-saline)	0.00031775167382705417
940	2192.H03a.Foot.1352.lane6.NoIndex.L006.127423	Animal (non-saline)	0.0004589543364336437
941	2192.H03a.Hand.1474.lane6.NoIndex.L006.127423	Animal (non-saline)	0.000522018179945598
942	2192.H05a.Hand.5006.lane6.NoIndex.L006.127423	Animal (non-saline)	0.0004062797776391268
943	2192.H07a.Nose.3636.lane6.NoIndex.L006.127423	Animal (non-saline)	0.0004907019654756171
944	2192.H04a.Dog.Foot.1841.lane6.NoIndex.L006.127423	Animal (non-saline)	0.0004240725404508038
945	2192.H03a.Hand.1423.lane6.NoIndex.L006.127423	Animal (non-saline)	0.0005023975340704831
946	2192.H07b.Nose.4185.lane1.NoIndex.L001.127423	Animal (non-saline)	0.0004448278702876051
947	2192.H02a.Foot.920.lane5.NoIndex.L005.127423	Animal (non-saline)	0.00012501225995653243
948	2192.H06b.Foot.3158.lane5.NoIndex.L005.127423	Animal (non-saline)	0.00029485574197297146
949	2192.H05b.Foot.2843.lane5.NoIndex.L005.127423	Animal (non-saline)	0.0007037258112272661
950	2192.H03a.Nose.1449.lane6.NoIndex.L006.127423	Animal (non-saline)	0.0004012725494143273
951	2192.H04a.Hand.1858.lane6.NoIndex.L006.127423	Animal (non-saline)	0.0013057742815842338
952	2192.H04a.Nose.2052.lane5.NoIndex.L005.127423	Animal (non-saline)	0.0003542700603591695
953	2192.H05b.Foot.2891.lane5.NoIndex.L005.127423	Animal (non-saline)	0.0006474526371843668
954	2192.H07b.Foot.4016.lane6.NoIndex.L006.127423	Animal (non-saline)	0.00037776692023060285
955	2192.H01a.Foot.326.lane2.NoIndex.L002.127423	Animal (non-saline)	0.000762806502999036
956	2192.H05b.Nose.2484.lane5.NoIndex.L005.127423	Animal (non-saline)	0.0007981327539937692
957	2192.H05b.Foot.2672.lane5.NoIndex.L005.127423	Animal (non-saline)	0.00043076578402627316
958	2192.H06a.Nose.3036.lane6.NoIndex.L006.127423	Animal (non-saline)	0.000415558888285214
959	2192.H06b.Nose.3057.lane6.NoIndex.L006.127423	Animal (non-saline)	0.0004338843331226466
960	2192.H06a.Foot.3035.lane5.NoIndex.L005.127423	Animal (non-saline)	0.0005154225586373975
961	2192.H06b.Foot.3086.lane5.NoIndex.L005.127423	Animal (non-saline)	0.00037367848151282664
962	2192.H05b.Nose.2892.lane5.NoIndex.L005.127423	Animal (non-saline)	0.0006801751511033094
963	2192.H04a.Foot.2051.lane5.NoIndex.L005.127423	Animal (non-saline)	0.0013190827838362258
964	2192.H07b.Nose.4089.lane1.NoIndex.L001.127423	Animal (non-saline)	0.000520944150905315
965	2192.H04a.Hand.1954.lane6.NoIndex.L006.127423	Animal (non-saline)	0.0009301004716229621
966	2192.H05b.Foot.2792.lane5.NoIndex.L005.127423	Animal (non-saline)	0.0004886748306271686
967	2192.H04a.Dog.Nose.1890.lane6.NoIndex.L006.127423	Animal (non-saline)	0.0003997555443014527
968	2192.H01a.Hand.253.lane2.NoIndex.L002.127423	Animal (non-saline)	0.00018995514801307985
969	2192.H01a.Hand.178.lane2.NoIndex.L002.127423	Animal (non-saline)	0.00024375999077144362
970	2192.H01a.Nose.132.lane6.NoIndex.L006.127423	Animal (non-saline)	0.00027764237971362256
971	2192.H04a.Dog.Nose.1842.lane6.NoIndex.L006.127423	Animal (non-saline)	0.001384780605971185
972	2192.H05b.Hand.2530.lane6.NoIndex.L006.127423	Animal (non-saline)	0.0005429997629488518
973	2192.H06b.Nose.3300.lane6.NoIndex.L006.127423	Animal (non-saline)	0.00048754008529870653
974	2192.H07a.Foot.3635.lane6.NoIndex.L006.127423	Animal (non-saline)	0.0004503548076017127
975	2192.H07b.Nose.4065.lane1.NoIndex.L001.127423	Animal (non-saline)	0.00047588838781200635
976	2192.H02a.Nose.921.lane6.NoIndex.L006.127423	Animal (non-saline)	0.0003558833131235303
977	2192.H03a.Foot.1379.lane6.NoIndex.L006.127423	Animal (non-saline)	0.0004722285592045589
978	2192.H04a.Dog.Foot.2063.lane6.NoIndex.L006.127423	Animal (non-saline)	0.0002674632823406799
979	2192.H07a.Nose.3753.lane6.NoIndex.L006.127423	Animal (non-saline)	0.0004110150283126725
980	2192.H04a.Nose.2079.lane5.NoIndex.L005.127423	Animal (non-saline)	0.001074213969062504
981	2192.H01a.Nose.63.lane6.NoIndex.L006.127423	Animal (non-saline)	0.00036253892045527567
982	2192.H06b.Nose.3369.lane6.NoIndex.L006.127423	Animal (non-saline)	0.0003358791494450949
983	2192.H04a.Foot.2006.lane6.NoIndex.L006.127423	Animal (non-saline)	0.0006489398487274909
984	2192.H04a.Dog.Nose.1965.lane6.NoIndex.L006.127423	Animal (non-saline)	0.0005379890306811424
985	2192.H03a.Nose.1383.lane6.NoIndex.L006.127423	Animal (non-saline)	0.0005171542676894803
986	2192.H02a.Nose.609.lane6.NoIndex.L006.127423	Animal (non-saline)	0.0007105049253323992
987	2192.H05b.Nose.2817.lane5.NoIndex.L005.127423	Animal (non-saline)	0.00048392691385105557
988	2192.H01a.Nose.300.lane6.NoIndex.L006.127423	Animal (non-saline)	0.00022974127241071434
989	2192.H04a.Foot.1928.lane6.NoIndex.L006.127423	Animal (non-saline)	0.0012509845511644118
990	2192.H04a.Dog.Nose.1989.lane6.NoIndex.L006.127423	Animal (non-saline)	0.0007426293463790427
991	2192.H04a.Hand.1903.lane6.NoIndex.L006.127423	Animal (non-saline)	0.0007983978400560776
992	2192.H06b.Nose.3132.lane6.NoIndex.L006.127423	Animal (non-saline)	0.00032706995488626536
993	2192.H03a.Foot.1310.lane6.NoIndex.L006.127423	Animal (non-saline)	0.0006153090144735113
994	2192.H07b.Nose.4140.lane1.NoIndex.L001.127423	Animal (non-saline)	0.00013669218002351717
995	2192.H03a.Nose.1353.lane6.NoIndex.L006.127423	Animal (non-saline)	0.00016635638247341274
996	2192.H06b.Hand.3271.lane6.NoIndex.L006.127423	Animal (non-saline)	0.0008966543943215008
997	2192.H07b.Foot.3992.lane6.NoIndex.L006.127423	Animal (non-saline)	0.0003866041348593562
998	2192.H01a.Nose.159.lane6.NoIndex.L006.127423	Animal (non-saline)	0.0010856491400167484
999	2192.H03a.Foot.1262.lane6.NoIndex.L006.127423	Animal (non-saline)	0.00093067634358567
1000	2192.H02a.Foot.776.lane2.NoIndex.L002.127423	Animal (non-saline)	0.0006051901117711519
1001	2192.H04a.Dog.Foot.1868.lane6.NoIndex.L006.127423	Animal (non-saline)	0.0008034624523531194
1002	2192.H06b.Hand.3301.lane6.NoIndex.L006.127423	Animal (non-saline)	0.0002580206783299603
1003	2192.H06b.Nose.3225.lane6.NoIndex.L006.127423	Animal (non-saline)	0.0007431572172495594
1004	2192.H07a.Cat.Fur.3686.lane6.NoIndex.L006.127423	Animal (non-saline)	0.0006167092140649381
1005	2192.H05b.Nose.2673.lane5.NoIndex.L005.127423	Animal (non-saline)	0.0011504680978691537
1006	2192.H06b.Nose.3159.lane6.NoIndex.L006.127423	Animal (non-saline)	0.0006428096146384789
1007	2192.H01a.Nose.225.lane6.NoIndex.L006.127423	Animal (non-saline)	0.001046792237478058
1008	2192.H02a.Hand.919.lane5.NoIndex.L005.127423	Animal (non-saline)	0.0011599865266683049
1009	2192.H01a.Nose.36.lane6.NoIndex.L006.127423	Animal (non-saline)	0.00042885363824270286
1010	2192.H03a.Foot.1448.lane6.NoIndex.L006.127423	Animal (non-saline)	0.00045763892117994543
1011	2192.H06b.Foot.3056.lane5.NoIndex.L005.127423	Animal (non-saline)	0.00019541288815056433
1012	2192.H07a.Foot.3779.lane6.NoIndex.L006.127423	Animal (non-saline)	0.00015509066973442843
1013	2192.H07b.Cat.Fur.3854.lane6.NoIndex.L006.127423	Animal (non-saline)	0.00037367848151282664
1014	2192.H04a.Dog.Foot.2111.lane6.NoIndex.L006.127423	Animal (non-saline)	0.0005253866329638964
1015	2192.H06b.Hand.3226.lane6.NoIndex.L006.127423	Animal (non-saline)	0.0008190137691245061
1016	2192.H03a.Foot.1235.lane5.NoIndex.L005.127423	Animal (non-saline)	0.0012396158097451929
1017	2192.H06b.Hand.3133.lane5.NoIndex.L005.127423	Animal (non-saline)	0.000722866716194285
1018	2192.H03a.Nose.1236.lane6.NoIndex.L006.127423	Animal (non-saline)	0.0002428738729359653
1019	2192.H01a.Hand.106.lane2.NoIndex.L002.127423	Animal (non-saline)	0.0004615532316708076
1020	2192.H06b.Nose.3087.lane6.NoIndex.L006.127423	Animal (non-saline)	0.00033345475063550103
1021	2192.H01a.Hand.37.lane1.NoIndex.L001.127423	Animal (non-saline)	0.0009195564689898616
1022	2192.H03a.Foot.1307.lane6.NoIndex.L006.127423	Animal (non-saline)	0.00041911952977260455
1023	2192.H05b.Nose.2793.lane5.NoIndex.L005.127423	Animal (non-saline)	0.0004764919914207908
1024	2192.H04a.Dog.Nose.2112.lane6.NoIndex.L006.127423	Animal (non-saline)	0.0006054486622718159
1025	2192.H01a.Foot.254.lane2.NoIndex.L002.127423	Animal (non-saline)	0.000814094626769984
1026	2192.H05b.Hand.2527.lane6.NoIndex.L006.127423	Animal (non-saline)	0.0003896839431100378
1027	2192.H03a.Nose.1311.lane6.NoIndex.L006.127423	Animal (non-saline)	0.0005330989332217036
1028	2192.H05b.Foot.2816.lane5.NoIndex.L005.127423	Animal (non-saline)	0.0004730525063592667
1029	2192.H07b.Cat.Fur.4070.lane6.NoIndex.L006.127423	Animal (non-saline)	0.0008694848863231127
1030	2192.H01a.Foot.128.lane2.NoIndex.L002.127423	Animal (non-saline)	0.00027716168762049835
1031	2192.H01a.Foot.203.lane2.NoIndex.L002.127423	Animal (non-saline)	0.00012501225995653243
1032	2192.H04a.Nose.2007.lane5.NoIndex.L005.127423	Animal (non-saline)	0.001226873244174874
1033	2192.H04a.Dog.Foot.1988.lane6.NoIndex.L006.127423	Animal (non-saline)	0.000304070564784516
1034	2192.H04a.Nose.1929.lane6.NoIndex.L006.127423	Animal (non-saline)	0.0007247829367317822
1035	2192.H04a.Foot.2078.lane6.NoIndex.L006.127423	Animal (non-saline)	0.0004323608783616139
1036	2192.H03a.Foot.1382.lane6.NoIndex.L006.127423	Animal (non-saline)	0.0007171960333440636
1037	2192.H07b.Foot.3872.lane6.NoIndex.L006.127423	Animal (non-saline)	0.0004949310200239309
1038	2192.H07a.Cat.Fur.3758.lane6.NoIndex.L006.127423	Animal (non-saline)	0.0005937671282586222
1039	2192.H05b.Foot.2627.lane5.NoIndex.L005.127423	Animal (non-saline)	0.0004234612782683739
1040	2192.H04a.Dog.Foot.1964.lane6.NoIndex.L006.127423	Animal (non-saline)	0.001000349818440787
1041	2192.H06b.Foot.3368.lane6.NoIndex.L006.127423	Animal (non-saline)	0.00040389446946584805
1042	2192.H06a.Hand.3037.lane5.NoIndex.L005.127423	Animal (non-saline)	0.0004929806795589751
1043	2192.H07b.Foot.4043.lane6.NoIndex.L006.127423	Animal (non-saline)	0.0004171595424504609
1044	2192.H06b.Hand.3343.lane6.NoIndex.L006.127423	Animal (non-saline)	0.0005325082166358799
1045	2192.H07a.Foot.3752.lane6.NoIndex.L006.127423	Animal (non-saline)	0.0005004905553694524
1046	2192.H07b.Foot.4091.lane6.NoIndex.L006.127423	Animal (non-saline)	0.0011068422665702464
1047	2192.H04a.Hand.2053.lane5.NoIndex.L005.127423	Animal (non-saline)	0.000766625731807156
1048	2192.H05b.Hand.2791.lane5.NoIndex.L005.127423	Animal (non-saline)	0.0005912459724533014
1049	2192.H07a.Hand.3778.lane6.NoIndex.L006.127423	Animal (non-saline)	0.00024315785382860567
1050	2192.H05b.Nose.2868.lane5.NoIndex.L005.127423	Animal (non-saline)	0.0002445853800453875
1051	2192.H03a.Nose.1260.lane6.NoIndex.L006.127423	Animal (non-saline)	0.00044783062027765734
1052	2192.H05b.Hand.2743.lane5.NoIndex.L005.127423	Animal (non-saline)	0.0009200043605412108
1053	2192.H05b.Foot.2768.lane5.NoIndex.L005.127423	Animal (non-saline)	0.0008947911946784719
1054	2192.H06b.Hand.3085.lane5.NoIndex.L005.127423	Animal (non-saline)	0.0004280380246961766
1055	2192.H06b.Foot.3227.lane6.NoIndex.L006.127423	Animal (non-saline)	0.000818437596464596
1056	2192.H01a.Nose.231.lane6.NoIndex.L006.127423	Animal (non-saline)	0.0010124368763831763
1057	2192.H03a.Hand.1234.lane5.NoIndex.L005.127423	Animal (non-saline)	0.0012902382942334928
1058	2192.H04a.Dog.Foot.2105.lane6.NoIndex.L006.127423	Animal (non-saline)	0.0009058920946671398
1059	2192.H01a.Hand.61.lane1.NoIndex.L001.127423	Animal (non-saline)	0.0005024609873168722
1060	2192.H03a.Hand.1477.lane6.NoIndex.L006.127423	Animal (non-saline)	0.0019878044705493635
1061	2192.H06b.Hand.3127.lane5.NoIndex.L005.127423	Animal (non-saline)	0.0011502662932262615
1062	2192.H01a.Nose.258.lane6.NoIndex.L006.127423	Animal (non-saline)	0.0008190489138771241
1063	2192.H05b.Foot.2840.lane5.NoIndex.L005.127423	Animal (non-saline)	0.0009649885515636652
1064	2192.H02a.Hand.655.lane2.NoIndex.L002.127423	Animal (non-saline)	0.0013956730307484093
1065	2192.H07b.Cat.Paw.3949.lane6.NoIndex.L006.127423	Animal (non-saline)	0.0006426634819347782
1066	2192.H03a.Nose.1209.lane6.NoIndex.L006.127423	Animal (non-saline)	0.001262283874486614
1067	2192.H04a.Hand.2005.lane6.NoIndex.L006.127423	Animal (non-saline)	0.001284705392068758
1068	2192.H05b.Hand.2887.lane5.NoIndex.L005.127423	Animal (non-saline)	0.0008969273966979139
1069	2192.H06b.Nose.3231.lane6.NoIndex.L006.127423	Animal (non-saline)	0.0008711087984964653
1070	2192.H05a.Foot.5010.lane6.NoIndex.L006.127423	Animal (non-saline)	0.0008302669200844421
1071	2192.H04a.Dog.Nose.1893.lane6.NoIndex.L006.127423	Animal (non-saline)	0.000535422537101709
1072	2192.H04a.Foot.1832.lane6.NoIndex.L006.127423	Animal (non-saline)	0.0009400634106641052
1073	2192.H01a.Hand.250.lane2.NoIndex.L002.127423	Animal (non-saline)	0.00019541288815056433
1074	2192.H05b.Hand.2626.lane5.NoIndex.L005.127423	Animal (non-saline)	0.0008868083405786142
1075	2192.H07b.Nose.4116.lane1.NoIndex.L001.127423	Animal (non-saline)	0.0008325145518957537
1076	2192.H03a.Nose.1305.lane6.NoIndex.L006.127423	Animal (non-saline)	0.0006481400187157532
1077	2192.H06b.Nose.3303.lane6.NoIndex.L006.127423	Animal (non-saline)	0.0004110982784810008
1078	2192.H07b.Hand.4042.lane6.NoIndex.L006.127423	Animal (non-saline)	0.00034069758278351523
1079	2192.H07b.Hand.4090.lane6.NoIndex.L006.127423	Animal (non-saline)	0.0003708401453890468
1080	2192.H04a.Hand.1957.lane6.NoIndex.L006.127423	Animal (non-saline)	0.00042029860646005296
1081	2192.H05b.Foot.2456.lane6.NoIndex.L006.127423	Animal (non-saline)	0.0008219686284825641
1082	2192.H04a.Dog.Foot.2060.lane6.NoIndex.L006.127423	Animal (non-saline)	0.00046742821679170474
1083	2192.H05b.Hand.2959.lane5.NoIndex.L005.127423	Animal (non-saline)	0.00044234969577219813
1084	2192.H03a.Hand.1351.lane6.NoIndex.L006.127423	Animal (non-saline)	0.0003446484187794556
1085	2192.H06a.Foot.3008.lane5.NoIndex.L005.127423	Animal (non-saline)	0.0005138611976188266
1086	2192.H06b.Nose.3273.lane6.NoIndex.L006.127423	Animal (non-saline)	0.00019700617830269065
1087	2192.H04a.Hand.2047.lane5.NoIndex.L005.127423	Animal (non-saline)	0.0009745412537072152
1088	2192.H05b.Nose.2625.lane5.NoIndex.L005.127423	Animal (non-saline)	0.0004713991749534972
1089	2192.H03a.Hand.1306.lane6.NoIndex.L006.127423	Animal (non-saline)	0.0004629927550922985
1090	2192.H05b.Nose.2964.lane5.NoIndex.L005.127423	Animal (non-saline)	0.00019541288815056433
1091	2192.H01a.Nose.273.lane6.NoIndex.L006.127423	Animal (non-saline)	0.0006521786460214461
1092	2192.H01a.Hand.112.lane2.NoIndex.L002.127423	Animal (non-saline)	0.0010822332320705652
1093	2192.H05b.Nose.2988.lane6.NoIndex.L006.127423	Animal (non-saline)	0.00019849586292688783
1094	2192.H01a.Foot.155.lane2.NoIndex.L002.127423	Animal (non-saline)	0.00018532625823570588
1095	2192.H01a.Nose.60.lane6.NoIndex.L006.127423	Animal (non-saline)	0.000414716144487016
1096	2192.H01a.Nose.303.lane6.NoIndex.L006.127423	Animal (non-saline)	0.000688498026235655
1097	2192.H07b.Hand.4015.lane6.NoIndex.L006.127423	Animal (non-saline)	0.0007393137485649173
1098	2192.H03a.Nose.1380.lane6.NoIndex.L006.127423	Animal (non-saline)	0.0004984368732537044
1099	2192.H05b.Hand.2671.lane5.NoIndex.L005.127423	Animal (non-saline)	0.0006159412947767228
1100	2192.H04a.Dog.Nose.2106.lane6.NoIndex.L006.127423	Animal (non-saline)	0.0012878460454778485
1101	2192.H04a.Dog.Foot.2009.lane6.NoIndex.L006.127423	Animal (non-saline)	0.0005146962030665702
1102	2192.H04a.Dog.Foot.1919.lane6.NoIndex.L006.127423	Animal (non-saline)	0.0009401348047713091
1103	1799.70.N.SD.Pum10.129527	Animal corpus	0.001301218093026393
1104	1799.49.SD18.129527	Animal corpus	0.0005871196029312767
1105	1064.H.CV295.130465	Animal corpus	0.0009504427048704087
1106	1799.99.SD.Pum6.129527	Animal corpus	0.0011003977486746027
1107	1799.52.SD21.129527	Animal corpus	0.001026968123920421
1108	1799.48.SD17.129527	Animal corpus	0.001229868470598188
1109	1799.D1.D1.129527	Animal corpus	0.00070677505268682
1110	1064.G.CV314.130465	Animal corpus	0.00027885727005154734
1111	1064.H.CJV199.130465	Animal corpus	0.00018942714827233344
1112	1799.68.N.SD.Pum8.129527	Animal corpus	0.0008152140856345437
1113	662.M16.129571	Animal corpus	9.849891007389938e-05
1114	1064.W.CV262.130465	Animal corpus	0.0002840507464415218
1115	1064.G.CV05.130465	Animal corpus	8.704816423190502e-05
1116	1064.H.CJV198.130465	Animal corpus	0.00019946933023133156
1117	1064.G.CV315.130465	Animal corpus	0.00034186757105143724
1118	1064.G.CV04.130465	Animal corpus	0.0001071656968923319
1119	662.M17.129571	Animal corpus	5.399868199373051e-05
1120	1064.G.CJV171.130465	Animal corpus	0.0001373813227813749
1121	1064.G.CV346.130465	Animal corpus	0.0004883031688849726
1122	1799.19.N.SD15.129527	Animal corpus	0.0013228532321940992
1123	1064.G.CV344.130465	Animal corpus	8.532352463241779e-05
1124	1064.G.CJV173.130465	Animal corpus	0.0004957627484858362
1125	1064.W.CV261.130465	Animal corpus	0.0004819659998905942
1126	662.M15.129571	Animal corpus	7.448383846249247e-05
1127	1799.61.N.SD.Pum1.129527	Animal corpus	0.0010932415848243402
1128	1064.G.CV317.130465	Animal corpus	0.00010245407242754808
1129	1064.H.CV263.130465	Animal corpus	0.0010114955468593263
1130	1799.L6.L6.129527	Animal corpus	0.00078598907292716
1131	1799.94.SD.Pum1.129527	Animal corpus	0.0007910178654370475
1132	910.AcrTA4.131861	Animal corpus	0.000157133514477534
1133	1799.133SD.Pum27.129527	Animal corpus	0.001132952927668735
1134	1064.G.CV288.130465	Animal corpus	0.0004311239757611364
1135	1799.116.SD.Pum23.129527	Animal corpus	0.0013489024221930636
1136	1064.H.CV297.130465	Animal corpus	0.000513114633968661
1137	1064.H.GVR169.130465	Animal corpus	5.751686994548093e-05
1138	1064.G.CV289.130465	Animal corpus	0.0004613544646833278
1139	1799.82.N.SD.Pum22.129527	Animal corpus	0.0001369027294319901
1140	1064.H.CV48.130465	Animal corpus	0.00023786496939818083
1141	1064.W.CV260.130465	Animal corpus	0.0015240816594696447
1142	1064.G.CJV172.130465	Animal corpus	0.0004926901324213023
1143	1799.108.SD.Pum15.129527	Animal corpus	0.0013479573615692328
1144	1799.9.N.SD5.129527	Animal corpus	0.0012069576634376016
1145	1064.G.CV345.130465	Animal corpus	0.00044602159522448575
1146	1064.G.CV316.130465	Animal corpus	0.00037280545934734784
1147	1064.H.CV92.130465	Animal corpus	0.00028863614558474103
1148	1064.H.CV327.130465	Animal corpus	0.00023117645106446392
1149	1064.G.CV339.130465	Animal corpus	0.00011960305480219024
1150	1064.H.CV292.130465	Animal corpus	6.701913473583249e-05
1151	1799.45.SD14.129527	Animal corpus	0.0016382393027196502
1152	1064.W.CV128.130465	Animal corpus	8.409376512466708e-05
1153	1799.54.SD23.129527	Animal corpus	0.0004088970460890265
1154	1799.129SD.Pum23.129527	Animal corpus	0.001310040100968052
1155	1799.13.N.SD9.129527	Animal corpus	0.0012992183768534638
1156	1064.G.CV02.130465	Animal corpus	6.995211683824471e-05
1157	1064.G.CV340.130465	Animal corpus	0.00017136322408752347
1158	1799.57.N.SD.Pum.whole.fly1.129527	Animal corpus	0.001318362067872113
1159	1799.11.N.SD7.129527	Animal corpus	0.0009136219703695947
1160	1799.74.N.SD.Pum14.129527	Animal corpus	0.002609547441696368
1161	1064.G.CV312.130465	Animal corpus	0.0005474153909062535
1162	1064.W.CV129.130465	Animal corpus	7.945438162859627e-05
1163	1799.134SD.Pum28.129527	Animal corpus	0.0014468714424295155
1164	1064.G.CV341.130465	Animal corpus	5.018926573309353e-05
1165	1064.G.CV03.130465	Animal corpus	6.995211683824471e-05
1166	1064.G.CJV176.130465	Animal corpus	0.00014394373239040166
1167	1799.136SD.Pum30.129527	Animal corpus	0.0008769076029016301
1168	1064.H.CV326.130465	Animal corpus	7.685384789851312e-06
1169	1799.39.SD8.129527	Animal corpus	0.000952551267293938
1170	1064.H.CV293.130465	Animal corpus	0.00015218501425737124
1171	910.AcrTA1.131861	Animal corpus	0.0003706140149561463
1172	1799.24.N.SD20.129527	Animal corpus	0.0006829545260287038
1173	1064.G.CV338.130465	Animal corpus	0.00015409013968176654
1174	1799.5.N.SD1.129527	Animal corpus	0.000751688555319994
1175	1799.104.SD.Pum11.129527	Animal corpus	0.0010785141538408852
1176	1064.G.CJV174.130465	Animal corpus	0.00045900036765232524
1177	1064.G.CV01.130465	Animal corpus	0.00017401028610717354
1178	1064.G.CV343.130465	Animal corpus	0.0004127358018052715
1179	1799.89.N.SD.Pum29.129527	Animal corpus	0.001529267863896663
1180	1799.86.N.SD.Pum26.129527	Animal corpus	0.0009909880222007106
1181	1799.D10.D10.129527	Animal corpus	0.0019511077460295
1182	1799.43.SD12.129527	Animal corpus	0.0009737712663586485
1183	1799.69.N.SD.Pum9.129527	Animal corpus	0.001205418922212666
1184	1799.L7.L7.129527	Animal corpus	0.001883174246331194
1185	1799.17.N.SD13.129527	Animal corpus	0.0012025565364493702
1186	910.AcrTA3.131861	Animal corpus	0.0001511083218990096
1187	1064.H.CV91.130465	Animal corpus	2.647105590061045e-05
1188	1064.H.CV324.130465	Animal corpus	0.0002339348017323989
1189	910.CuracaoTurf6B.131861	Animal corpus	0.0007404993178572669
1190	910.AcrTA2.131861	Animal corpus	7.744452152759333e-05
1191	1064.G.CV342.130465	Animal corpus	9.416772280028052e-05
1192	1064.H.CV265.130465	Animal corpus	0.00023479956392982758
1193	1799.L8.L8.129527	Animal corpus	0.0008748642549509612
1194	1064.G.CV209.130465	Animal corpus	9.655042902225659e-05
1195	1064.G.CV72.130465	Animal corpus	4.6015502649960106e-05
1196	1064.H.CV244.130465	Animal corpus	0.00030311331058229267
1197	1064.G.CV330.130465	Animal corpus	0.00028190494052163516
1198	1799.102.SD.Pum9.129527	Animal corpus	0.0012289388559918776
1199	1064.H.CV44.130465	Animal corpus	0.0006003742190172582
1200	1064.G.CV285.130465	Animal corpus	0.0002416708693425527
1201	1799.D3.D3.129527	Animal corpus	0.0010061958323067319
1202	1064.W.CV355.130465	Animal corpus	0.0007034542202867013
1203	1064.H.CV304.130465	Animal corpus	0.00029145887000070524
1204	1064.W.CJV225.130465	Animal corpus	0.00013070686971271837
1205	1064.H.CJV205.130465	Animal corpus	0.00013876345599394586
1206	662.M18.129571	Animal corpus	0.00010330106280664565
1207	910.CuracaoTurf4B.131861	Animal corpus	0.0003651418597629782
1208	1064.W.CJV224.130465	Animal corpus	0.00044412096184809395
1209	1064.H.CJV204.130465	Animal corpus	4.3481060937634265e-05
1210	1799.85.N.SD.Pum25.129527	Animal corpus	0.0011375182476028455
1211	910.CuracaoCCA1A.131861	Animal corpus	0.00013388503663198066
1212	1799.95.SD.Pum2.129527	Animal corpus	0.0011326260207162792
1213	1799.55.SD24.129527	Animal corpus	0.0009058580422431347
1214	910.CuracaoCCA4B.131861	Animal corpus	0.0002490307463424411
1215	1064.H.CJV196.130465	Animal corpus	0.0002254355032557167
1216	1799.28.SD1.whole.fly1.129527	Animal corpus	0.0010742348153563127
1217	910.AcrLT4.131861	Animal corpus	6.45675504444685e-05
1218	1799.62.N.SD.Pum2.129527	Animal corpus	0.0008456862982874184
1219	1064.G.CV331.130465	Animal corpus	0.00015834604833126016
1220	1064.G.CV73.130465	Animal corpus	9.652451996942731e-05
1221	1064.G.CV284.130465	Animal corpus	0.00014026866027579468
1222	1799.109.SD.Pum16.129527	Animal corpus	0.0014858340492398749
1223	1064.H.CV45.130465	Animal corpus	0.0003355157353975937
1224	1035.UQ405.130647	Animal corpus	0.0005921978263792361
1225	1799.44.SD13.129527	Animal corpus	0.0009363686214043679
1226	1064.G.CV319.130465	Animal corpus	0.00019408446314035294
1227	1799.78.N.SD.Pum18.129527	Animal corpus	0.0011306232546145825
1228	1064.W.CV356.130465	Animal corpus	0.00013174409709743121
1229	1799.77.N.SD.Pum17.129527	Animal corpus	0.0006834593843582187
1230	1799.L4.L4.129527	Animal corpus	0.0009358656408981987
1231	1064.H.CJV206.130465	Animal corpus	0.0002920974403984573
1232	1064.W.CJV226.130465	Animal corpus	0.00040729805496340937
1233	1064.Royal.Jelly.36.130465	Animal corpus	5.751686994548093e-05
1234	1799.132SD.Pum26.129527	Animal corpus	0.0008031866639250756
1235	1064.H.CV214.130465	Animal corpus	0.00048133590424460844
1236	1064.G.CV286.130465	Animal corpus	0.00016325523085803666
1237	1064.H.GVR166.130465	Animal corpus	1.0042181958998094e-05
1238	1064.H.CV298.130465	Animal corpus	6.824747667105747e-05
1239	1064.G.CV333.130465	Animal corpus	0.0001305777417426488
1240	1064.G.CJV189.130465	Animal corpus	0.0005739382955959107
1241	1064.G.CV287.130465	Animal corpus	0.0005000880200022481
1242	1799.53.SD22.129527	Animal corpus	0.0008982309374804552
1243	1799.98.SD.Pum5.129527	Animal corpus	0.0008938979644336545
1244	1064.G.CV332.130465	Animal corpus	0.0001612753913838553
1245	1799.92.N.SD.Pum.Soup1.129527	Animal corpus	0.0010009712981914217
1246	1064.H.GVR167.130465	Animal corpus	1.0042181958998094e-05
1247	1064.W.CV123.130465	Animal corpus	0.00010099793088311517
1248	1064.G.CJV231.130465	Animal corpus	4.365870548081332e-05
1249	910.CuracaoCCA4A.131861	Animal corpus	1.9326741974794574e-05
1250	1064.H.CJV195.130465	Animal corpus	0.0005671409862416922
1251	1064.G.CV318.130465	Animal corpus	0.0004705616596046148
1252	910.CuracaoCCA1B.131861	Animal corpus	3.069908562376504e-05
1253	1064.H.CJV207.130465	Animal corpus	7.14082583826776e-05
1254	1064.W.CV357.130465	Animal corpus	0.00026433085821625166
1255	1799.81.N.SD.Pum21.129527	Animal corpus	0.0004832897610258293
1256	1064.H.CV243.130465	Animal corpus	0.0005839865405923779
1257	1799.L9.L9.129527	Animal corpus	0.0010837894935100502
1258	1064.G.CV337.130465	Animal corpus	0.0004127358018052715
1259	1799.27.N.SD23.129527	Animal corpus	0.0010988276919838716
1260	1064.G.CV75.130465	Animal corpus	0.00015324473256548988
1261	1064.H.CV210.130465	Animal corpus	0.0001375680741541131
1262	1064.G.CV282.130465	Animal corpus	0.00046091879739375833
1263	1799.105.SD.Pum12.129527	Animal corpus	0.0007019290779393285
1264	1064.G.CV26.130465	Animal corpus	0.00018869056285994635
1265	1799.121.SD.Pum28.129527	Animal corpus	0.0022009579352052907
1266	1064.H.CV303.130465	Animal corpus	0.0001600096095785897
1267	1799.D2.D2.129527	Animal corpus	0.001281714031752332
1268	1064.W.CJV222.130465	Animal corpus	0.00047457372123297514
1269	1064.H.CJV202.130465	Animal corpus	0.0006018533240092722
1270	1799.128SD.Pum22.129527	Animal corpus	0.0024841791194321005
1271	1064.W.CV352.130465	Animal corpus	7.685384789851312e-06
1272	1799.21.N.SD17.129527	Animal corpus	0.00047618609645243894
1273	1064.W.CV126.130465	Animal corpus	0.0001649096607290966
1274	1799.7.N.SD3.129527	Animal corpus	0.0010959197720727797
1275	1799.112.SD.Pum19.129527	Animal corpus	0.001055347189483899
1276	1064.W.CJV223.130465	Animal corpus	0.000470633728746355
1277	1799.42.SD11.129527	Animal corpus	0.0011424684906394468
1278	1064.H.CV302.130465	Animal corpus	0.0006726713690136894
1279	1064.H.CJV191.130465	Animal corpus	0.0003251067335350262
1280	1064.W.CV127.130465	Animal corpus	0.00010058377878521313
1281	1064.G.CV74.130465	Animal corpus	0.0004613544646833278
1282	1064.H.CV242.130465	Animal corpus	0.00021720751956910738
1283	1064.G.CV336.130465	Animal corpus	0.00011290692698824874
1284	1064.G.CV27.130465	Animal corpus	9.149108813127366e-05
1285	1799.120.SD.Pum27.129527	Animal corpus	0.0011213988401759481
1286	1064.G.CV283.130465	Animal corpus	0.00018503531221398894
1287	1064.H.CV211.130465	Animal corpus	0.0006716649538872087
1288	1064.W.CV125.130465	Animal corpus	0.00024249677409741505
1289	1799.22.N.SD18.129527	Animal corpus	0.0012957821565044228
1290	1064.H.CJV193.130465	Animal corpus	0.0002497988129109187
1291	1064.H.CJV201.130465	Animal corpus	0.0003314544882982653
1292	1064.W.CJV221.130465	Animal corpus	0.0001180939782767755
1293	1799.L5.L5.129527	Animal corpus	0.0013872958889760425
1294	1064.H.CV239.130465	Animal corpus	0.0005678205803292036
1295	1064.W.CV351.130465	Animal corpus	0.00039794981464415257
1296	1064.H.CV213.130465	Animal corpus	0.0007006777664198447
1297	1799.L10.L10.129527	Animal corpus	0.0014315136519229383
1298	1064.G.CV281.130465	Animal corpus	0.00020988220433746497
1299	1799.60.N.SD.Pum.Soup2.129527	Animal corpus	0.0011047373738799224
1300	1799.50.SD19.129527	Animal corpus	0.0014960772442103541
1301	1064.G.CV25.130465	Animal corpus	0.00019533561510621896
1302	1799.103.SD.Pum10.129527	Animal corpus	0.0012608176012874628
1303	1064.G.CV334.130465	Animal corpus	0.00013308880884999437
1304	1064.G.CV76.130465	Animal corpus	0.00020090198671058736
1305	1799.38.SD7.129527	Animal corpus	0.000522540349842624
1306	1064.Royal.Jelly.30.130465	Animal corpus	0.0006170246638403139
1307	1035.UQ302.130647	Animal corpus	0.0024640661463231294
1308	1064.H.CV212.130465	Animal corpus	0.0006193773617088234
1309	1799.73.N.SD.Pum13.129527	Animal corpus	0.001214690079724583
1310	1064.G.CV77.130465	Animal corpus	0.00027477910413207433
1311	1064.G.CV335.130465	Animal corpus	0.00048820952318478903
1312	1064.H.CV241.130465	Animal corpus	0.0002822370636500514
1313	1799.14.N.SD10.129527	Animal corpus	0.0009727856729792662
1314	1064.H.CJV192.130465	Animal corpus	0.00012600802794737636
1315	1799.117.SD.Pum24.129527	Animal corpus	0.0011736877824234057
1316	1064.W.CV124.130465	Animal corpus	0.00012006708581562909
1317	1799.63.N.SD.Pum3.129527	Animal corpus	0.0013430202939794396
1318	1064.W.CV350.130465	Animal corpus	0.0001257793630666268
1319	1064.W.CV269.130465	Animal corpus	0.0006188120386949108
1320	1064.H.CJV200.130465	Animal corpus	0.0005130337893779521
1321	1064.G.CV237.130465	Animal corpus	0.0002125706889309184
1322	1799.16.N.SD12.129527	Animal corpus	0.0014492786708151834
1323	1064.G.CV93.130465	Animal corpus	6.191688619506691e-05
1324	1064.G.CV264.130465	Animal corpus	0.00018140540604652154
1325	1064.W.CV278.130465	Animal corpus	5.751686994548093e-05
1326	1799.D5.D5.129527	Animal corpus	0.0011333158937387713
1327	1064.G.CV291.130465	Animal corpus	0.00014607411070280068
1328	1064.W.CV252.130465	Animal corpus	3.8731198834721785e-05
1329	1064.G.CV324.130465	Animal corpus	0.00015805629282499774
1330	1064.H.CJV176.130465	Animal corpus	5.32372921304822e-05
1331	1799.93.N.SD.Pum.Soup2.129527	Animal corpus	0.0010146538186698079
1332	1064.H.CV03.130465	Animal corpus	7.889766837335718e-06
1333	1064.W.CV253.130465	Animal corpus	0.00034385663395205206
1334	1799.90.N.SD.Pum.whole.fly1.129527	Animal corpus	0.0010990903233751399
1335	1064.G.CV290.130465	Animal corpus	0.0005087169742032735
1336	1799.114.SD.Pum21.129527	Animal corpus	0.0004068096122464758
1337	1064.G.CV325.130465	Animal corpus	9.416772280028052e-05
1338	1064.G.CV92.130465	Animal corpus	0.00013737698415031136
1339	1799.6.N.SD2.129527	Animal corpus	0.0020078021354862203
1340	1064.H.CV342.130465	Animal corpus	0.00023050898305189112
1341	1064.G.CV236.130465	Animal corpus	0.00012964523676118833
1342	1799.35.SD4.129527	Animal corpus	0.0007323857402511639
1343	1064.W.CV279.130465	Animal corpus	5.751686994548093e-05
1344	1064.G.CV265.130465	Animal corpus	0.00018920716065371098
1345	1064.H.CV311.130465	Animal corpus	0.00072941861981126
1346	1799.75.N.SD.Pum15.129527	Animal corpus	0.0009000715602865921
1347	1064.G.CV327.130465	Animal corpus	0.00010069828305256072
1348	1799.1.N.SD.whole.fly1.129527	Animal corpus	0.0004014275557538381
1349	1064.H.CJV175.130465	Animal corpus	0.00013145590030727927
1350	910.CuracaoHypoxia3.131861	Animal corpus	2.896060167961109e-05
1351	1799.122SD.Pum16.129527	Animal corpus	0.00163194919590579
1352	1799.L2.L2.129527	Animal corpus	0.0011152506747149874
1353	1064.G.CV292.130465	Animal corpus	0.00020410176087168097
1354	1064.H.CV339.130465	Animal corpus	9.818721594521519e-05
1355	1799.56.SD25.129527	Animal corpus	0.0007119327829297716
1356	1799.66.N.SD.Pum6.129527	Animal corpus	0.0008678938421949881
1357	1799.96.SD.Pum3.129527	Animal corpus	0.001088849926729646
1358	1064.H.CV313.130465	Animal corpus	0.0029762572716796926
1359	1064.G.CV267.130465	Animal corpus	0.00017993422350528988
1360	1799.131SD.Pum25.129527	Animal corpus	0.0014517207984863652
1361	1799.87.N.SD.Pum27.129527	Animal corpus	0.0009318522967042196
1362	1064.G.CV234.130465	Animal corpus	0.0001616254152008322
1363	1064.H.CV340.130465	Animal corpus	0.00017136322408752347
1364	1799.88.N.SD.Pum28.129527	Animal corpus	0.0008674887048764813
1365	1799.D9.D9.129527	Animal corpus	0.0013053176452673036
1366	1799.29.SD1.whole.fly2.129527	Animal corpus	0.0012848978198682763
1367	1064.G.CV90.130465	Animal corpus	0.00023671014486060973
1368	1799.126SD.Pum20.129527	Animal corpus	0.0012919172830883107
1369	1064.H.CV312.130465	Animal corpus	0.00030642174075698074
1370	1064.G.CV266.130465	Animal corpus	0.00044193335288039275
1371	1799.101.SD.Pum8.129527	Animal corpus	0.0011697521469778815
1372	1064.G.CV91.130465	Animal corpus	0.00023780336942842709
1373	1799.25.N.SD21.129527	Animal corpus	0.0009815999855272146
1374	1799.100.SD.Pum7.129527	Animal corpus	0.0007413762061296342
1375	1064.G.CV235.130465	Animal corpus	0.00015390192164308186
1376	1064.H.CV341.130465	Animal corpus	0.00017137805643728383
1377	1064.H.CV01.130465	Animal corpus	0.0023134356200054176
1378	910.CuracaoHypoxia2.131861	Animal corpus	9.326824541766591e-05
1379	1064.G.CV326.130465	Animal corpus	0.00016191795062204766
1380	1064.H.CV338.130465	Animal corpus	0.00010069828305256072
1381	1064.G.CV293.130465	Animal corpus	0.00012113920021250075
1382	1064.G.CV94.130465	Animal corpus	0.0008841093131730434
1383	1799.110.SD.Pum17.129527	Animal corpus	0.0010541051259375593
1384	1064.H.CV344.130465	Animal corpus	0.00045031217610242216
1385	1799.106.SD.Pum13.129527	Animal corpus	0.0010993399265998623
1386	1064.W.CV132.130465	Animal corpus	7.47045195256838e-05
1387	1799.47.SD16.129527	Animal corpus	0.0010930906471020782
1388	1064.G.CV263.130465	Animal corpus	0.00016654016983086992
1389	1064.H.CV317.130465	Animal corpus	0.001214107979034111
1390	1799.D4.D4.129527	Animal corpus	0.0005698883399833671
1391	1064.W.CV255.130465	Animal corpus	0.00010168635564969364
1392	1799.118.SD.Pum25.129527	Animal corpus	0.0009357889631115804
1393	1064.G.CJV198.130465	Animal corpus	0.000443072737537121
1394	1064.G.CV296.130465	Animal corpus	0.00012404718149036856
1395	1064.H.CV04.130465	Animal corpus	0.00026432370898684705
1396	1064.H.CV288.130465	Animal corpus	0.000601663222010564
1397	1799.71.N.SD.Pum11.129527	Animal corpus	0.0006903784147126429
1398	1064.G.CV323.130465	Animal corpus	0.0004803585708332765
1399	910.PorTA3.131861	Animal corpus	0.0002488314270539771
1400	1064.G.CV297.130465	Animal corpus	0.0006099007236841317
1401	1064.G.CJV199.130465	Animal corpus	0.00017163568643630773
1402	1064.W.CV254.130465	Animal corpus	5.820529471205939e-05
1403	1799.111.SD.Pum18.129527	Animal corpus	0.0019073120146745458
1404	1064.G.CV322.130465	Animal corpus	9.301289826270942e-05
1405	910.CuracaoHypoxia6.131861	Animal corpus	8.696866971026824e-05
1406	1064.H.CV289.130465	Animal corpus	7.685384789851312e-06
1407	1064.W.CV133.130465	Animal corpus	0.00011050019567346674
1408	1064.H.CV345.130465	Animal corpus	9.416772280028052e-05
1409	1064.G.CV95.130465	Animal corpus	0.00046856429377920635
1410	1064.G.CV308.130465	Animal corpus	0.0001382146099593906
1411	1799.125SD.Pum19.129527	Animal corpus	0.0007764043189165028
1412	1064.H.CV316.130465	Animal corpus	0.0010006821072594983
1413	1064.H.CJV172.130465	Animal corpus	1.1923687311309123e-05
1414	1064.G.CV320.130465	Animal corpus	0.0005097697089722829
1415	1064.W.CV256.130465	Animal corpus	0.000632942524364778
1416	1799.L3.L3.129527	Animal corpus	0.0011122182047953164
1417	1799.41.SD10.129527	Animal corpus	0.0016046855696830432
1418	1064.G.CV295.130465	Animal corpus	6.47358549643396e-05
1419	1064.G.GVR169.130465	Animal corpus	0.000392731208559404
1420	1064.H.CV314.130465	Animal corpus	0.0007431954794343984
1421	910.CuracaoTurf5B.131861	Animal corpus	0.00020979868415532235
1422	1799.D8.D8.129527	Animal corpus	0.001725889376837322
1423	1064.G.CV233.130465	Animal corpus	0.00046529688115760014
1424	1064.W.CJV178.130465	Animal corpus	7.685384789851312e-06
1425	1064.W.CV131.130465	Animal corpus	0.000206745306575066
1426	1064.G.CV48.130465	Animal corpus	0.000302030812926921
1427	1799.18.N.SD14.129527	Animal corpus	0.001124669302726322
1428	1799.34.SD3.129527	Animal corpus	0.0014462158243413892
1429	1064.W.CV130.130465	Animal corpus	0.0002504040120558793
1430	1064.W.CJV179.130465	Animal corpus	1.0042181958998094e-05
1431	910.CuracaoCCA5B.131861	Animal corpus	0.00010629541168506281
1432	1064.H.CV346.130465	Animal corpus	0.00041926636205755164
1433	1064.G.CV321.130465	Animal corpus	0.0006458890608251821
1434	1799.83.N.SD.Pum23.129527	Animal corpus	0.00027045042062291653
1435	910.CuracaoHypoxia5.131861	Animal corpus	8.696866971026824e-05
1436	910.PocLT2.131861	Animal corpus	1.9326741974794574e-05
1437	1064.H.CJV173.130465	Animal corpus	5.3173397043305874e-05
1438	1799.36.SD5.129527	Animal corpus	0.0010822344103126643
1439	1799.37.SD6.129527	Animal corpus	0.0005493741938496203
1440	1064.G.CV294.130465	Animal corpus	0.00031922385051005723
1441	1064.W.CV276.130465	Animal corpus	5.751686994548093e-05
1442	1064.G.CV11.130465	Animal corpus	0.0005340138750318715
1443	1799.30.SD1.Soup1.129527	Animal corpus	0.0008090824953397818
1444	1064.G.CJV229.130465	Animal corpus	5.3700887439811406e-05
1445	1064.G.CV239.130465	Animal corpus	8.928823565641284e-05
1446	1799.10.N.SD6.129527	Animal corpus	0.0017656140424087874
1447	1799.12.N.SD8.129527	Animal corpus	0.0011109165234260876
1448	1064.G.CV300.130465	Animal corpus	0.0002154457960268804
1449	1799.D7.D7.129527	Animal corpus	0.0009128294736875896
1450	1799.23.N.SD19.129527	Animal corpus	0.0008948729536341434
1451	1064.W.CJV187.130465	Animal corpus	1.4301613061434403e-05
1452	1799.107.SD.Pum14.129527	Animal corpus	0.0012943875903830334
1453	1064.G.CV213.130465	Animal corpus	0.00046936036200757517
1454	1064.G.CJV203.130465	Animal corpus	0.0003948314435114294
1455	1064.H.CV281.130465	Animal corpus	0.0005201871978599719
1456	1064.G.CJV191.130465	Animal corpus	0.0005296778152362378
1457	1064.G.CV240.130465	Animal corpus	3.603794604277279e-05
1458	910.CuracaoTurf7B.131861	Animal corpus	0.0005085624833446811
1459	1799.80.N.SD.Pum20.129527	Animal corpus	0.0009555059241416351
1460	1064.G.CJV202.130465	Animal corpus	9.165665569293496e-05
1461	1064.G.CV212.130465	Animal corpus	0.00036664022164930254
1462	1799.65.N.SD.Pum5.129527	Animal corpus	0.0015993013039864695
1463	1064.W.CJV186.130465	Animal corpus	1.0042181958998094e-05
1464	1064.G.CV241.130465	Animal corpus	0.0001032692441332871
1465	1799.59.N.SD.Pum.Soup1.129527	Animal corpus	0.0008155814148823539
1466	910.CuracaoCCA2A.131861	Animal corpus	0.000103173149898741
1467	1064.G.CJV190.130465	Animal corpus	0.00023184885296582752
1468	1799.113.SD.Pum20.129527	Animal corpus	0.0007455005566847283
1469	1064.W.CV277.130465	Animal corpus	7.47045195256838e-05
1470	1064.G.CV10.130465	Animal corpus	0.0002531390188022221
1471	1064.G.CV301.130465	Animal corpus	0.00013791186310664792
1472	1799.15.N.SD11.129527	Animal corpus	0.0014529891086028023
1473	1064.H.CV26.130465	Animal corpus	0.0003962164793725054
1474	1064.G.CV43.130465	Animal corpus	0.00022425088514839523
1475	1064.G.CV238.130465	Animal corpus	0.00019226246515073386
1476	1064.G.CJV228.130465	Animal corpus	0.001296496017799656
1477	1064.W.CV280.130465	Animal corpus	0.000356089364347322
1478	1064.G.CJV192.130465	Animal corpus	0.00023967666390610864
1479	1064.G.CV243.130465	Animal corpus	0.0009309971936373343
1480	1064.W.CJV216.130465	Animal corpus	0.0023697092297524274
1481	1799.123SD.Pum17.129527	Animal corpus	0.0008979735284018252
1482	1799.20.N.SD16.129527	Animal corpus	0.0009576291225412414
1483	1064.G.CV329.130465	Animal corpus	0.00020375374988495707
1484	1064.W.CJV184.130465	Animal corpus	1.0042181958998094e-05
1485	1064.G.CJV200.130465	Animal corpus	0.0003051654523919631
1486	1064.G.CV210.130465	Animal corpus	0.0009192396384620257
1487	1064.H.CV282.130465	Animal corpus	0.00018941536585134053
1488	1799.26.N.SD22.129527	Animal corpus	0.0009588750092377263
1489	1064.G.CV303.130465	Animal corpus	0.00020375374988495707
1490	1799.130SD.Pum24.129527	Animal corpus	0.0009083627456158086
1491	1064.G.CV12.130465	Animal corpus	0.0005268450880357847
1492	1064.W.CV275.130465	Animal corpus	5.751686994548093e-05
1493	1064.G.CV302.130465	Animal corpus	0.00016654016983086992
1494	1799.51.SD20.129527	Animal corpus	0.0013014277587532913
1495	1799.127SD.Pum21.129527	Animal corpus	0.00113010526993168
1496	1799.115.SD.Pum22.129527	Animal corpus	0.0015385909683844677
1497	1064.H.CV76.130465	Animal corpus	3.104581404487048e-05
1498	1064.W.CV274.130465	Animal corpus	0.0002773554102589907
1499	1064.G.CV268.130465	Animal corpus	0.0005456018063016248
1500	910.CuracaoCCA2B.131861	Animal corpus	0.0003128902960187855
1501	1799.32.SD1.129527	Animal corpus	0.0011264797698987297
1502	1064.G.CV242.130465	Animal corpus	0.0001028794362354262
1503	1064.G.CJV193.130465	Animal corpus	0.00014756556269014684
1504	1799.72.N.SD.Pum12.129527	Animal corpus	0.0008266945759528674
1505	1064.G.CV211.130465	Animal corpus	0.00030607528234968974
1506	1064.G.CJV201.130465	Animal corpus	0.0006118415400254516
1507	1799.33.SD2.129527	Animal corpus	0.0008619925430005402
1508	1064.W.CJV185.130465	Animal corpus	1.0042181958998094e-05
1509	1064.G.CV328.130465	Animal corpus	9.818721594521519e-05
1510	1799.58.N.SD.Pum.whole.fly2.129527	Animal corpus	0.0007340126962166062
1511	1064.W.CV348.130465	Animal corpus	7.685384789851312e-06
1512	1064.H.CV73.130465	Animal corpus	0.0003216499614527015
1513	1064.W.CV271.130465	Animal corpus	1.1694752416745147e-05
1514	1064.G.CV307.130465	Animal corpus	0.00020147974263331854
1515	1064.G.CV45.130465	Animal corpus	0.00031166264752812935
1516	1064.G.CV214.130465	Animal corpus	0.0006608176582370587
1517	1799.D6.D6.129527	Animal corpus	0.0011835633413121952
1518	1064.G.CJV204.130465	Animal corpus	0.000746579108456403
1519	1064.H.CV333.130465	Animal corpus	0.00022759680428654459
1520	1064.G.CJV196.130465	Animal corpus	0.0006835489123477323
1521	1064.W.CJV181.130465	Animal corpus	1.7727566748849408e-05
1522	1064.G.CJV205.130465	Animal corpus	0.0006964023922290025
1523	1799.40.SD9.129527	Animal corpus	0.0012917699414591224
1524	1064.G.CJV197.130465	Animal corpus	0.0003488639358169828
1525	1064.G.CV299.130465	Animal corpus	0.00020198600012532637
1526	1064.W.CV270.130465	Animal corpus	0.0006343876996663388
1527	1799.31.SD1.Soup2.129527	Animal corpus	0.0013717808276959196
1528	1064.H.CV72.130465	Animal corpus	0.00011818558046331806
1529	910.PorLT1.131861	Animal corpus	0.00026945163338669306
1530	1064.G.GVR165.130465	Animal corpus	8.560954903869916e-05
1531	1064.G.CV44.130465	Animal corpus	0.000556893158079624
1532	1799.124SD.Pum18.129527	Animal corpus	0.0007599748313071303
1533	1799.84.N.SD.Pum24.129527	Animal corpus	0.0012226462883702994
1534	910.PocTA3.131861	Animal corpus	1.9326741974794574e-05
1535	1064.G.CV306.130465	Animal corpus	0.00019408446314035294
1536	1064.G.CV244.130465	Animal corpus	0.0001028794362354262
1537	1799.2.N.SD.whole.fly2.129527	Animal corpus	0.0010032092585988348
1538	1064.H.CV209.130465	Animal corpus	0.0002143409731383981
1539	1064.G.CJV195.130465	Animal corpus	0.00022548797798587852
1540	1064.G.CJV207.130465	Animal corpus	4.6004610047219224e-05
1541	1064.H.CV285.130465	Animal corpus	0.00011965214822299418
1542	1799.L1.L1.129527	Animal corpus	0.0014117466953804721
1543	1064.W.CJV183.130465	Animal corpus	1.0042181958998094e-05
1544	1064.G.CV304.130465	Animal corpus	0.0005490770620568822
1545	910.PocTA1.131861	Animal corpus	1.9326741974794574e-05
1546	1799.76.N.SD.Pum16.129527	Animal corpus	0.0015652184113770491
1547	1064.G.CV46.130465	Animal corpus	0.00016510512618402753
1548	1799.91.N.SD.Pum.whole.fly2.129527	Animal corpus	0.0011729311791686854
1549	1799.79.N.SD.Pum19.129527	Animal corpus	0.0007847347851190402
1550	1064.G.GVR167.130465	Animal corpus	1.0042181958998094e-05
1551	910.PorLT3.131861	Animal corpus	0.00017881991944991482
1552	1064.W.CV272.130465	Animal corpus	1.1694752416745147e-05
1553	1799.119.SD.Pum26.129527	Animal corpus	0.001013729493879589
1554	1799.8.N.SD4.129527	Animal corpus	0.0009615261766946913
1555	1064.G.CV47.130465	Animal corpus	0.000303250968534227
1556	1064.W.CJV177.130465	Animal corpus	0.00027194756131039826
1557	1799.46.SD15.129527	Animal corpus	0.0013257189931300756
1558	1064.W.CV273.130465	Animal corpus	0.0006451001786462834
1559	1064.G.GVR166.130465	Animal corpus	1.0042181958998094e-05
1560	910.PorLT2.131861	Animal corpus	0.000127037578348411
1561	910.CuracaoTurf8B.131861	Animal corpus	0.00010629541168506281
1562	1064.G.CJV194.130465	Animal corpus	0.0005061019395040205
1563	1064.H.CV331.130465	Animal corpus	0.0004638215379489554
1564	1064.W.CJV182.130465	Animal corpus	8.017194334042185e-05
1565	1799.64.N.SD.Pum4.129527	Animal corpus	0.0013244131326834014
1566	1799.97.SD.Pum4.129527	Animal corpus	0.001221739759945122
1567	1064.G.CJV206.130465	Animal corpus	0.0004828595553793243
1568	1064.G.CV108.130465	Animal corpus	0.00024148285995090644
1569	1736.B10.0610.129380	Animal distal gut	0.001380666245927225
1570	894.C1508.lane5.NoIndex.L005.129810	Animal distal gut	0.0004767958121921136
1571	550.L1S214.s.1.sequence.127213	Animal distal gut	0.0006022225065337176
1572	894.SL870.lane3.NoIndex.L003.129810	Animal distal gut	0.0007424871902424272
1573	1481.NA.13.T8.131777	Animal distal gut	0.001266678244992808
1574	894.UY925.lane3.NoIndex.L003.129810	Animal distal gut	0.0006616404271496673
1575	940.F.01.130499	Animal distal gut	0.00041130337851976443
1576	894.UY1346.lane5.NoIndex.L005.129810	Animal distal gut	0.000245145542113438
1577	1773.Thraupis.gauco3.lgi.131611	Animal distal gut	0.0006644977685639758
1578	1736.O34.1109.129380	Animal distal gut	0.0013145914231405562
1579	894.GV1907.lane2.NoIndex.L002.129810	Animal distal gut	6.288519255364865e-05
1580	894.MR237.lane3.NoIndex.L003.129810	Animal distal gut	0.0007830637862184588
1581	1736.B35.0211.129380	Animal distal gut	0.001624784606397182
1582	894.UY664.lane3.NoIndex.L003.129810	Animal distal gut	2.9216323171901216e-05
1583	894.C1494.lane5.NoIndex.L005.129810	Animal distal gut	0.00028669915853024396
1584	940.P.10.Fecal.130499	Animal distal gut	0.00010243467438965292
1585	894.SV1425.lane5.NoIndex.L005.129810	Animal distal gut	4.067276998738643e-05
1586	1621.C8783.128628	Animal distal gut	0.002102939502440799
1587	550.L1S199.s.1.sequence.127213	Animal distal gut	0.0004285479887414551
1588	894.MR950.lane3.NoIndex.L003.129810	Animal distal gut	0.00023412547444212384
1589	963.Iguana.A2.2.060311.STY.vial.840.128100	Animal distal gut	0.0024256239543200037
1590	550.L1S341.s.1.sequence.127213	Animal distal gut	0.0005446502469362146
1591	1774.17Fecal22.10.09.130038	Animal distal gut	0.002107443891303014
1592	1736.O34.0211.129380	Animal distal gut	0.0021611794632446233
1593	894.OR366.lane3.NoIndex.L003.129810	Animal distal gut	0.0019006343582601813
1594	1621.S8876.128628	Animal distal gut	0.0009233164727224594
1595	894.UY169.lane3.NoIndex.L003.129810	Animal distal gut	0.000715057088229734
1596	894.YY1641.lane5.NoIndex.L005.129810	Animal distal gut	0.0001785020579602421
1597	1696.VH0016A.130661	Animal distal gut	0.001644494939815428
1598	2338.0702.1.I.129694	Animal distal gut	0.00010941030945826405
1599	1736.O9.1109.129380	Animal distal gut	0.001522325446663903
1600	550.L1S91.s.1.sequence.127213	Animal distal gut	0.0002904434891882501
1601	894.UY714.lane3.NoIndex.L003.129810	Animal distal gut	0.0005791821172889194
1602	550.L1S333.s.1.sequence.127213	Animal distal gut	0.0005771127252785141
1603	1621.M8827.128628	Animal distal gut	0.002073664021696829
1604	894.MR504.lane3.NoIndex.L003.129810	Animal distal gut	0.000926992489885417
1605	2338.0628.7.I.129694	Animal distal gut	0.0006618104131192007
1606	2338.0703.6.I.129694	Animal distal gut	9.505378540566044e-05
1607	894.MR209.lane3.NoIndex.L003.129810	Animal distal gut	0.0003833585074432317
1608	550.L2S71.s.2.sequence.127213	Animal distal gut	0.00021608353797315642
1609	550.L1S228.s.1.sequence.127213	Animal distal gut	0.00046600514580286096
1610	894.UY1378.lane5.NoIndex.L005.129810	Animal distal gut	0.0005459138563576097
1611	1734.BD.ERD510.130650	Animal distal gut	0.0003390755054767651
1612	1736.B20.1109.129380	Animal distal gut	0.0013060865586972906
1613	2300.BB.2213.lavage20.128182	Animal distal gut	0.0003865897934438039
1614	2300.BB.2213.lavage20.129350	Animal distal gut	0.0003865897934438039
1615	1056.Cho.did.SanDi.3.130805	Animal distal gut	0.0010211512408630455
1616	894.C1478.lane5.NoIndex.L005.129810	Animal distal gut	0.0008572998563228313
1617	894.OS542.lane3.NoIndex.L003.129810	Animal distal gut	0.0004610612051341553
1618	894.UY688.lane3.NoIndex.L003.129810	Animal distal gut	0.0004088919956033613
1619	894.SV1730.lane5.NoIndex.L005.129810	Animal distal gut	0.0022553791888185906
1620	894.MR498.lane3.NoIndex.L003.129810	Animal distal gut	0.00023648983199807449
1621	894.YY1172.lane5.NoIndex.L005.129810	Animal distal gut	0.0014835886695892427
1622	1736.O9.0211.129380	Animal distal gut	0.0011278443399400082
1623	894.OS590.lane3.NoIndex.L003.129810	Animal distal gut	0.0015539053909904427
1624	894.OS1223.lane5.NoIndex.L005.129810	Animal distal gut	0.0010033270398520212
1625	1734.LD.NBS1062E.130650	Animal distal gut	0.00021565382939753712
1626	1696.VH0013B.130661	Animal distal gut	0.0019489297777823095
1627	894.SV1316.lane5.NoIndex.L005.129810	Animal distal gut	0.000124207201495479
1628	894.OS1934.lane2.NoIndex.L002.129810	Animal distal gut	0.0010096465474882651
1629	2182.CPZF12C.130016	Animal distal gut	0.000714324927361897
1630	894.OR358.lane3.NoIndex.L003.129810	Animal distal gut	0.001721560828335071
1631	894.UY157.lane3.NoIndex.L003.129810	Animal distal gut	0.0006795149550536932
1632	550.L1S266.s.1.sequence.127213	Animal distal gut	0.00049316112242714
1633	894.YY1586.lane5.NoIndex.L005.129810	Animal distal gut	0.001495968864347252
1634	894.MR939.lane3.NoIndex.L003.129810	Animal distal gut	5.682185438715954e-05
1635	894.SV1767.lane5.NoIndex.L005.129810	Animal distal gut	0.0023208984336353764
1636	894.YY1125.lane5.NoIndex.L005.129810	Animal distal gut	3.818794331346057e-05
1637	894.OR402.lane3.NoIndex.L003.129810	Animal distal gut	0.0010920813170537374
1638	894.UY802.lane3.NoIndex.L003.129810	Animal distal gut	6.084704850558504e-05
1639	894.YY1628.lane5.NoIndex.L005.129810	Animal distal gut	0.0006852176038575358
1640	550.L1S141.s.1.sequence.127213	Animal distal gut	0.00017631478650980895
1641	1773.Columb.passer5.lgi.131611	Animal distal gut	0.0003777009263996872
1642	550.L1S282.s.1.sequence.127213	Animal distal gut	0.0017510236679828617
1643	894.OS1963.lane2.NoIndex.L002.129810	Animal distal gut	0.001961410902476815
1644	894.UY99.lane3.NoIndex.L003.129810	Animal distal gut	0.0008156127610315371
1645	2338.0701.14.I.129694	Animal distal gut	0.00022153856569914147
1646	894.YY973.lane5.NoIndex.L005.129810	Animal distal gut	0.000330984842224822
1647	894.UY100.lane3.NoIndex.L003.129810	Animal distal gut	0.0012839638789042577
1648	1736.B34.0710.129380	Animal distal gut	0.0010453073087790012
1649	894.MR310.lane3.NoIndex.L003.129810	Animal distal gut	0.000592659046794334
1650	894.SV1393.lane5.NoIndex.L005.129810	Animal distal gut	0.0010599191799865613
1651	940.CR.53.Fecal.130499	Animal distal gut	0.00017710971331614395
1652	894.OS1680.lane5.NoIndex.L005.129810	Animal distal gut	0.0019297352566630952
1653	550.L6S330.s.6.sequence.127213	Animal distal gut	0.00031364996761230576
1654	894.SV2008.lane2.NoIndex.L002.129810	Animal distal gut	0.0005890565899857737
1655	1696.FTA.D.24b.130661	Animal distal gut	0.0011158971552901668
1656	550.L1S75.s.1.sequence.127213	Animal distal gut	0.00041168878641978574
1657	894.SL819.lane3.NoIndex.L003.129810	Animal distal gut	9.53898298710634e-05
1658	894.UY791.lane3.NoIndex.L003.129810	Animal distal gut	8.249064401502479e-05
1659	894.Arm1982.lane2.NoIndex.L002.129810	Animal distal gut	0.0004846882546208832
1660	2182.ZF2D.130016	Animal distal gut	0.0005242182586421834
1661	1734.LD.QCAZ.M51303.130650	Animal distal gut	0.00015563501144762494
1662	894.F1468.lane5.NoIndex.L005.129810	Animal distal gut	0.0003489979363090672
1663	1773.Columb.passer10.lgi.131611	Animal distal gut	0.0007172908511496687
1664	1736.O35.0710.129380	Animal distal gut	0.0007740282403063351
1665	1734.LD.Carsow1.130650	Animal distal gut	4.9096311179090605e-05
1666	1481.PO6.3.T0.131777	Animal distal gut	0.0003995617480228291
1667	1747.DZF.6142012.KK.fecal.131609	Animal distal gut	0.000282880279512747
1668	1696.VH0002A.130661	Animal distal gut	0.0020038580621089958
1669	1621.P8873.128628	Animal distal gut	0.0016445468561079282
1670	894.YY1857.lane2.NoIndex.L002.129810	Animal distal gut	3.552382133008113e-05
1671	550.L2S95.s.2.sequence.127213	Animal distal gut	0.0011770034845610504
1672	894.SV1759.lane5.NoIndex.L005.129810	Animal distal gut	0.0009906581266862634
1673	894.OS600.lane3.NoIndex.L003.129810	Animal distal gut	0.00010879021046008948
1674	894.GV1022.lane5.NoIndex.L005.129810	Animal distal gut	0.00039865081346313443
1675	1736.O47b.1109.129380	Animal distal gut	0.0008288786440575931
1676	1774.51Fecal23.10.09.130038	Animal distal gut	0.0017195936304167467
1677	894.UY75.lane3.NoIndex.L003.129810	Animal distal gut	0.00053929339991516
1678	1736.B16.1110.129380	Animal distal gut	0.0006239156066213607
1679	2182.CPZF24D.130016	Animal distal gut	0.0013517888514591988
1680	1696.CT0008.6.130661	Animal distal gut	0.0014097948330194718
1681	894.YY1819.lane5.NoIndex.L005.129810	Animal distal gut	0.0003908933656682206
1682	2300.BB.4064.lavage20.128182	Animal distal gut	0.00022164570595336846
1683	2300.BB.4064.lavage20.129350	Animal distal gut	0.00025550308179764783
1684	550.L1S133.s.1.sequence.127213	Animal distal gut	0.00028994425819209486
1685	894.YY1087.lane5.NoIndex.L005.129810	Animal distal gut	0.0004545055642805219
1686	1736.R29b.0410.129380	Animal distal gut	0.0013073286161069523
1687	894.OS465.lane3.NoIndex.L003.129810	Animal distal gut	0.00018353176483509222
1688	894.SL827.lane3.NoIndex.L003.129810	Animal distal gut	0.0007339456652871762
1689	2300.BB.4021.equip.129350	Animal distal gut	0.0002903700699774378
1690	2300.BB.4021.equip.128182	Animal distal gut	0.0002740283123110421
1691	1696.CT0001.3.130661	Animal distal gut	0.002241616130583376
1692	894.MR199.lane3.NoIndex.L003.129810	Animal distal gut	0.00047411006455686997
1693	2300.BB.12.lavage.100.128182	Animal distal gut	0.0003287650034263631
1694	2300.BB.12.lavage.100.129350	Animal distal gut	0.0003287650034263631
1695	2338.0626.1.I2.129694	Animal distal gut	4.9096311179090605e-05
1696	1696.VH0007B.130661	Animal distal gut	0.002021294952849942
1697	1734.LD.NBS1076E.130650	Animal distal gut	3.373764926429375e-05
1698	894.YY1869.lane2.NoIndex.L002.129810	Animal distal gut	0.0003429167526841158
1699	1621.G8817.128628	Animal distal gut	0.0011316860842182446
1700	894.MR260.lane3.NoIndex.L003.129810	Animal distal gut	0.000606806076947012
1701	550.L1S49.s.1.sequence.127213	Animal distal gut	0.0003966754414902463
1702	1736.R37b.0510.129380	Animal distal gut	0.000926141878866535
1703	2182.VHBJ0016.130016	Animal distal gut	0.0016852474743382659
1704	1736.B50b.0611.129380	Animal distal gut	0.001834804008435761
1705	894.GV1661.lane5.NoIndex.L005.129810	Animal distal gut	0.00020793111519784197
1706	894.F1456.lane5.NoIndex.L005.129810	Animal distal gut	0.0002697878742257793
1707	894.OS557.lane3.NoIndex.L003.129810	Animal distal gut	0.000654178583114769
1708	2338.0701.1.M.129694	Animal distal gut	0.00026970800536680884
1709	894.OS585.lane3.NoIndex.L003.129810	Animal distal gut	0.0008791656486548298
1710	894.OS1236.lane5.NoIndex.L005.129810	Animal distal gut	0.0007167604519679806
1711	1736.R10.1011.129380	Animal distal gut	0.0012783222900425398
1712	894.SV1725.lane5.NoIndex.L005.129810	Animal distal gut	0.00022862349499581738
1713	894.YY1167.lane5.NoIndex.L005.129810	Animal distal gut	0.0020548971840496258
1714	2300.BB.4064.anus.129350	Animal distal gut	0.00016244590740605087
1715	2300.BB.4064.anus.128182	Animal distal gut	0.00016244590740605087
1716	894.UY142.lane3.NoIndex.L003.129810	Animal distal gut	0.0008899685454425402
1717	550.L1S60.s.1.sequence.127213	Animal distal gut	0.0003631858551445972
1718	894.SV1303.lane5.NoIndex.L005.129810	Animal distal gut	7.68189056562559e-05
1719	894.OS1921.lane2.NoIndex.L002.129810	Animal distal gut	0.00036154466208712145
1720	894.F1564.lane5.NoIndex.L005.129810	Animal distal gut	0.0003672696790808178
1721	894.YY1593.lane5.NoIndex.L005.129810	Animal distal gut	0.0007562900693785919
1722	894.SV1540.lane5.NoIndex.L005.129810	Animal distal gut	0.0006664749508567561
1723	550.L1S297.s.1.sequence.127213	Animal distal gut	0.0005705029957485099
1724	1621.D8839.128628	Animal distal gut	0.002561671200211097
1725	894.UY701.lane3.NoIndex.L003.129810	Animal distal gut	0.0006682726905598203
1726	550.L1S154.s.1.sequence.127213	Animal distal gut	0.0004429241869824459
1727	894.MR511.lane3.NoIndex.L003.129810	Animal distal gut	0.000631464296917661
1728	894.SL889.lane3.NoIndex.L003.129810	Animal distal gut	0.0006458098854107805
1729	894.C1523.lane5.NoIndex.L005.129810	Animal distal gut	0.00039143539385396163
1730	894.SV1988.lane2.NoIndex.L002.129810	Animal distal gut	0.000519558409326315
1731	2182.Z880A.130016	Animal distal gut	0.0006547926804422502
1732	1736.B12.0609.129380	Animal distal gut	0.0019118866132651876
1733	1774.5Fecal22.10.09.130038	Animal distal gut	0.00021348798108860727
1734	894.YY1159.lane5.NoIndex.L005.129810	Animal distal gut	0.0017612301472112576
1735	1696.CT0018.1.130661	Animal distal gut	0.0019035667144214783
1736	894.UY671.lane3.NoIndex.L003.129810	Animal distal gut	0.0007184647791646103
1737	1736.Y31d.0311.129380	Animal distal gut	0.0013775257152516863
1738	1481.PO1.15.T8.131777	Animal distal gut	0.0005377393967730319
1739	894.C1481.lane5.NoIndex.L005.129810	Animal distal gut	0.000248229738088604
1740	894.OS1208.lane5.NoIndex.L005.129810	Animal distal gut	0.0013382119677490274
1741	1736.B50b.0610.129380	Animal distal gut	0.0007193596785857347
1742	1621.O8873.128628	Animal distal gut	0.0024148673955848546
1743	894.MR945.lane3.NoIndex.L003.129810	Animal distal gut	0.00013478469811492325
1744	963.Iguana.44.061010.SUR.vial.211.128100	Animal distal gut	0.0018623584579466734
1745	894.GV1060.lane5.NoIndex.L005.129810	Animal distal gut	0.0003339764725550622
1746	894.OS569.lane3.NoIndex.L003.129810	Animal distal gut	0.0005416562355750657
1747	894.UY37.lane3.NoIndex.L003.129810	Animal distal gut	0.000277037487402542
1748	550.L2S1.s.2.sequence.127213	Animal distal gut	0.0006270827336576195
1749	550.L1S126.s.1.sequence.127213	Animal distal gut	0.0005074931734094729
1750	1747.jordy.409305.fecal.131609	Animal distal gut	0.0004267134719295311
1751	894.YY1654.lane5.NoIndex.L005.129810	Animal distal gut	6.606244510794847e-05
1752	894.OR373.lane3.NoIndex.L003.129810	Animal distal gut	0.0006836638461825118
1753	2300.BB.12.equip.128182	Animal distal gut	0.0002152285637765006
1754	2300.BB.12.equip.129350	Animal distal gut	0.0002696050257799951
1755	1734.LD.QCAZ.M50993.130650	Animal distal gut	0.0005852279720609247
1756	550.L1S12.s.1.sequence.127213	Animal distal gut	0.00043510252499312046
1757	963.Iguana.36.052910.BCO.vial.125.128100	Animal distal gut	0.0019693005588539538
1758	1774.44Fecal23.10.09.130038	Animal distal gut	0.0006679893478816503
1759	894.UY930.lane3.NoIndex.L003.129810	Animal distal gut	0.001218700969247522
1760	1774.143.Inte.Puer.130038	Animal distal gut	0.0018766561251244106
1761	1736.B7.0510.129380	Animal distal gut	0.001499311506499563
1762	2338.0627.8.I.129694	Animal distal gut	0.0002451104525909184
1763	894.SL865.lane3.NoIndex.L003.129810	Animal distal gut	8.915489792550934e-05
1764	1736.R42b.1010.129380	Animal distal gut	0.0010766575879463426
1765	550.L1S1.s.1.sequence.127213	Animal distal gut	0.00046983291686620107
1766	1481.NA.21.T0.131777	Animal distal gut	0.00057178477587228
1767	1696.CT0011.4.130661	Animal distal gut	0.0023390973463173646
1768	894.SV1273.lane5.NoIndex.L005.129810	Animal distal gut	0.0005693518102607559
1769	894.UY1353.lane5.NoIndex.L005.129810	Animal distal gut	0.0020012458502814386
1770	1481.PO7.2.T8.131777	Animal distal gut	0.0005640763417213611
1771	550.L1S168.s.1.sequence.127213	Animal distal gut	0.0006447297626496402
1772	894.UY1381.lane5.NoIndex.L005.129810	Animal distal gut	0.0007403912509647222
1773	894.MR222.lane3.NoIndex.L003.129810	Animal distal gut	0.00020048828259015017
1774	894.OS470.lane3.NoIndex.L003.129810	Animal distal gut	0.0003085055294130367
1775	1736.O37.0709.129380	Animal distal gut	0.000993636311555881
1776	550.L1S354.s.1.sequence.127213	Animal distal gut	0.0005826493585432304
1777	894.YY1092.lane5.NoIndex.L005.129810	Animal distal gut	0.000617347680139171
1778	1056.Myr.tri.Seat.9.04I04.130805	Animal distal gut	0.0009196717157951988
1779	1736.R32b.1011.129380	Animal distal gut	0.0014069653091647264
1780	894.UY768.lane3.NoIndex.L003.129810	Animal distal gut	0.00037097494364921925
1781	894.SV1529.lane5.NoIndex.L005.129810	Animal distal gut	0.0008738315932543832
1782	894.SL832.lane3.NoIndex.L003.129810	Animal distal gut	0.0016797857883170844
1783	1736.B29.1111.129380	Animal distal gut	0.0016645092842420028
1784	963.Iguana.27.052710.BCO.vial.134.128100	Animal distal gut	0.0015218893375335465
1785	894.GV1674.lane5.NoIndex.L005.129810	Animal distal gut	0.0009188346484237811
1786	894.F1443.lane5.NoIndex.L005.129810	Animal distal gut	0.0008314616575731268
1787	894.MR275.lane3.NoIndex.L003.129810	Animal distal gut	0.000830730245379957
1788	2182.ZX2D.130016	Animal distal gut	0.0007989634699038701
1789	550.L2S16.s.2.sequence.127213	Animal distal gut	0.0010313641574662444
1790	1481.PO2.4.T8.131777	Animal distal gut	0.0011506235399127744
1791	894.OR429.lane3.NoIndex.L003.129810	Animal distal gut	0.0001639813777818253
1792	1736.O44.1210.129380	Animal distal gut	0.002132333298328906
1793	1736.R12.0311.129380	Animal distal gut	0.001176504897916043
1794	1774.308.Inte.Puer.130038	Animal distal gut	0.0011592487875605288
1795	894.OS615.lane3.NoIndex.L003.129810	Animal distal gut	4.979113650040637e-05
1796	894.GV1037.lane5.NoIndex.L005.129810	Animal distal gut	0.00202168090691427
1797	894.UY60.lane3.NoIndex.L003.129810	Animal distal gut	0.00020443489041522373
1798	1621.R8827.128628	Animal distal gut	0.0020685550228107027
1799	550.L1S201.s.1.sequence.127213	Animal distal gut	0.00038877923727810766
1800	550.L2S58.s.2.sequence.127213	Animal distal gut	0.00045587747992488806
1801	1621.E8810.128628	Animal distal gut	0.0024780478421078957
1802	2182.Z4RA.130016	Animal distal gut	0.0006358401714775666
1803	894.YY1603.lane5.NoIndex.L005.129810	Animal distal gut	0.0005844524617025178
1804	894.OS1948.lane2.NoIndex.L002.129810	Animal distal gut	0.00215281609831347
1805	1736.R1.0811.129380	Animal distal gut	0.0009545874169217814
1806	894.OS1679.lane5.NoIndex.L005.129810	Animal distal gut	0.0006573766512794897
1807	550.L1S273.s.1.sequence.127213	Animal distal gut	0.0005953095883101836
1808	1056.Myr.tri.Seat.1.03E03.130805	Animal distal gut	0.0002857615723797303
1809	940.CR.23.Fecal.130499	Animal distal gut	0.00024104013548209647
1810	1736.R33.0310.129380	Animal distal gut	0.0009933988221327416
1811	1621.L8876.128628	Animal distal gut	0.0019717947562345748
1812	1736.O15.1109.129380	Animal distal gut	0.0009713425964214449
1813	894.UY784.lane3.NoIndex.L003.129810	Animal distal gut	0.0007274316740644172
1814	2182.CPZF12B.130016	Animal distal gut	0.0008063731705891969
1815	1736.O22.0709.129380	Animal distal gut	0.0013147910185795123
1816	2338.0624.1.I.129694	Animal distal gut	0.0007591425014508202
1817	550.L1S368.s.1.sequence.127213	Animal distal gut	0.0004561245732484719
1818	894.MR299.lane3.NoIndex.L003.129810	Animal distal gut	0.0005943246699653372
1819	1056.Cho.did.SanDi.2.130805	Animal distal gut	0.0014058216042869677
1820	894.OS1709.lane5.NoIndex.L005.129810	Animal distal gut	0.0003310266759560246
1821	894.YY1842.lane2.NoIndex.L002.129810	Animal distal gut	0.000555288723720975
1822	2182.Z1FB.130016	Animal distal gut	0.000981249022798565
1823	894.GV1009.lane5.NoIndex.L005.129810	Animal distal gut	6.378341805403274e-05
1824	1734.BD.ERD511.130650	Animal distal gut	0.0003278409056932153
1825	894.OS1261.lane5.NoIndex.L005.129810	Animal distal gut	0.0007046860724015137
1826	894.OR417.lane3.NoIndex.L003.129810	Animal distal gut	0.002186715332435662
1827	894.SV1772.lane5.NoIndex.L005.129810	Animal distal gut	0.002425995253998221
1828	550.L2S64.s.2.sequence.127213	Animal distal gut	0.001231183836758466
1829	894.YY1130.lane5.NoIndex.L005.129810	Animal distal gut	5.0303794547151525e-05
1830	894.UY115.lane3.NoIndex.L003.129810	Animal distal gut	0.00023341078469541523
1831	894.YY966.lane5.NoIndex.L005.129810	Animal distal gut	0.0024140802991791375
1832	550.L1S326.s.1.sequence.127213	Animal distal gut	0.0005256110205803584
1833	550.L1S84.s.1.sequence.127213	Animal distal gut	0.00021261237538185856
1834	894.OS1695.lane5.NoIndex.L005.129810	Animal distal gut	0.00039656285186631007
1835	1736.B23.0709.129380	Animal distal gut	0.001426489480331284
1836	894.MR305.lane3.NoIndex.L003.129810	Animal distal gut	0.0005009265049461914
1837	894.SV1386.lane5.NoIndex.L005.129810	Animal distal gut	0.0014182367535605894
1838	2182.ZF2B.a.130016	Animal distal gut	0.0006193190264515533
1839	894.GV1008.lane5.NoIndex.L005.129810	Animal distal gut	0.0013645921455910522
1840	894.OS1260.lane5.NoIndex.L005.129810	Animal distal gut	0.0003178369797823786
1841	1621.Q8873.128628	Animal distal gut	0.0019038036638169887
1842	894.OR416.lane3.NoIndex.L003.129810	Animal distal gut	0.00018013855032267587
1843	894.SV1773.lane5.NoIndex.L005.129810	Animal distal gut	0.0031676391972348876
1844	1736.R15d.1110.129380	Animal distal gut	0.001235073704862445
1845	894.YY1131.lane5.NoIndex.L005.129810	Animal distal gut	0.0001579041093571831
1846	550.L1S38.s.1.sequence.127213	Animal distal gut	0.0002945550938639682
1847	894.YY967.lane5.NoIndex.L005.129810	Animal distal gut	0.0023866369787628934
1848	894.UY114.lane3.NoIndex.L003.129810	Animal distal gut	0.000994175203899368
1849	550.L1S281.s.1.sequence.127213	Animal distal gut	0.0006182480964334585
1850	1734.LD.QCAZ.M50991.130650	Animal distal gut	0.00039688246230909887
1851	550.L1S142.s.1.sequence.127213	Animal distal gut	0.0006694902503525012
1852	2300.BB.12.lavageRNA.128182	Animal distal gut	0.0001715508345951257
1853	2300.BB.12.lavageRNA.129350	Animal distal gut	0.0001715508345951257
1854	894.OS1694.lane5.NoIndex.L005.129810	Animal distal gut	0.0006884398382586472
1855	894.SV1387.lane5.NoIndex.L005.129810	Animal distal gut	0.00048773379566384364
1856	894.MR304.lane3.NoIndex.L003.129810	Animal distal gut	0.0001970877408846788
1857	1736.B43.1109.129380	Animal distal gut	0.0014863375759103503
1858	1056.Myr.tri.Seat.18.04L01.130805	Animal distal gut	0.00019354778613747944
1859	1736.B50b.0111.129380	Animal distal gut	0.001376374750684326
1860	1736.B7.1109.129380	Animal distal gut	0.001756427331717331
1861	550.L1S76.s.1.sequence.127213	Animal distal gut	0.00037370633589245536
1862	1056.Das.nov.Flor.5.130805	Animal distal gut	0.0005020657791427228
1863	1621.A8866.128628	Animal distal gut	0.002542740844652551
1864	1747.v.rudicollis.44.fecal.131609	Animal distal gut	0.0014761405103453932
1865	1696.CT0006.3.130661	Animal distal gut	0.0017852011022473943
1866	1736.Y46b.0311.129380	Animal distal gut	0.0014022887742224622
1867	1736.B43.0211.129380	Animal distal gut	0.001979679797830158
1868	963.Iguana.78.051011.LAB.vial.634.128100	Animal distal gut	0.0022796267239141815
1869	1736.Y9.1011.129380	Animal distal gut	0.0014777377463812168
1870	894.MR298.lane3.NoIndex.L003.129810	Animal distal gut	0.00023523848365852518
1871	1696.VH0007A.130661	Animal distal gut	0.0017516402813481592
1872	894.OS1708.lane5.NoIndex.L005.129810	Animal distal gut	0.0008604901493170322
1873	894.MR944.lane5.NoIndex.L005.129810	Animal distal gut	0.0007653019399885331
1874	894.YY1843.lane2.NoIndex.L002.129810	Animal distal gut	0.0004160276384037277
1875	1621.F8817.128628	Animal distal gut	0.0018392157518762413
1876	894.OR428.lane3.NoIndex.L003.129810	Animal distal gut	0.0001967452038143745
1877	2338.0701.13.I.129694	Animal distal gut	0.00013342130017906666
1878	1736.Y35d.1011.129380	Animal distal gut	0.0018007905523333904
1879	894.OS614.lane3.NoIndex.L003.129810	Animal distal gut	0.0003144067304206433
1880	894.GV1036.lane5.NoIndex.L005.129810	Animal distal gut	0.0016409557828363165
1881	894.UY61.lane3.NoIndex.L003.129810	Animal distal gut	0.0007537389604499032
1882	2182.VHPBC0018.130016	Animal distal gut	0.003030076867011008
1883	1736.Y28.0310.129380	Animal distal gut	0.0005771886298437546
1884	1056.Myr.tri.Seat.27.04K10.130805	Animal distal gut	0.00037147793029206603
1885	1774.52Fecal23.10.09.130038	Animal distal gut	0.0009463861093727016
1886	894.YY1602.lane5.NoIndex.L005.129810	Animal distal gut	0.0005398933583374497
1887	894.OS1949.lane2.NoIndex.L002.129810	Animal distal gut	0.0009859700854734984
1888	894.UY1.lane3.NoIndex.L003.129810	Animal distal gut	0.0008402080861934586
1889	1736.O48.0711.129380	Animal distal gut	0.0017199187331859876
1890	894.OS1678.lane5.NoIndex.L005.129810	Animal distal gut	0.0004459560861911004
1891	894.OS471.lane3.NoIndex.L003.129810	Animal distal gut	0.0006449210551638026
1892	550.L1S130.s.1.sequence.127213	Animal distal gut	0.00023284610603265077
1893	894.YY1093.lane5.NoIndex.L005.129810	Animal distal gut	0.0013647967915156733
1894	1736.O46.0611.129380	Animal distal gut	0.000982785941430253
1895	1696.FTA.D.24a.130661	Animal distal gut	0.0007178098483843753
1896	894.UY769.lane3.NoIndex.L003.129810	Animal distal gut	7.585700598908911e-05
1897	894.SV1528.lane5.NoIndex.L005.129810	Animal distal gut	0.0012718180806838763
1898	894.SL833.lane3.NoIndex.L003.129810	Animal distal gut	0.0011398329103435873
1899	940.P.03.Fecal.130499	Animal distal gut	0.0004118353671009512
1900	1696.VH0002B.130661	Animal distal gut	0.0019065648373566204
1901	1736.B3.0611.129380	Animal distal gut	0.001098902725140893
1902	894.F1442.lane5.NoIndex.L005.129810	Animal distal gut	0.00088513637821965
1903	894.MR274.lane3.NoIndex.L003.129810	Animal distal gut	0.0011992088069913288
1904	550.L1S217.s.1.sequence.127213	Animal distal gut	0.00012511199937757325
1905	894.UY931.lane3.NoIndex.L003.129810	Animal distal gut	0.0011224466840129101
1906	1621.R8876.128628	Animal distal gut	0.0027423729502572356
1907	894.SL864.lane3.NoIndex.L003.129810	Animal distal gut	0.0009741952125940011
1908	894.SV1272.lane5.NoIndex.L005.129810	Animal distal gut	0.0010892078484506947
1909	894.UY1352.lane5.NoIndex.L005.129810	Animal distal gut	0.00016403548486822883
1910	1621.B8783.128628	Animal distal gut	0.0020944236226612396
1911	894.UY1380.lane5.NoIndex.L005.129810	Animal distal gut	0.0006666902684637247
1912	894.MR223.lane3.NoIndex.L003.129810	Animal distal gut	0.0007367220332405462
1913	1773.Thraupis.gauco2.lgi.131611	Animal distal gut	0.0008863893036853424
1914	894.YY1158.lane5.NoIndex.L005.129810	Animal distal gut	0.0018942361661437436
1915	894.UY670.lane3.NoIndex.L003.129810	Animal distal gut	0.00014822325497530197
1916	894.OS1209.lane5.NoIndex.L005.129810	Animal distal gut	0.000657858754808462
1917	1481.PO4.8.T0.131777	Animal distal gut	0.0013718019746869307
1918	894.C1480.lane5.NoIndex.L005.129810	Animal distal gut	0.00011937311349249979
1919	1736.Y17.0310.129380	Animal distal gut	0.0008658024011019644
1920	550.L1S259.s.1.sequence.127213	Animal distal gut	0.0006895334064804101
1921	894.GV1061.lane5.NoIndex.L005.129810	Animal distal gut	0.0017590484233173755
1922	894.OS568.lane3.NoIndex.L003.129810	Animal distal gut	0.00043867069618392686
1923	894.UY36.lane3.NoIndex.L003.129810	Animal distal gut	0.0003152339054677689
1924	1736.W3.0910.129380	Animal distal gut	0.001164043324676373
1925	550.L1S342.s.1.sequence.127213	Animal distal gut	0.0005150014168637083
1926	894.YY1655.lane5.NoIndex.L005.129810	Animal distal gut	0.0004191755821858076
1927	2338.0623.4.M.129694	Animal distal gut	0.00012099589651717406
1928	1696.VH0013A.130661	Animal distal gut	0.0018548046067045107
1929	894.OR372.lane3.NoIndex.L003.129810	Animal distal gut	0.0002990103156652483
1930	940.F.02.130499	Animal distal gut	0.0005856344594485038
1931	894.SV1541.lane5.NoIndex.L005.129810	Animal distal gut	0.0010239379982115932
1932	550.L1S330.s.1.sequence.127213	Animal distal gut	0.0004572477938964005
1933	1736.Y36.0311.129380	Animal distal gut	0.0013697669480710881
1934	894.UY700.lane3.NoIndex.L003.129810	Animal distal gut	0.0026512266881770115
1935	550.L1S92.s.1.sequence.127213	Animal distal gut	0.00036134598101312794
1936	894.MR510.lane3.NoIndex.L003.129810	Animal distal gut	0.0011320411339741762
1937	894.UY1798.lane5.NoIndex.L005.129810	Animal distal gut	0.0004816566806561414
1938	894.SL888.lane3.NoIndex.L003.129810	Animal distal gut	0.0014292052117732834
1939	894.YY959.lane3.NoIndex.L003.129810	Animal distal gut	9.864025003239391e-05
1940	894.C1522.lane5.NoIndex.L005.129810	Animal distal gut	0.001068626119086534
1941	1736.R12.0410.129380	Animal distal gut	0.0007464378850947826
1942	550.L2S72.s.2.sequence.127213	Animal distal gut	0.00044415221594711323
1943	2300.BB.4021.colon.128182	Animal distal gut	0.0002545118365381955
1944	2300.BB.4021.colon.129350	Animal distal gut	0.0002545118365381955
1945	894.OS556.lane3.NoIndex.L003.129810	Animal distal gut	0.00032039385718801185
1946	894.OS584.lane3.NoIndex.L003.129810	Animal distal gut	0.0002997935152806887
1947	894.OS1237.lane5.NoIndex.L005.129810	Animal distal gut	0.000181597576105581
1948	1774.28Fecal22.10.09.130038	Animal distal gut	0.0004474766260302729
1949	894.SV1724.lane5.NoIndex.L005.129810	Animal distal gut	0.00020053022678154955
1950	1773.Turdus.oliv1.lgi.131611	Animal distal gut	5.583415612736025e-05
1951	894.YY1166.lane5.NoIndex.L005.129810	Animal distal gut	9.636993706067089e-05
1952	1734.LD.NBS1067E.130650	Animal distal gut	0.0004547645075285523
1953	1696.VH0016B.130661	Animal distal gut	0.0014568898570361674
1954	894.UY143.lane3.NoIndex.L003.129810	Animal distal gut	0.0012478312684728197
1955	894.SV1302.lane5.NoIndex.L005.129810	Animal distal gut	0.0005226979581334373
1956	894.F1565.lane5.NoIndex.L005.129810	Animal distal gut	0.0011362756931222976
1957	1736.Y43b.0811.129380	Animal distal gut	0.0012331912421884284
1958	894.YY1592.lane5.NoIndex.L005.129810	Animal distal gut	0.0006529824280535586
1959	1621.L8827.128628	Animal distal gut	0.0015312702495243484
1960	1621.D8810.128628	Animal distal gut	0.002253471320299308
1961	550.L1S357.s.1.sequence.127213	Animal distal gut	0.000688976908008887
1962	894.YY1086.lane5.NoIndex.L005.129810	Animal distal gut	3.631151299352515e-05
1963	2182.CPZF12A.130016	Animal distal gut	0.001228807610868036
1964	1621.S8827.128628	Animal distal gut	0.0015629150094397045
1965	894.OS464.lane3.NoIndex.L003.129810	Animal distal gut	0.0009613888930800907
1966	894.SL826.lane3.NoIndex.L003.129810	Animal distal gut	0.0008572975121119882
1967	1056.Myr.tri.Seat.25.04I12.130805	Animal distal gut	0.00034065516606794063
1968	894.MR198.lane3.NoIndex.L003.129810	Animal distal gut	0.0018679602565908288
1969	1056.Cho.did.SanDi.1.130805	Animal distal gut	0.0011470167383364727
1970	894.YY1868.lane2.NoIndex.L002.129810	Animal distal gut	5.44818287578949e-05
1971	550.L2S15.s.2.sequence.127213	Animal distal gut	0.0005395448441431625
1972	1736.O4.1211.129380	Animal distal gut	0.0015621267532019212
1973	894.MR261.lane3.NoIndex.L003.129810	Animal distal gut	0.0012426335884586888
1974	2300.BB.12.lavage20.128182	Animal distal gut	0.0002902279445242105
1975	2300.BB.12.lavage20.129350	Animal distal gut	0.0003927118657516073
1976	1056.Myr.tri.Seat.4.03H10.130805	Animal distal gut	0.0003124864780859627
1977	894.GV1660.lane5.NoIndex.L005.129810	Animal distal gut	0.001452426620733941
1978	1481.NA.10.T0.131777	Animal distal gut	0.0005573560353976738
1979	894.F1457.lane5.NoIndex.L005.129810	Animal distal gut	0.00047518930363643587
1980	894.SV1758.lane5.NoIndex.L005.129810	Animal distal gut	0.0006075988497795093
1981	2300.BB.05.lavageRNA.128182	Animal distal gut	0.0008822850630227448
1982	2300.BB.05.lavageRNA.129350	Animal distal gut	0.0008632109251080194
1983	894.OS601.lane3.NoIndex.L003.129810	Animal distal gut	0.0007084208789358839
1984	894.GV1023.lane5.NoIndex.L005.129810	Animal distal gut	5.0303794547151525e-05
1985	2182.Z1FA.130016	Animal distal gut	0.0008007731270348348
1986	550.L1S319.s.1.sequence.127213	Animal distal gut	0.0005768875521673191
1987	2182.ZF2B.b.130016	Animal distal gut	0.0004426174267425525
1988	2338.0701.11.E.129694	Animal distal gut	0.000614463048919573
1989	894.UY74.lane3.NoIndex.L003.129810	Animal distal gut	0.0011752263272746582
1990	550.L1S202.s.1.sequence.127213	Animal distal gut	0.0008863698135972832
1991	1736.B6.0711.129380	Animal distal gut	0.001018637264970517
1992	894.YY1617.lane5.NoIndex.L005.129810	Animal distal gut	0.0010229607016203268
1993	894.YY1818.lane5.NoIndex.L005.129810	Animal distal gut	0.0006812258669053881
1994	894.SV2009.lane2.NoIndex.L002.129810	Animal distal gut	0.0008608414250162398
1995	550.L2S29.s.2.sequence.127213	Animal distal gut	0.0007393208425642234
1996	550.L1S270.s.1.sequence.127213	Animal distal gut	0.0004628582452559733
1997	894.SL818.lane3.NoIndex.L003.129810	Animal distal gut	0.0028421163233184167
1998	894.UY790.lane3.NoIndex.L003.129810	Animal distal gut	0.0010822795271663835
[truncated: 22,093 more rows]

## Sheet: fig1d
	0	1	2	3	4
10317.000114575.16S	-0.331939	-0.0188443	0.0119805	-0.12933	0.0073253
10317.000114576.16S	-0.314915	-0.0767965	0.028759	-0.069365	0.124574
10317.000114577.16S	-0.368566	0.103726	-0.0179381	-0.252553	-0.182625
10317.000114580.16S	-0.28865	-0.30186	0.0833937	0.170143	-0.186821
10317.000114582.16S	-0.373038	0.0268397	0.00930878	-0.116535	0.0444777
10317.000114591.16S	-0.343089	-0.162378	0.0601592	0.253604	-0.0500385
10317.000114599.16S	-0.338732	-0.0109606	0.0124777	-0.237168	-0.0454414
10317.000114604.16S	-0.332112	-0.108545	0.0371129	-0.112725	0.197394
10317.X00178927.16S	-0.35062	0.109778	-0.0267471	-0.314896	-0.341044
10317.X00178928.16S	-0.367288	-0.0695303	0.0393881	0.0837994	0.0129212
10317.X00178930.16S	-0.371513	0.334208	-0.065439	0.183997	-0.0391746
10317.X00178931.16S	-0.21817	-0.365619	0.078031	0.112298	-0.122305
10317.X00178933.16S	-0.355172	0.106321	-0.0120835	-0.116382	-0.0519014
10317.X00178936.16S	-0.407264	0.00172351	0.0232597	0.216568	0.0899273
10317.X00178939.16S	-0.399125	0.150934	-0.0144645	0.0592739	0.0380052
10317.X00178942.16S	-0.349632	0.264227	-0.0623185	0.201009	-0.0471811
10317.X00178947.16S	-0.362405	0.191062	-0.0321397	0.0718178	-0.0157583
10317.X00178948.16S	-0.370198	0.0333378	0.0123719	0.0323947	-0.0356928
10317.X00178949.16S	-0.296121	0.0871153	-0.0186123	0.0604663	0.00685524
10317.X00178950.16S	-0.302266	0.10044	-0.0312062	-0.252593	-0.230095
10317.X00178951.16S	-0.399467	0.269596	-0.04404	0.13059	-0.0146732
10317.X00178952.16S	-0.300156	0.012732	-0.0136236	-0.343517	-0.222747
10317.X00178954.16S	-0.390463	0.149493	-0.0178225	0.0650099	0.0851721
10317.X00178955.16S	-0.251002	-0.0267362	4.87417e-05	-0.0612884	0.00583638
10317.X00178957.16S	-0.220373	-0.00294243	-0.0169943	-0.146431	-0.065781
10317.X00178960.16S	-0.409994	0.214654	-0.0319713	0.113504	0.0180272
10317.X00178961.16S	-0.358251	0.0951142	-0.0119344	-0.14075	-0.0555693
10317.X00178962.16S	-0.327504	0.0164481	0.00685273	0.0213295	0.107612
10317.X00178963.16S	-0.381138	0.024921	0.0133785	-0.13897	0.0692171
10317.X00178964.16S	-0.203247	-0.44607	0.0999119	0.249445	-0.279307
10317.X00178966.16S	-0.316565	0.327599	-0.0808628	0.255293	-0.115622
10317.X00178969.16S	-0.239946	-0.353614	0.0834787	0.251775	-0.233366
10317.X00178974.16S	-0.414351	0.180086	-0.017637	0.0332821	0.0458577
10317.X00178981.16S	-0.324622	0.187429	-0.0349644	0.0483768	-0.0628074
10317.X00178983.16S	-0.361054	0.347273	-0.0751258	0.199989	-0.136977
10317.X00178984.16S	-0.421213	0.206422	-0.024365	0.0559703	-0.0161914
10317.X00178986.16S	-0.321954	-0.0371342	0.0148835	-0.0940147	0.0656525
10317.X00178987.16S	-0.318978	0.279919	-0.0676977	0.285853	-0.0441061
10317.X00178990.16S	-0.304818	-0.408189	0.108863	0.216703	-0.171603
10317.X00178992.16S	-0.389463	0.128396	-0.0111658	-0.048038	0.0188625
10317.X00178993.16S	-0.370219	0.233081	-0.0391657	0.0858946	-0.0232362
10317.X00178994.16S	-0.156921	-0.0337758	-0.0278588	-0.0934957	-0.0619666
10317.X00178995.16S	-0.380249	0.269683	-0.0512453	0.0912439	-0.0712092
10317.X00178996.16S	-0.340378	0.323192	-0.0693154	0.246448	-0.00666104
10317.X00178997.16S	-0.3049	0.107815	-0.0331201	-0.317305	-0.292775
10317.X00178998.16S	-0.342858	-0.042667	0.0249117	0.013412	0.024485
10317.X00179001.16S	-0.330412	0.231873	-0.04934	0.173104	-0.014853
10317.X00179004.16S	-0.34448	0.0442537	-0.000924146	0.00932074	0.0846727
10317.X00179012.16S	-0.312579	0.120894	-0.0351838	-0.290619	-0.315682
10317.X00179013.16S	-0.412727	0.177175	-0.0181707	0.0585376	0.0882488
10317.X00179015.16S	-0.29765	-0.0629791	0.01991	0.0101427	0.017898
10317.X00179017.16S	-0.172942	0.0276901	-0.0390985	-0.0568815	-0.184922
10317.X00179019.16S	-0.333975	0.344315	-0.0848158	0.232995	-0.165419
10317.X00179024.16S	-0.406583	0.190708	-0.0254041	0.111866	0.0653528
10317.X00179025.16S	-0.255886	0.0325698	-0.0291348	-0.329911	-0.332223
10317.X00179028.16S	-0.216973	-0.304879	0.0641516	0.108121	-0.102722
10317.X00179029.16S	-0.208844	-0.0313561	-0.0104484	-0.100851	-0.0382485
10317.X00179030.16S	-0.300316	-0.352435	0.0936152	0.225311	-0.204731
10317.X00179032.16S	-0.248403	0.104354	-0.0463267	-0.36125	-0.409806
10317.X00179033.16S	-0.393627	0.301131	-0.0540179	0.148396	-0.0159985
10317.X00179034.16S	-0.332045	0.126819	-0.033237	-0.308588	-0.322196
10317.X00179035.16S	-0.377981	0.123795	-0.0116423	0.0399308	0.050748
10317.X00179038.16S	-0.196196	-0.444993	0.100534	0.238707	-0.254987
10317.X00179039.16S	-0.41105	0.146343	-0.00962876	0.125752	-0.104353
10317.X00179040.16S	-0.381139	0.257716	-0.0443647	0.16075	-0.022625
10317.X00179041.16S	-0.418959	0.261789	-0.0417033	0.176171	0.0060356
10317.X00179042.16S	-0.397648	-0.152105	0.0612714	-0.0247475	0.00720067
10317.X00179043.16S	-0.305422	0.128426	-0.0332998	-0.265978	-0.310378
10317.X00179047.16S	-0.375148	0.374122	-0.0836106	0.2056	-0.114084
10317.X00179049.16S	-0.324681	0.114739	-0.0170198	0.0772791	0.0591765
10317.X00179051.16S	-0.264457	-0.166052	0.0369551	-0.0405999	0.0821584
10317.X00179056.16S	-0.363095	0.241902	-0.0493342	0.179823	0.0035518
10317.X00179059.16S	-0.385641	0.222885	-0.034339	0.161842	0.0443757
10317.X00179060.16S	-0.362702	0.186806	-0.0262392	0.0873748	-0.0111363
10317.X00179065.16S	-0.325762	0.11672	-0.0300328	-0.26709	-0.279735
10317.X00179066.16S	-0.379065	0.194177	-0.0255045	0.142803	0.0846896
10317.X00179069.16S	-0.438176	0.277227	-0.0412681	0.142116	0.0299122
10317.X00179070.16S	-0.291514	-0.138823	0.0361899	-0.0836002	0.0103151
10317.X00179072.16S	-0.226606	0.0950535	-0.0403595	-0.0992999	-0.232817
10317.X00179074.16S	-0.368924	0.254151	-0.0465245	0.152931	0.0284333
10317.X00179075.16S	-0.38442	0.316778	-0.0613666	0.21355	-0.0820068
10317.X00179076.16S	-0.417757	0.311509	-0.055148	0.134176	-0.101242
10317.X00179079.16S	-0.417989	0.173569	-0.0179496	0.054768	0.104126
10317.X00179080.16S	-0.383407	0.256242	-0.0533054	0.0209646	-0.132768
10317.X00179084.16S	-0.357983	-0.00800813	0.014056	-0.0905209	0.161802
10317.X00179087.16S	-0.377041	0.258631	-0.0554984	0.159195	-0.0309153
10317.X00179088.16S	-0.324363	0.043075	-0.00103473	-0.00706312	0.201927
10317.X00179089.16S	-0.28221	0.0331588	-0.0225454	-0.349408	-0.281586
10317.X00179090.16S	-0.399669	0.290439	-0.0565728	0.0926885	-0.0773456
10317.X00179091.16S	-0.271953	0.0850173	-0.0289284	-0.288534	-0.248498
10317.X00179093.16S	-0.357566	0.319697	-0.074432	0.234214	-0.117019
10317.X00179098.16S	-0.386975	-0.207645	0.0802575	0.33676	-0.0699568
10317.X00179100.16S	-0.420882	0.157938	-0.0164534	-0.143125	-0.0739024
10317.X00179101.16S	-0.276241	-0.422954	0.110331	0.235123	-0.192534
10317.X00179102.16S	-0.336555	-0.267189	0.0797622	-0.0109689	0.103838
10317.X00179103.16S	-0.398014	0.117783	-0.00914103	-0.0812622	-0.0333042
10317.X00179105.16S	-0.418882	0.12534	-0.00643082	-0.0272887	0.106234
10317.X00179107.16S	-0.409094	0.30138	-0.0547464	0.167918	-0.0575871
10317.X00179108.16S	-0.418872	0.296544	-0.0558014	0.187454	-0.0636572
10317.X00179109.16S	-0.393607	0.173133	-0.0179092	0.187134	-0.102474
10317.X00179111.16S	-0.374207	-0.236248	0.0793556	0.231901	-0.0913581
10317.X00179117.16S	-0.128461	-0.0765304	-0.0114642	-0.0557771	-0.0202012
10317.X00179119.16S	-0.354831	0.0493877	0.00201724	0.0616088	0.226447
10317.X00179125.16S	-0.387094	0.0342588	0.0155747	0.053381	0.0694826
10317.X00179126.16S	-0.354184	0.01351	0.00502671	-0.27972	-0.0978286
10317.X00179127.16S	-0.273103	-0.418023	0.108732	0.254746	-0.224008
10317.X00179128.16S	-0.381207	0.337798	-0.0673485	0.201386	-0.0417031
10317.X00179131.16S	-0.405833	0.329651	-0.0623997	0.213372	-0.0364349
10317.X00179132.16S	-0.363922	0.273016	-0.0548894	0.240336	0.0266087
10317.X00179133.16S	-0.388966	0.173528	-0.0265205	-0.159614	-0.174431
10317.X00179135.16S	-0.417191	0.168796	-0.0232906	-0.111779	-0.132664
10317.X00179137.16S	-0.434901	0.14346	-0.00753332	0.0688463	0.163167
10317.X00179138.16S	-0.256355	-0.00549846	-0.0192935	-0.337149	-0.296878
10317.X00179140.16S	-0.380707	0.158237	-0.0188111	0.11143	0.122955
10317.X00179145.16S	-0.39557	0.245187	-0.0434358	0.149028	-0.0179542
10317.X00179146.16S	-0.353941	-0.0987743	0.0420597	-0.0432388	0.121649
10317.X00179147.16S	-0.321616	-0.12754	0.0350852	-0.126314	0.172468
10317.X00179148.16S	-0.406277	0.239811	-0.0404119	0.144259	0.043391
10317.X00179150.16S	-0.322746	0.207496	-0.0487702	0.143573	-0.0420743
10317.X00179152.16S	-0.28847	0.0179211	-0.000819872	-0.0172745	0.0916255
10317.X00179153.16S	-0.366544	0.34882	-0.0743709	0.192966	-0.101316
10317.X00179154.16S	-0.432889	0.181775	-0.0179326	-0.0800861	-0.0840991
10317.X00179156.16S	-0.380113	0.146984	-0.0174785	0.0238022	0.022301
10317.X00179160.16S	-0.244548	-0.427112	0.102488	0.201846	-0.211853
10317.X00179165.16S	-0.361497	0.188245	-0.0311225	-0.00137928	-0.0360179
10317.X00179167.16S	-0.394367	0.192993	-0.0255316	0.0270517	-0.0291446
10317.X00179169.16S	-0.356178	0.24464	-0.0489157	0.248614	0.0574869
10317.X00179172.16S	-0.38426	0.324439	-0.06903	0.198289	-0.113354
10317.X00179175.16S	-0.41916	0.262578	-0.0447675	0.198869	0.0716187
10317.X00179178.16S	-0.330523	0.135382	-0.0216755	0.0665704	0.143204
10317.X00179180.16S	-0.36994	0.185662	-0.0268624	0.131713	0.137851
10317.X00179185.16S	-0.377688	0.130731	-0.01434	-0.0528747	-0.0375194
10317.X00179186.16S	-0.349121	0.265776	-0.0604316	0.254256	-0.0418937
10317.X00179188.16S	-0.389976	0.308071	-0.0608151	0.175905	-0.107742
10317.X00179192.16S	-0.351904	-0.00544489	0.0159059	-0.0726567	-0.0486414
10317.X00179194.16S	-0.345885	0.109407	-0.0162228	-0.0687299	-0.0476752
10317.X00179195.16S	-0.411308	0.00349384	0.0268762	-0.0560904	0.226368
10317.X00179200.16S	-0.317891	-0.377538	0.106324	0.218804	-0.167775
10317.X00179202.16S	-0.382793	0.162161	-0.0244108	-0.120992	-0.168242
10317.X00179203.16S	-0.345479	-0.0357452	0.0217078	-0.0727794	0.157016
10317.X00179204.16S	-0.4185	0.161017	-0.0156921	0.0445911	0.0976703
10317.X00179205.16S	-0.369379	0.306004	-0.0644971	0.250685	-0.0410137
10317.X00179211.16S	-0.335884	0.266597	-0.0662136	0.249505	-0.0275607
10317.X00179213.16S	-0.376258	0.118694	-0.0129141	-0.126841	-0.111309
10317.X00179216.16S	-0.402885	0.329533	-0.0673716	0.199406	-0.0347296
10317.X00179219.16S	-0.423193	0.217819	-0.0281036	0.182222	0.0767037
10317.X00179220.16S	-0.375264	0.0964959	-0.00704954	-0.00126354	0.0644287
10317.X00179225.16S	-0.256092	0.0486523	-0.0324159	-0.342038	-0.329073
10317.X00179230.16S	-0.370404	0.321003	-0.0660894	0.136737	-0.131649
10317.X00179231.16S	-0.410515	0.29955	-0.0582925	0.154155	-0.0932027
10317.X00179233.16S	-0.424833	0.216983	-0.0313287	0.151016	0.0896142
10317.X00179241.16S	-0.342498	0.212608	-0.0410616	0.162995	0.00227068
10317.X00179242.16S	-0.337519	0.184491	-0.0421892	-0.200138	-0.286716
10317.X00179250.16S	-0.361062	0.175834	-0.0284297	0.0476192	0.031927
10317.X00179253.16S	-0.378612	0.0927337	-0.0081974	0.0617395	0.120529
10317.X00179257.16S	-0.4185	0.202117	-0.0271302	0.0914724	0.0825459
10317.X00179259.16S	-0.402893	0.26426	-0.0458029	-0.0324878	-0.126574
10317.X00179260.16S	-0.397226	0.0874307	0.00519707	-0.1018	0.000936888
10317.X00179261.16S	-0.178955	-0.427494	0.0922014	0.230682	-0.270584
10317.X00179263.16S	-0.288018	-0.0503071	0.0119275	-0.128373	0.0466057
10317.X00179266.16S	-0.351939	0.113865	-0.0258499	-0.274658	-0.266856
10317.X00179268.16S	-0.40869	0.163501	-0.0191411	0.0690103	0.0910866
10317.X00179272.16S	-0.360035	-0.056506	0.0312655	-0.06846	0.195271
10317.X00179273.16S	-0.345997	-0.211211	0.0709614	0.0825255	-0.0483884
10317.X00179274.16S	-0.287055	0.0612068	-0.023889	-0.304603	-0.228529
10317.X00179277.16S	-0.327092	0.0729174	-0.0101986	0.0133706	0.0654846
10317.X00179282.16S	-0.41831	0.0740855	0.00621283	-0.05201	0.132752
10317.X00179284.16S	-0.401209	0.300237	-0.0569173	0.202131	-0.0467778
10317.X00179288.16S	-0.406107	0.312071	-0.0568438	0.170631	-0.0947587
10317.X00179291.16S	-0.385462	-0.0469153	0.0321889	-0.0969912	0.198052
10317.X00179292.16S	-0.439438	0.0203827	0.0285874	0.180526	0.0567395
10317.X00179293.16S	-0.22624	-0.426228	0.0998152	0.197103	-0.201316
10317.X00179295.16S	-0.372148	0.199413	-0.0374589	0.138566	0.0187594
10317.X00179298.16S	-0.389108	0.114327	-0.00585807	-0.00503309	0.071794
10317.X00179299.16S	-0.400238	0.244056	-0.039414	0.189037	0.076097
10317.X00179300.16S	-0.283672	0.122442	-0.0359116	-0.0973982	-0.201347
10317.X00179301.16S	-0.246933	0.11846	-0.0459155	-0.0960101	-0.245773
10317.X00179302.16S	-0.24213	0.0927294	-0.0318596	0.0536603	-0.0347361
10317.X00179303.16S	-0.374879	0.0370765	0.00763971	0.39024	-0.108265
10317.X00179306.16S	-0.25505	0.1185	-0.0485629	-0.350181	-0.439437
10317.X00179311.16S	-0.413434	0.209384	-0.0278096	0.127312	0.152063
10317.X00179313.16S	-0.38373	0.297236	-0.0621474	0.195099	-0.0744836
10317.X00179317.16S	-0.396781	0.109804	-0.00890541	0.00660366	0.10301
10317.X00179318.16S	-0.310557	-0.156938	0.0460394	0.11376	-0.0492155
10317.X00179326.16S	-0.413942	0.104926	-0.00423827	0.0577016	0.184093
10317.X00179327.16S	-0.354947	0.261462	-0.0614023	0.230114	-0.0450688
10317.X00179329.16S	-0.41488	0.306959	-0.0566323	0.177081	-0.0699282
10317.X00179332.16S	-0.397607	0.300238	-0.0569268	0.110336	-0.0968519
10317.X00179339.16S	-0.352677	0.156845	-0.0256502	0.0836997	0.065402
10317.X00179340.16S	-0.261432	-0.000381285	-0.00578191	-0.153713	-0.0551834
10317.X00179341.16S	-0.356683	0.319062	-0.0669944	0.119968	-0.100185
10317.X00179342.16S	-0.362186	0.145002	-0.0257416	-0.063679	-0.0561903
10317.X00179343.16S	-0.300593	-0.331152	0.0928058	0.289173	-0.208099
10317.X00179344.16S	-0.391902	0.310576	-0.0581324	0.204556	-0.072831
10317.X00179349.16S	-0.345033	-0.128304	0.044272	0.00714634	-0.135349
10317.X00179351.16S	-0.367023	0.160401	-0.023283	0.078349	0.0227004
10317.X00179352.16S	-0.386399	-0.00154871	0.0224793	-0.0502397	0.181426
10317.X00179353.16S	-0.226499	-0.405987	0.0931068	0.178933	-0.192899
10317.X00179354.16S	-0.321862	-0.321733	0.0942062	0.258295	-0.159854
10317.X00179356.16S	-0.423704	0.255837	-0.0382735	0.143124	0.0530513
10317.X00179357.16S	-0.431159	0.162892	-0.0141647	0.113052	0.142032
10317.X00179360.16S	-0.350317	0.258991	-0.0528221	0.20953	0.0231021
10317.X00179361.16S	-0.33132	0.307325	-0.0714033	0.209317	-0.120994
10317.X00179362.16S	-0.384523	-0.211759	0.0798593	0.188067	-0.0436334
10317.X00179363.16S	-0.437543	0.202359	-0.0175799	0.0778453	0.0926205
10317.X00179364.16S	-0.316102	0.0508029	-0.00594703	0.00181161	0.0733828
10317.X00179366.16S	-0.38266	-0.036798	0.0319714	-0.0465228	0.257053
10317.X00179369.16S	-0.367654	0.119589	-0.0213097	-0.280271	-0.235102
10317.X00179370.16S	-0.408156	0.153338	-0.0146449	0.00585268	0.0540591
10317.X00179374.16S	-0.410175	0.154657	-0.0184209	0.0838454	0.135432
10317.X00179375.16S	-0.337386	-0.138049	0.0478481	0.132365	-0.00657885
10317.X00179381.16S	-0.384091	0.262081	-0.050266	0.109327	-0.0715627
10317.X00179385.16S	-0.397064	0.00255077	0.026609	0.0318985	0.0463777
10317.X00179387.16S	-0.175107	-0.111292	0.00872939	-0.0622207	0.031291
10317.X00179390.16S	-0.343022	0.288255	-0.0610901	0.160919	-0.0745921
10317.X00179395.16S	-0.425488	0.277354	-0.0433565	0.123729	-0.0478451
10317.X00179397.16S	-0.2786	0.130569	-0.0484607	-0.338104	-0.380626
10317.X00179398.16S	-0.380788	0.077242	0.000577577	0.00379809	0.0561126
10317.X00179401.16S	-0.347471	0.0676156	-0.000180377	-0.0413544	0.0403992
10317.X00179405.16S	-0.413517	0.220301	-0.0304803	0.136111	0.0312194
10317.X00179406.16S	-0.367162	0.046508	-0.00189677	-0.324914	-0.129734
10317.X00179407.16S	-0.299393	0.0166191	-0.01061	-0.116095	-0.0688995
10317.X00179410.16S	-0.418329	0.26374	-0.0409923	0.113166	-0.00432891
10317.X00179411.16S	-0.347103	-0.177092	0.0598457	0.191702	-0.139791
10317.X00179414.16S	-0.399123	0.302277	-0.0572183	0.165384	-0.0332698
10317.X00179416.16S	-0.4186	0.22979	-0.0318517	0.0415512	0.00636104
10317.X00179418.16S	-0.435234	0.147849	-0.00734126	0.0204818	0.0923002
10317.X00179422.16S	-0.332407	-0.119894	0.0415675	-0.0718415	-0.00180126
10317.X00179423.16S	-0.339263	0.147658	-0.0274854	0.0193579	0.0623742
10317.X00179428.16S	-0.436244	0.23557	-0.0341132	0.0850416	0.0161647
10317.X00179429.16S	-0.417345	0.163823	-0.0174462	0.0678962	0.0960094
10317.X00179430.16S	-0.418045	0.259717	-0.0450079	0.0930664	-0.0161302
10317.X00179432.16S	-0.261855	-0.237862	0.0541274	0.00367415	-0.0599192
10317.X00179434.16S	-0.289351	0.0132653	-0.00617494	-0.0982779	0.103141
10317.X00179437.16S	-0.400587	0.223322	-0.0438606	-0.0232774	-0.147415
10317.X00179443.16S	-0.303421	0.0764011	-0.0244396	-0.333183	-0.292297
10317.X00179444.16S	-0.335743	0.101395	-0.0125625	-0.0523388	-0.00519755
10317.X00179445.16S	-0.391538	0.255377	-0.0467108	0.0976049	-0.0716916
10317.X00179446.16S	-0.385376	0.180782	-0.0270132	0.0448812	0.0671656
10317.X00179452.16S	-0.366055	0.371699	-0.0804022	0.228486	-0.108312
10317.X00179453.16S	-0.249996	-0.0480615	0.00605009	-0.0603347	0.036161
10317.X00179454.16S	-0.420268	0.335544	-0.0634116	0.186712	-0.0567994
10317.X00179455.16S	-0.412998	0.341002	-0.0631352	0.167423	-0.0877048
10317.X00179457.16S	-0.346711	-0.268875	0.0838487	0.179059	-0.187715
10317.X00179458.16S	-0.280459	0.124351	-0.0297108	0.0789971	0.0139456
10317.X00179460.16S	-0.405085	0.221752	-0.0318095	-0.0449937	-0.112845
10317.X00179463.16S	-0.399336	0.190122	-0.028568	0.123172	0.0502661
10317.X00179464.16S	-0.306217	-0.0492205	0.0084977	-0.209051	-0.0268927
10317.X00179467.16S	-0.316956	0.110251	-0.0334967	-0.339976	-0.354432
10317.X00179468.16S	-0.316039	-0.0262029	0.00971427	-0.235933	0.014582
10317.X00179469.16S	-0.295453	0.0494951	-0.0230594	-0.256895	-0.232911
10317.X00179470.16S	-0.397188	0.236668	-0.0407521	0.176301	0.0358264
10317.X00179472.16S	-0.4083	0.154836	-0.0124833	-0.058533	-0.0297908
10317.X00179478.16S	-0.226221	0.0586114	-0.0352892	-0.0950435	-0.172962
10317.X00179482.16S	-0.315225	0.0968885	-0.0207562	-0.124117	-0.086485
10317.X00179484.16S	-0.406733	0.17113	-0.0184235	0.0686895	0.0264748
10317.X00179487.16S	-0.403129	0.292066	-0.0544709	0.146114	-0.0615569
10317.X00179489.16S	-0.384602	-0.298414	0.0954737	0.0718645	-0.10889
10317.X00179491.16S	-0.317916	0.105991	-0.0197665	0.0366396	0.0397004
10317.X00179496.16S	-0.35271	0.311519	-0.0696761	0.258583	-0.0217493
10317.X00179499.16S	-0.258147	-0.0491328	0.00405406	-0.0164178	0.0681995
10317.X00179501.16S	-0.364427	0.110269	-0.0179789	-0.192199	-0.131486
10317.X00179503.16S	-0.358777	0.133862	-0.0254845	-0.288076	-0.268297
10317.X00179510.16S	-0.263391	0.129094	-0.0420116	-0.072193	-0.233976
10317.X00179512.16S	-0.373969	0.281453	-0.0591611	0.2383	-0.0217734
10317.X00179515.16S	-0.249369	-0.152315	0.0337602	0.0399382	-0.00604815
10317.X00179518.16S	-0.368005	0.267313	-0.05317	0.106557	-0.088549
10317.X00179523.16S	-0.40426	0.172928	-0.0220105	0.00240604	0.0134053
10317.X00179525.16S	-0.283058	-0.34536	0.0916387	0.173349	-0.18131
10317.X00179526.16S	-0.334316	0.0437883	-0.00662067	-0.276209	-0.13504
10317.X00179530.16S	-0.326177	0.151	-0.0261742	0.0699684	0.0870436
10317.X00179531.16S	-0.43134	0.335568	-0.0588785	0.0687385	-0.15739
10317.X00179532.16S	-0.330659	0.0856001	-0.017538	-0.192452	-0.13415
10317.X00179535.16S	-0.334333	-0.157201	0.0534456	0.0906773	-0.0294551
10317.X00179537.16S	-0.260824	0.0684112	-0.0231626	-0.0371591	-0.0192288
10317.X00179542.16S	-0.272939	-0.113205	0.0273484	-0.0178676	-0.0676661
10317.X00179543.16S	-0.411574	0.21611	-0.0343882	0.208343	0.0857888
10317.X00179544.16S	-0.383587	-0.0666208	0.040043	0.126606	0.0595038
10317.X00179546.16S	-0.40122	0.31919	-0.0600691	0.175293	-0.0523517
10317.X00179548.16S	-0.373226	0.309805	-0.0638147	0.114029	-0.160833
10317.X00179549.16S	-0.384225	0.327643	-0.0687413	0.203201	-0.133583
10317.X00179558.16S	-0.391187	0.0871821	-0.0034313	-0.22947	-0.119038
10317.X00179560.16S	-0.431092	0.127255	-0.000979108	-0.0395142	0.113476
10317.X00179561.16S	-0.296077	-0.281994	0.0724452	0.187349	-0.258627
10317.X00179562.16S	-0.212646	-0.0127689	-0.0288435	-0.368539	-0.333947
10317.X00179564.16S	-0.330528	0.289679	-0.0750326	0.263954	-0.100422
10317.X00179565.16S	-0.268108	0.115795	-0.0366446	-0.0809037	-0.204346
10317.X00179567.16S	-0.346337	0.250448	-0.0570997	0.0774036	-0.0586239
10317.X00179569.16S	-0.37262	0.202441	-0.0353363	0.213915	0.0890796
10317.X00179572.16S	-0.249864	0.0129004	-0.0251463	-0.342391	-0.313122
10317.X00179574.16S	-0.426196	0.297334	-0.0510437	0.123183	-0.040796
10317.X00179575.16S	-0.362395	0.243846	-0.0503413	0.205041	0.00259735
10317.X00179577.16S	-0.277488	-0.164944	0.0375424	-0.0868515	0.107938
10317.X00179579.16S	-0.345556	0.0954147	-0.0186781	-0.226955	-0.200619
10317.X00179580.16S	-0.391507	0.104722	-0.00555617	-0.0472235	0.0225257
10317.X00179581.16S	-0.22217	0.15811	-0.0552516	0.214884	0.0125512
10317.X00179583.16S	-0.260072	0.037023	-0.014044	0.0387074	0.0727358
10317.X00179589.16S	-0.281	0.0410054	-0.010267	0.113048	0.0791314
10317.X00179590.16S	-0.401145	0.0970546	-0.00850567	-0.0922963	-0.0163671
10317.X00179591.16S	-0.396001	0.272864	-0.0487847	0.161485	-0.0568964
10317.X00179592.16S	-0.413639	0.275835	-0.0445463	0.194307	-0.00518337
10317.X00179596.16S	-0.390642	0.347442	-0.0671463	0.22242	-0.0450666
10317.X00179598.16S	-0.374257	0.0359639	0.00467477	-0.035481	0.12924
10317.X00179599.16S	-0.422653	0.270739	-0.0425334	0.177477	0.0155187
10317.X00179601.16S	-0.364933	0.304879	-0.0608878	0.232109	0.00410764
10317.X00179602.16S	-0.388723	-0.00363495	0.0221343	-0.0509436	0.234855
10317.X00179603.16S	-0.331594	0.045475	-0.00339387	-0.0140955	0.082912
10317.X00179605.16S	-0.3466	-0.247669	0.0810158	0.214937	-0.123765
10317.X00179606.16S	-0.399709	0.208539	-0.0298582	0.0165996	-0.0323323
10317.X00179607.16S	-0.289585	0.28793	-0.0815954	0.282938	-0.107607
10317.X00179609.16S	-0.347389	-0.186536	0.0626654	0.149192	0.00771785
10317.X00179612.16S	-0.377525	0.154683	-0.0251278	0.19901	0.191263
10317.X00179613.16S	-0.402957	0.260153	-0.0445403	0.221145	0.0126608
10317.X00179616.16S	-0.420653	0.22401	-0.0355313	0.168938	0.0684712
10317.X00179619.16S	-0.40537	0.144122	-0.0143275	0.110671	0.127011
10317.X00179620.16S	-0.41424	0.266807	-0.0400942	0.0726699	-0.023717
10317.X00179621.16S	-0.40546	0.275773	-0.0476167	0.11726	-0.0653609
10317.X00179622.16S	-0.241164	-0.353997	0.0802522	0.104652	-0.37442
10317.X00179623.16S	-0.340045	0.0812055	-0.0197331	-0.344161	-0.277364
10317.X00179628.16S	-0.381052	0.198727	-0.0295241	0.0363947	-0.00189665
10317.X00179630.16S	-0.323618	0.167311	-0.0273655	0.0103765	-0.0201594
10317.X00179631.16S	-0.356957	0.12279	-0.0227881	-0.289193	-0.270006
10317.X00179632.16S	-0.355585	0.0150308	0.00980519	-0.114437	0.0294521
10317.X00179633.16S	-0.358539	0.105138	-0.0106524	0.00785693	0.0359004
10317.X00179634.16S	-0.403277	0.323802	-0.0588345	0.181869	-0.0344238
10317.X00179638.16S	-0.345559	-0.38714	0.115936	0.20184	-0.028042
10317.X00179639.16S	-0.393405	0.143667	-0.0154489	-0.0194336	0.0223861
10317.X00179642.16S	-0.399191	0.300414	-0.0550948	0.162621	-0.0720796
10317.X00179645.16S	-0.420761	0.243388	-0.0375081	-0.0572715	-0.169515
10317.X00179650.16S	-0.338279	0.283735	-0.0588243	0.0899232	-0.137501
10317.X00179651.16S	-0.412489	0.269958	-0.0483487	0.0918471	-0.0748088
10317.X00179653.16S	-0.401701	0.23292	-0.0328711	0.0459307	-0.0335013
10317.X00179654.16S	-0.362734	0.166842	-0.0247174	0.0426196	0.018498
10317.X00179655.16S	-0.372867	0.270623	-0.0561622	0.230559	-0.0274261
10317.X00179656.16S	-0.419783	0.327363	-0.0615071	0.10189	-0.160414
10317.X00179657.16S	-0.301618	-0.269637	0.0759164	0.223509	-0.117221
10317.X00179658.16S	-0.4058	0.193325	-0.0271801	0.145201	0.1077
10317.X00179661.16S	-0.309345	0.116307	-0.0333369	-0.253921	-0.302982
10317.X00179664.16S	-0.272552	0.0437914	-0.0167785	-0.0960233	0.0028044
10317.X00179665.16S	-0.357177	-0.33649	0.101788	0.227473	-0.132845
10317.X00179666.16S	-0.349344	-0.190234	0.0656888	0.178421	-0.1771
10317.X00179668.16S	-0.41346	0.0111596	0.0232101	-0.113792	0.151491
10317.X00179669.16S	-0.356887	-0.218663	0.0735755	0.195137	-0.167295
10317.X00179670.16S	-0.392655	0.169922	-0.0150679	0.056332	0.0918125
10317.X00179672.16S	-0.357905	0.251705	-0.0493593	0.0340144	-0.134985
10317.X00179673.16S	-0.276175	0.108232	-0.0390518	-0.273091	-0.300045
10317.X00179674.16S	-0.337771	0.0819599	-0.0196226	-0.323201	-0.249536
10317.X00179677.16S	-0.259283	0.0937191	-0.0378979	-0.201822	-0.227584
10317.X00179679.16S	-0.367597	0.102836	-0.00628083	0.0411038	0.146352
10317.X00179680.16S	-0.363086	0.341952	-0.0725144	0.226595	-0.0549264
10317.X00179681.16S	-0.345189	-0.173326	0.0588127	-0.0193338	0.130498
10317.X00179691.16S	-0.432379	0.235088	-0.0292893	-0.0398656	-0.0665439
10317.X00179692.16S	-0.379093	0.340825	-0.069826	0.167262	-0.132958
10317.X00179694.16S	-0.360137	0.133974	-0.017499	0.0272349	0.0189241
10317.X00179700.16S	-0.376454	0.0446526	0.00906459	-0.0899416	0.119918
10317.X00179701.16S	-0.403576	0.032925	0.0122955	-0.141237	0.0718779
10317.X00179702.16S	-0.422294	0.166854	-0.0161234	0.132468	0.206725
10317.X00179706.16S	-0.387572	0.20526	-0.0363164	0.169732	0.0646524
10317.X00179707.16S	-0.237234	-0.117892	0.0199755	-0.127727	0.139712
10317.X00179709.16S	-0.390047	0.181635	-0.0189163	0.0454398	0.0942687
10317.X00179722.16S	-0.388131	0.230174	-0.0413931	0.150288	0.00224243
10317.X00179725.16S	-0.372921	0.232815	-0.0487998	0.222061	-0.0944281
10317.X00179726.16S	-0.350514	0.0205244	0.00770837	-0.0500052	0.141999
10317.X00179728.16S	-0.363434	-0.00130047	0.0125422	-0.200275	-0.0155151
10317.X00179729.16S	-0.417412	0.119722	-0.00396881	-0.0133933	0.134049
10317.X00179730.16S	-0.380849	0.0239773	0.0126536	0.00191445	0.245792
10317.X00179731.16S	-0.4082	-0.0132688	0.0284677	-0.0646102	0.238347
10317.X00179733.16S	-0.238754	0.0719447	-0.0257613	-0.0279636	-0.00839638
10317.X00179735.16S	-0.338102	-0.0782125	0.0222849	-0.360035	0.0218794
10317.X00179736.16S	-0.390062	0.32644	-0.0682055	0.210556	-0.127139
10317.X00179738.16S	-0.376075	0.0575111	0.00434431	0.0123347	0.150583
10317.X00179739.16S	-0.41302	-0.0228505	0.0289559	0.0705603	0.0333758
10317.X00179740.16S	-0.305482	-0.0303513	0.00673161	-0.229308	-0.168463
10317.X00179741.16S	-0.317652	-0.0223065	0.0137383	-0.115298	0.0693831
10317.X00179743.16S	-0.284998	-0.0818443	0.00613242	-0.402914	-0.0870715
10317.X00179745.16S	-0.416312	0.177978	-0.0252087	-0.197662	-0.21075
10317.X00179746.16S	-0.372396	0.0538388	0.000577674	0.0158397	0.0208927
10317.X00179747.16S	-0.34541	0.0310653	-0.00325622	-0.296789	-0.175917
10317.X00179750.16S	-0.294897	0.0385229	-0.0188992	-0.347583	-0.304957
10317.X00179752.16S	-0.33729	0.117571	-0.0229979	-0.243425	-0.215396
10317.X00179765.16S	-0.264085	-0.41275	0.0998593	0.179321	-0.218161
10317.X00179766.16S	-0.375081	0.207155	-0.0348039	0.0222868	-0.013203
10317.X00179767.16S	-0.389717	-0.0408634	0.0333317	-0.0611313	0.17038
10317.X00179769.16S	-0.331443	0.263597	-0.0584709	0.10354	-0.122555
10317.X00179770.16S	-0.421666	0.291679	-0.0484879	0.0556498	-0.105877
10317.X00179774.16S	-0.425693	0.134916	-0.00634945	0.00343867	0.0633349
10317.X00179778.16S	-0.388075	0.185922	-0.0240685	0.0774147	0.0633398
10317.X00179781.16S	-0.341612	-0.163229	0.0579186	0.295866	-0.141484
10317.X00179782.16S	-0.326582	0.0232364	-0.00645847	-0.269632	-0.160943
10317.X00179784.16S	-0.284833	0.15168	-0.0510997	-0.325554	-0.438368
10317.X00179787.16S	-0.343759	0.0505197	-0.00310959	-0.0445583	-0.00267597
10317.X00179789.16S	-0.382347	0.0734514	-0.00652242	-0.188715	-0.0939389
10317.X00179795.16S	-0.333582	-0.0585471	0.0208442	-0.164296	0.0960937
10317.X00179796.16S	-0.40609	-0.010875	0.0278871	-0.0421761	0.188448
10317.X00179801.16S	-0.379346	0.0267343	0.0139527	-0.0911897	0.103036
10317.X00179804.16S	-0.386157	0.208358	-0.0269984	0.144849	0.101208
10317.X00179805.16S	-0.378703	0.312644	-0.0657287	0.172949	-0.117814
10317.X00179806.16S	-0.379828	0.0248164	0.0116797	-0.0560117	0.0546158
10317.X00179807.16S	-0.259054	-0.258236	0.0675106	0.260602	-0.137192
10317.X00179808.16S	-0.35647	0.279079	-0.0623903	0.243801	-0.0483847
10317.X00179809.16S	-0.369475	0.0301826	0.0122564	-0.0429382	0.0849511
10317.X00179812.16S	-0.419493	0.279728	-0.0517692	0.151466	-0.0292496
10317.X00179813.16S	-0.390303	0.288628	-0.0567218	0.0915495	-0.136057
10317.X00179815.16S	-0.359682	0.164218	-0.0339713	-0.176949	-0.197072
10317.X00179816.16S	-0.380129	0.0435734	-0.000384159	-0.280621	-0.134098
10317.X00179818.16S	-0.332298	-0.0936562	0.0299745	-0.132895	0.17669
10317.X00179822.16S	-0.330082	0.0112948	-0.0046437	-0.345533	-0.1854
10317.X00179824.16S	-0.304155	-0.174912	0.0478502	-0.0589576	-0.0297031
10317.X00179827.16S	-0.282071	-0.0262224	0.00695954	-0.0766402	0.0606059
10317.X00179828.16S	-0.328893	0.0363006	0.00118848	-0.0379824	0.0376831
10317.X00179829.16S	-0.303948	-0.0674213	0.0207696	-0.0947531	0.0866258
10317.X00179833.16S	-0.295032	-0.13826	0.0361918	-0.0978667	0.0415659
10317.X00179842.16S	-0.359389	0.344548	-0.0785222	0.218943	-0.138931
10317.X00179846.16S	-0.41318	-0.154093	0.0676396	0.200817	-0.0747194
10317.X00179853.16S	-0.28942	-0.107632	0.0252477	-0.139258	0.103984
10317.X00179854.16S	-0.229113	-0.00585811	-0.0186803	-0.300321	-0.233577
10317.X00179855.16S	-0.2598	-0.224509	0.0552083	0.135859	-0.0951785
10317.X00179856.16S	-0.313906	-0.0679788	0.0202823	-0.166281	-0.0924926
10317.X00179857.16S	-0.345605	-0.0475045	0.0219873	-0.160207	0.0978998
10317.X00179861.16S	-0.270587	0.119712	-0.044666	-0.32558	-0.4056
10317.X00179862.16S	-0.330761	0.000723974	0.00770824	-0.10588	0.0168519
10317.X00179864.16S	-0.327096	0.082122	-0.0250008	-0.349869	-0.329535
10317.X00179865.16S	-0.408056	0.254655	-0.0389429	0.16975	0.059988
10317.X00179867.16S	-0.369788	0.159441	-0.0212127	0.0195633	-0.0666009
10317.X00179871.16S	-0.37883	-0.208672	0.0725084	0.0953235	0.0618477
10317.X00179872.16S	-0.416769	0.198288	-0.0270969	0.127333	0.0922349
10317.X00179873.16S	-0.363898	0.069726	-0.00420201	-0.267554	-0.0913646
10317.X00179875.16S	-0.406116	0.168421	-0.023157	0.159772	0.174283
10317.X00179876.16S	-0.347813	-0.0256441	0.0228025	-0.0867391	0.205929
10317.X00179877.16S	-0.32883	-0.110081	0.0305612	-0.136027	-0.215186
10317.X00179883.16S	-0.334474	0.0736492	-0.00772231	-0.0115637	0.0303782
10317.X00179887.16S	-0.222701	-0.446918	0.105421	0.228061	-0.256541
10317.X00179888.16S	-0.416068	0.292714	-0.0510444	0.121209	-0.0992476
10317.X00179889.16S	-0.414832	0.18404	-0.0233146	-0.0594026	-0.117266
10317.X00179890.16S	-0.336816	-0.0664885	0.0176629	-0.361602	-0.0508743
10317.X00179891.16S	-0.307822	0.250463	-0.0601861	0.0997938	-0.15019
10317.X00179896.16S	-0.354136	0.0718508	-0.0125556	-0.251119	-0.131852
10317.X00179897.16S	-0.297239	0.0290788	-0.0123263	-0.289738	-0.218386
10317.X00179899.16S	-0.360163	0.151563	-0.0305554	-0.302584	-0.266294
10317.X00179900.16S	-0.409067	0.156511	-0.020162	0.159034	0.137279
10317.X00179904.16S	-0.406496	0.214667	-0.0270374	0.082	0.0339833
10317.X00179909.16S	-0.34852	-0.164208	0.0605997	0.170525	-0.015744
10317.X00179911.16S	-0.348904	-0.209501	0.0701034	0.206654	-0.0737783
10317.X00179912.16S	-0.238542	-0.242037	0.0537046	0.0956896	-0.0737098
10317.X00179918.16S	-0.359335	0.0940689	-0.0144182	-0.238606	-0.181515
10317.X00179921.16S	-0.380259	0.0739545	0.0021143	0.0625739	0.124323
10317.X00179927.16S	-0.34479	0.0622053	-0.0144561	-0.332799	-0.270864
10317.X00179928.16S	-0.399828	-0.220077	0.082353	0.201606	-0.131347
10317.X00179929.16S	-0.387419	0.0369451	0.0114531	0.00687012	0.0944018
10317.X00179930.16S	-0.395613	-0.013087	0.0264214	0.0352622	0.0539003
10317.X00179933.16S	-0.344225	-0.247789	0.0784886	0.104277	-0.102156
10317.X00179934.16S	-0.308378	-0.0252644	0.0137059	-0.0257176	0.0800337
10317.X00179937.16S	-0.289801	-0.0395563	0.00564419	-0.240559	-0.0498404
10317.X00179938.16S	-0.400485	0.0890022	-0.00231449	-0.135566	-0.0460097
10317.X00179944.16S	-0.342404	0.0819	-0.0144739	-0.245118	-0.161764
10317.X00179945.16S	-0.344436	0.101354	-0.00848249	-0.00901503	0.0481732
10317.X00179949.16S	-0.254773	-0.160124	0.0317963	-0.0468655	0.0334243
10317.X00179950.16S	-0.278337	-0.393765	0.102089	0.230713	-0.209006
10317.X00179953.16S	-0.351463	0.17256	-0.0282971	-0.0145097	-0.0515406
10317.X00179954.16S	-0.316262	0.0568047	-0.0099895	-0.00270679	0.0250796
10317.X00179955.16S	-0.375957	0.120837	-0.0133437	-0.0675675	-0.0627204
10317.X00179958.16S	-0.39114	0.260744	-0.0411178	-0.0096646	-0.104918
10317.X00179959.16S	-0.290994	-0.278955	0.0758382	0.175794	-0.153407
10317.X00179960.16S	-0.330881	0.108728	-0.0171466	0.00153339	0.0117044
10317.X00179962.16S	-0.302074	-0.125438	0.0326983	-0.0823053	-0.0685467
10317.X00179963.16S	-0.401118	0.0047123	0.0216129	0.01096	0.0692519
10317.X00179964.16S	-0.351042	0.0354257	0.00100868	-0.0960402	-0.00253318
10317.X00179966.16S	-0.34352	-0.284975	0.0871435	0.208857	-0.179919
10317.X00179967.16S	-0.250081	0.113878	-0.0391565	0.0227055	-0.0944629
10317.X00179968.16S	-0.357846	-0.142743	0.0488247	-0.0272502	0.142698
10317.X00179969.16S	-0.347492	-0.0184461	0.0100081	-0.237741	-0.0480364
10317.X00179972.16S	-0.421486	0.271636	-0.04613	0.155	-0.035421
10317.X00179974.16S	-0.23176	-0.0290443	-0.0173507	-0.376189	-0.2871
10317.X00179975.16S	-0.295637	-0.0624464	0.0123363	-0.29089	-0.0462363
10317.X00179977.16S	-0.392989	-0.0366479	0.0322306	0.326325	-0.0623802
10317.X00179978.16S	-0.254233	0.0590658	-0.03858	-0.322101	-0.350665
10317.X00179979.16S	-0.324347	-0.00768314	0.00867251	-0.117314	-0.0222284
10317.X00179983.16S	-0.392142	0.0890767	-2.71135e-05	0.095067	0.16105
10317.X00179986.16S	-0.312308	-0.343295	0.0965863	0.190514	-0.246879
10317.X00179988.16S	-0.30657	-0.28529	0.0809966	0.257054	-0.177623
10317.X00179991.16S	-0.428284	-0.133537	0.064358	0.167347	0.0511425
10317.X00179992.16S	-0.353832	0.0173673	0.0116902	-0.0881337	0.103562
10317.X00179993.16S	-0.411788	0.275897	-0.0440702	0.11277	-0.0569629
10317.X00179994.16S	-0.388826	0.283766	-0.0563794	0.179025	-0.0573505
10317.X00180002.16S	-0.240192	-0.0251545	-0.0061664	-0.10142	-0.0484917
10317.X00180003.16S	-0.273028	-0.359628	0.0918448	0.131335	-0.193492
10317.X00180004.16S	-0.395321	0.252895	-0.0421333	0.125372	-0.00468745
10317.X00180009.16S	-0.246036	-0.425048	0.102706	0.250145	-0.265207
10317.X00180010.16S	-0.399317	0.291339	-0.0509337	0.190387	0.0131537
10317.X00180012.16S	-0.343523	-0.0228846	0.00794997	-0.361109	-0.0940366
10317.X00180013.16S	-0.338998	0.0848968	-0.0143386	-0.205763	-0.162537
10317.X00180014.16S	-0.352993	-0.0171095	0.00993998	-0.304441	-0.0157727
10317.X00180017.16S	-0.253969	-0.199125	0.0453102	-0.0859381	-0.0181714
10317.X00180021.16S	-0.39642	0.16653	-0.022851	0.0812902	0.103095
10317.X00180024.16S	-0.422135	0.000209331	0.0293106	0.0516352	0.0791722
10317.X00180025.16S	-0.364531	0.230608	-0.0428318	0.0117683	-0.0583933
10317.X00180026.16S	-0.409384	0.152597	-0.0123891	-0.0835716	-0.0490648
10317.X00180027.16S	-0.287595	-0.317868	0.0826754	0.215178	-0.216989
10317.X00180028.16S	-0.345215	-0.00136561	0.0135652	-0.142801	0.0361314
10317.X00180029.16S	-0.20701	0.043032	-0.02416	-0.08783	-0.126698
10317.X00180030.16S	-0.415121	0.24642	-0.0404616	0.124491	-0.0466379
10317.X00180031.16S	-0.400371	0.275462	-0.053538	0.198906	-0.0503348
10317.X00180033.16S	-0.346357	-0.0117264	0.0182992	-0.110872	0.164367
10317.X00180035.16S	-0.209629	-0.449432	0.100887	0.256868	-0.278564
10317.X00180038.16S	-0.406554	0.0769759	0.00242187	0.111567	0.0746572
10317.X00180039.16S	-0.376089	0.155535	-0.0183975	0.0694975	0.0939255
10317.X00180041.16S	-0.376928	0.222744	-0.0446929	0.048937	-0.102129
10317.X00180043.16S	-0.394905	0.252929	-0.0447233	0.0490973	-0.129975
10317.X00180044.16S	-0.3939	0.123816	-0.00837979	-0.0438755	0.0254172
10317.X00180045.16S	-0.282866	-0.0808532	0.0121933	-0.138293	0.0551956
10317.X00180048.16S	-0.299828	0.124527	-0.0307028	0.11992	0.0227685
10317.X00180049.16S	-0.350238	0.105	-0.011005	0.11145	0.084296
10317.X00180051.16S	-0.255436	-0.384107	0.0979317	0.262293	-0.207065
10317.X00180053.16S	-0.228206	-0.244689	0.0492988	0.066446	-0.0548864
10317.X00180056.16S	-0.284389	-0.368545	0.0951027	0.180984	-0.205911
10317.X00180057.16S	-0.3881	0.0852073	-0.00627265	-0.199774	-0.0776503
10317.X00180058.16S	-0.294605	0.0673345	-0.0217365	-0.29261	-0.261137
10317.X00180059.16S	-0.284513	0.0115374	-0.00853905	-0.242984	-0.17701
10317.X00180062.16S	-0.29148	-0.349079	0.0931502	0.188976	-0.141939
10317.X00180063.16S	-0.209919	-0.199816	0.0313946	0.000526324	-0.0441508
10317.X00180069.16S	-0.36203	0.292452	-0.0631908	0.18199	-0.0876203
10317.X00180072.16S	-0.398752	0.129091	-0.0104892	-0.00268569	0.00612397
10317.X00180077.16S	-0.238837	-0.00621782	-0.014614	-0.103741	-0.0870457
10317.X00180082.16S	-0.32717	0.0112564	0.00659477	-0.0504332	0.113123
10317.X00180083.16S	-0.37078	-0.00135733	0.0154617	-0.17549	-0.0462999
10317.X00180091.16S	-0.364846	0.168648	-0.0263222	0.0435513	0.0185092
10317.X00180093.16S	-0.365777	-0.00991305	0.0203993	-0.0683591	0.128266
10317.X00180094.16S	-0.24151	-0.042644	-0.00097723	-0.0898707	0.0189323
10317.X00180095.16S	-0.421547	0.176132	-0.0171043	-0.0392974	-0.0340183
10317.X00180097.16S	-0.407076	0.282625	-0.0509547	0.152591	-0.0704175
10317.X00180101.16S	-0.320009	-0.0460679	0.0135222	-0.266531	-0.0284258
10317.X00180115.16S	-0.359382	0.0773418	-0.0135577	-0.290533	-0.255884
10317.X00180116.16S	-0.337188	-0.052466	0.0204943	-0.197738	0.0278679
10317.X00180121.16S	-0.362052	0.0354146	0.00317906	-0.120306	0.0100312
10317.X00180126.16S	-0.415912	0.229131	-0.0344437	-0.00141161	-0.0819503
10317.X00180129.16S	-0.24202	-0.0622489	0.00592089	-0.125144	-0.0546848
10317.X00180130.16S	-0.195933	-0.088925	-0.00355441	-0.103238	0.0424066
10317.X00180131.16S	-0.394422	0.157406	-0.0171895	0.0885184	0.0885835
10317.X00180136.16S	-0.432476	0.214921	-0.0263527	0.0599723	0.0569096
10317.X00180139.16S	-0.355877	0.164146	-0.0261538	0.0220375	-0.0197889
10317.X00180140.16S	-0.405015	0.29084	-0.049452	0.108358	-0.0420323
10317.X00180146.16S	-0.174245	-0.0405411	-0.0252292	-0.354128	-0.312729
10317.X00180148.16S	-0.350961	0.0103545	0.00732952	-0.139864	-0.0132984
10317.X00180149.16S	-0.400203	0.269517	-0.0486681	0.166976	-0.0165753
10317.X00180150.16S	-0.353633	0.00376093	0.00368514	-0.26106	-0.105635
10317.X00180152.16S	-0.262998	-0.311147	0.0787909	0.126839	-0.111434
10317.X00180153.16S	-0.413575	0.0835004	0.00398296	-0.133853	0.0410904
10317.X00180154.16S	-0.377365	0.00841359	0.0170416	0.166995	-0.0020348
10317.X00180155.16S	-0.348423	-0.283097	0.0854096	0.159166	-0.16357
10317.X00180159.16S	-0.414861	0.101548	0.00241485	-0.000568917	0.136824
10317.X00180160.16S	-0.345532	0.142772	-0.0258991	-0.0538596	-0.0788885
10317.X00180161.16S	-0.323928	-0.0211022	0.00965197	-0.0344173	0.142346
10317.X00180163.16S	-0.331015	0.359327	-0.0874865	0.246234	-0.168339
10317.X00180165.16S	-0.396615	0.187301	-0.022429	0.0521796	-0.0118366
10317.X00180166.16S	-0.442608	0.283393	-0.0415353	0.138766	0.00409815
10317.X00180168.16S	-0.26568	-0.0859157	0.0178863	-0.100762	0.0462586
10317.X00180169.16S	-0.334648	-0.0270554	0.0170725	-0.140078	0.0304557
10317.X00180170.16S	-0.294352	-0.00683974	0.000523838	-0.248324	-0.118429
10317.X00180173.16S	-0.287071	0.00375515	-0.00419975	-0.202859	-0.0758612
10317.X00180176.16S	-0.389104	0.170668	-0.0200944	0.0128648	0.012727
10317.X00180178.16S	-0.337507	0.127805	-0.0240242	-0.00534748	-0.0612008
10317.X00180184.16S	-0.396743	-0.0664028	0.0348171	-0.17644	0.146098
10317.X00180185.16S	-0.362959	0.104224	-0.0127994	-0.101755	-0.0531639
10317.X00180186.16S	-0.399211	0.290352	-0.0548738	0.202511	-0.0468872
10317.X00180188.16S	-0.251755	0.00512946	-0.0212591	-0.353606	-0.271298
10317.X00180189.16S	-0.384878	0.113559	-0.0118006	0.117362	0.14127
10317.X00180191.16S	-0.400683	0.251646	-0.0427396	0.144749	-0.00861951
10317.X00180196.16S	-0.318272	0.0200319	-0.00478345	-0.207659	-0.103669
10317.X00180199.16S	-0.291213	-0.126262	0.0314247	-0.075975	0.0953823
10317.X00180200.16S	-0.26124	-0.0798621	0.0123649	-0.114541	0.0303594
10317.X00180201.16S	-0.414079	0.266297	-0.0458814	0.102369	-0.0585494
10317.X00180202.16S	-0.273998	0.0821377	-0.0335206	-0.307055	-0.319974
10317.X00180205.16S	-0.357237	-0.0686393	0.0261655	-0.272855	0.0258296
10317.X00180207.16S	-0.265169	0.0454369	-0.0318715	-0.328564	-0.337595
10317.X00180209.16S	-0.25045	-0.0619106	0.0100993	-0.0907769	0.0584147
10317.X00180210.16S	-0.352445	0.117616	-0.0169668	-0.0495669	-0.0354604
10317.X00180211.16S	-0.382207	0.253252	-0.045682	0.140891	-0.0341041
10317.X00180215.16S	-0.313602	-0.0184857	0.0007436	-0.304748	-0.107646
10317.X00180216.16S	-0.372076	0.0543883	-0.00678279	-0.35353	-0.193324
10317.X00180217.16S	-0.392996	-0.0163638	0.0198128	-0.0109142	0.112911
10317.X00180219.16S	-0.343797	0.0650374	-0.0136354	-0.31573	-0.205945
10317.X00180220.16S	-0.38405	0.336902	-0.0763723	0.0519886	-0.2756
10317.X00180221.16S	-0.318067	-0.0296286	0.0130155	-0.050232	0.15262
10317.X00180222.16S	-0.420924	0.290722	-0.0501353	0.070552	-0.106067
10317.X00180224.16S	-0.358016	0.196326	-0.0386196	0.136391	0.0148483
10317.X00180232.16S	-0.276763	-0.0889742	0.0142647	-0.182975	-0.00218914
10317.X00180233.16S	-0.353235	0.013636	0.00416649	-0.286884	-0.09981
10317.X00180234.16S	-0.429776	0.277957	-0.0455101	0.169675	-0.034717
10317.X00180238.16S	-0.35874	-0.241948	0.0813863	0.342648	-0.161253
10317.X00180239.16S	-0.395785	-0.0703642	0.0443853	0.32281	-0.0943445
10317.X00180242.16S	-0.306403	-0.0943197	0.0253434	-0.147601	0.0916229
10317.X00180243.16S	-0.396577	0.247997	-0.0399786	0.00818517	-0.0780212
10317.X00180247.16S	-0.365195	0.0812651	-0.00729399	-0.102458	-0.00651813
10317.X00180248.16S	-0.291382	-0.0220116	-0.000543023	-0.295611	-0.132773
10317.X00180250.16S	-0.209228	-0.359268	0.0786885	0.148892	-0.182206
10317.X00180253.16S	-0.4018	0.264742	-0.0446942	0.117301	-0.0785442
10317.X00180254.16S	-0.275573	-0.242354	0.0585116	0.0179749	-0.0582156
10317.X00180255.16S	-0.340902	0.124256	-0.0204618	0.0689562	-0.00384132
10317.X00180256.16S	-0.269885	-0.0268367	-0.00519376	-0.270745	-0.162527
10317.X00180257.16S	-0.245671	-0.372773	0.0848855	0.163454	-0.151152
10317.X00180258.16S	-0.31609	-0.101813	0.0305178	-0.0770641	0.209797
10317.X00180259.16S	-0.287352	-0.0860416	0.0181869	-0.185613	0.0541576
10317.X00180262.16S	-0.259752	0.0324064	-0.0117148	-0.097234	-0.0801128
10317.X00180264.16S	-0.277884	0.00775482	-0.0165715	-0.364343	-0.272469
10317.X00180266.16S	-0.366503	0.0387187	0.00697066	-0.0765555	0.10365
10317.X00180270.16S	-0.394474	0.324629	-0.0664069	0.203976	-0.116062
10317.X00180271.16S	-0.38587	0.130698	-0.0158621	0.00659284	0.0166254
10317.X00180274.16S	-0.191275	-0.12588	0.00965695	-0.0654081	0.0491298
10317.X00180275.16S	-0.34809	-0.00886855	0.0163423	-0.0265427	0.0049194
10317.X00180279.16S	-0.303951	-0.15364	0.0416928	0.0443527	-0.0160351
10317.X00180282.16S	-0.311363	0.0135314	-0.00679647	-0.299703	-0.201674
10317.X00180283.16S	-0.391344	0.168617	-0.0203305	-0.00642064	-0.0122884
10317.X00180284.16S	-0.29693	0.0137955	-0.00150366	-0.198179	-0.0509264
10317.X00180285.16S	-0.330344	0.028727	-0.0013511	-0.188854	-0.0903697
10317.X00180286.16S	-0.28583	-0.392465	0.103743	0.14304	-0.290564
10317.X00180287.16S	-0.327726	0.0644554	-0.00911908	0.0267533	0.064583
10317.X00180288.16S	-0.389254	0.325929	-0.0672506	0.203208	-0.106159
10317.X00180290.16S	-0.381699	0.112223	-0.00760713	-0.026092	0.00990354
10317.X00180297.16S	-0.328335	0.0974942	-0.0140843	-0.0791514	-0.0679623
10317.X00180298.16S	-0.325051	-0.382394	0.109896	0.211574	-0.172827
10317.X00180301.16S	-0.461913	0.226774	-0.0228853	0.105229	0.0644967
10317.X00180302.16S	-0.370032	0.107562	-0.0193834	-0.295203	-0.235694
10317.X00180303.16S	-0.413291	0.206441	-0.0275525	0.11419	0.0159586
10317.X00180308.16S	-0.380712	-0.175182	0.0675877	0.153349	0.0311528
10317.X00180309.16S	-0.338679	0.0811617	-0.0175111	-0.330486	-0.257816
10317.X00180314.16S	-0.333407	-0.356424	0.10425	0.194423	-0.134833
10317.X00180315.16S	-0.402006	0.0284145	0.0132938	-0.0515079	0.191579
10317.X00180318.16S	-0.381983	0.0965606	-0.00375258	-0.0271957	-0.0210099
10317.X00180320.16S	-0.378486	0.338925	-0.0737092	0.21305	-0.120742
10317.X00180321.16S	-0.362884	0.013659	0.013844	-0.158206	-0.018295
10317.X00180322.16S	-0.388986	0.162157	-0.0195762	-0.0385182	-0.0553965
10317.X00180324.16S	-0.318789	0.0148855	0.00288763	-0.0783402	0.00261021
10317.X00180325.16S	-0.435762	0.102598	0.00337272	-0.0140021	0.101482
10317.X00180328.16S	-0.395222	0.0634784	0.00188052	-0.00261561	0.123422
10317.X00180331.16S	-0.421384	0.228015	-0.0323079	0.0483314	-0.0110173
10317.X00180334.16S	-0.227715	-0.0340095	-0.00600899	-0.101384	0.0123653
10317.X00180337.16S	-0.412295	0.116228	-0.00354249	0.0334148	0.0935802
10317.X00180339.16S	-0.311426	0.109839	-0.0188517	0.0146237	-0.0161477
10317.X00180343.16S	-0.301437	-0.36507	0.101129	0.167694	-0.260812
10317.X00180344.16S	-0.362778	-0.0372964	0.0262499	0.130532	-0.00853911
10317.X00180349.16S	-0.360793	0.109221	-0.0198024	-0.284544	-0.252449
10317.X00180350.16S	-0.387277	0.245418	-0.039881	0.104482	-0.0322287
10317.X00180351.16S	-0.275192	-0.390003	0.0993819	0.172633	-0.318708
10317.X00180354.16S	-0.389223	0.0360739	0.00973603	-0.138902	0.0257861
10317.X00180355.16S	-0.425398	0.150674	-0.00765436	0.0248588	0.0842654
10317.X00180358.16S	-0.336799	0.0762639	-0.0112601	0.0686773	0.153716
10317.X00180360.16S	-0.367566	0.142999	-0.0150248	0.091305	0.110138
10317.X00180361.16S	-0.262863	-0.407768	0.0990035	0.198451	-0.214879
10317.X00180362.16S	-0.362007	0.0671879	0.000107695	-0.0571197	0.0305299
10317.X00180367.16S	-0.340305	0.0688423	-0.00340171	-0.0551812	0.0588319
10317.X00180369.16S	-0.335018	-0.109171	0.0361935	-0.167239	0.0100754
10317.X00180372.16S	-0.315028	0.0172776	-0.00911343	-0.329092	-0.224265
10317.X00180373.16S	-0.388567	0.0701459	-0.000197226	-0.291117	-0.086119
10317.X00180374.16S	-0.42277	0.129583	-0.0123415	-0.104762	-0.0338312
10317.X00180378.16S	-0.351795	-0.31285	0.0948712	0.177203	-0.119882
10317.X00180379.16S	-0.359315	-0.0060286	0.0156415	-0.0201629	0.150914
10317.X00180385.16S	-0.412799	0.242776	-0.0383495	0.162286	0.0598783
10317.X00180386.16S	-0.397815	0.294391	-0.0567405	0.181073	-0.0872081
10317.X00180388.16S	-0.307324	0.00633465	-0.0124597	-0.351485	-0.213087
10317.X00180389.16S	-0.320627	0.189477	-0.0418767	0.12249	-0.0127579
10317.X00180390.16S	-0.367525	0.264223	-0.0507413	0.215789	0.0452011
10317.X00180401.16S	-0.326393	0.0260496	-0.00235753	-0.176672	-0.0104673
10317.X00180405.16S	-0.364162	0.0901786	-0.0176328	-0.302533	-0.26804
10317.X00180406.16S	-0.288113	-0.181483	0.0460369	-0.0942371	0.161758
10317.X00180407.16S	-0.387295	0.232624	-0.0412066	0.214976	0.0132711
10317.X00180410.16S	-0.369342	0.203526	-0.0394215	0.213464	0.113639
10317.X00180412.16S	-0.388635	-0.0984758	0.046421	0.254135	-0.0868177
10317.X00180414.16S	-0.299757	-0.245196	0.065507	-0.00704323	0.0756516
10317.X00180415.16S	-0.38774	0.00588206	0.0197607	-0.163138	0.0653764
10317.X00180416.16S	-0.273505	0.0231109	-0.0121319	-0.164677	-0.0890388
10317.X00180417.16S	-0.371655	0.119755	-0.007656	0.0139511	0.0427376
10317.X00180419.16S	-0.275536	-0.0446184	0.00810859	-0.171058	-0.0344621
10317.X00180422.16S	-0.3982	-0.110364	0.0557793	0.170438	-0.0525467
10317.X00180423.16S	-0.343553	0.0785281	-0.00816	0.0130281	0.0674093
10317.X00180424.16S	-0.368337	0.193353	-0.0334037	0.0472238	0.00834657
10317.X00180426.16S	-0.392611	0.0924736	-0.0115376	-0.308717	-0.18333
10317.X00180430.16S	-0.387854	0.330723	-0.0670931	0.206713	-0.126466
10317.X00180432.16S	-0.404523	-0.135194	0.0579234	0.0769498	0.138684
10317.X00180434.16S	-0.378872	-0.231786	0.0782419	0.0310245	0.0260494
10317.X00180439.16S	-0.327052	0.123854	-0.0241466	0.0759352	0.0364306
10317.X00180442.16S	-0.301256	0.0511814	-0.0155096	-0.240125	-0.149517
10317.X00180447.16S	-0.113649	-0.0778851	-0.0166787	-0.0440607	-0.0584801
10317.X00180448.16S	-0.295993	-0.146341	0.0342409	-0.182925	0.185194
10317.X00180449.16S	-0.283212	-0.326007	0.086504	0.1812	-0.144059
10317.X00180450.16S	-0.291349	-0.388142	0.101773	0.127742	-0.337191
10317.X00180451.16S	-0.367542	0.261661	-0.0534754	0.192611	-0.05149
10317.X00180454.16S	-0.340083	0.128514	-0.0255459	0.0981375	-0.00176996
10317.X00180456.16S	-0.317393	0.0953041	-0.0216262	-0.235867	-0.237929
10317.X00180457.16S	-0.43069	0.228106	-0.0351106	0.1381	0.0162656
10317.X00180460.16S	-0.228726	-0.0479817	-0.00464626	-0.218743	-0.120692
10317.X00180461.16S	-0.382919	0.137008	-0.0172284	-0.108767	-0.0936224
10317.X00180463.16S	-0.38215	0.262019	-0.0503967	0.0155471	-0.128213
10317.X00180464.16S	-0.225675	0.0715154	-0.0322514	-0.0921854	-0.193617
10317.X00180465.16S	-0.308764	-0.341199	0.095005	0.161058	-0.168289
10317.X00180469.16S	-0.365515	0.0570766	0.00311672	-0.0164159	0.141547
10317.X00180471.16S	-0.338038	0.0182641	0.00359127	-0.22752	-0.0784913
10317.X00180473.16S	-0.289263	0.0201094	-0.0135623	-0.354223	-0.215132
10317.X00180474.16S	-0.377331	0.0390196	0.0108602	-4.5017e-05	0.142488
10317.X00180476.16S	-0.319666	0.0194117	0.00240512	-0.110353	0.00885263
10317.X00180477.16S	-0.300512	0.146112	-0.0309479	0.134202	0.0560423
10317.X00180478.16S	-0.286889	-0.149264	0.0370705	-0.110628	0.15556
10317.X00180480.16S	-0.281638	-0.382662	0.101336	0.150049	-0.191262
10317.X00180481.16S	-0.341615	-0.000981908	0.0135197	-0.0517838	0.0963559
10317.X00180482.16S	-0.313199	-0.415122	0.11298	0.149749	-0.0686592
10317.X00180483.16S	-0.369792	0.160677	-0.0254113	0.0275569	0.0335332
10317.X00180484.16S	-0.419193	0.262483	-0.0410483	0.133335	0.00137666
10317.X00180487.16S	-0.422608	0.161465	-0.0127376	-0.00783752	-0.012144
10317.X00180489.16S	-0.375316	0.0984107	-0.0059053	-0.0350719	0.0156715
10317.X00180491.16S	-0.371978	0.211683	-0.0351764	0.0875879	0.0185801
10317.X00180492.16S	-0.357003	-0.059516	0.0239249	-0.281802	0.0274475
10317.X00180493.16S	-0.354063	-0.116966	0.0387999	-0.126853	0.203773
10317.X00180494.16S	-0.333955	-0.0307227	0.012714	-0.196963	-0.0373207
10317.X00180497.16S	-0.38345	-0.0374527	0.0254484	-0.244532	0.115482
10317.X00180498.16S	-0.375736	0.285772	-0.0593514	0.17857	-0.0910252
10317.X00180500.16S	-0.356069	-0.0699315	0.032486	-0.0804647	-0.0261733
10317.X00180501.16S	-0.281092	-0.0190277	-0.00146357	-0.245133	-0.103496
10317.X00180502.16S	-0.417347	-0.17184	0.0736952	0.193645	0.0470632
10317.X00180504.16S	-0.346705	0.101945	-0.0239489	-0.311114	-0.323429
10317.X00180507.16S	-0.310742	-0.00241685	-0.000103922	-0.243028	-0.206673
10317.X00180513.16S	-0.226083	0.0175487	-0.0331856	-0.323236	-0.334278
10317.X00180514.16S	-0.406939	0.200966	-0.0236583	0.0554796	0.0216305
10317.X00180515.16S	-0.328644	-0.382324	0.108178	0.128616	-0.183088
10317.X00180516.16S	-0.328267	-0.025992	0.0128771	-0.177569	0.022922
10317.X00180518.16S	-0.431022	0.175084	-0.0181357	-0.0366202	-0.0571422
10317.X00180524.16S	-0.362199	0.0530563	-0.000251069	-0.0712621	0.0433784
10317.X00180530.16S	-0.266812	-0.392639	0.0993217	0.169438	-0.302048
10317.X00180531.16S	-0.418695	0.186443	-0.0209897	0.0837196	0.037072
10317.X00180534.16S	-0.277579	-0.0153565	-0.00927669	-0.243915	-0.116511
10317.X00180536.16S	-0.380036	0.272317	-0.0548994	0.179116	-0.0528802
10317.X00180542.16S	-0.252446	-0.16044	0.0333455	-0.0327104	-0.0172735
10317.X00180545.16S	-0.341174	0.0854566	-0.0116153	-0.168763	-0.110388
10317.X00182256.16S	-0.390141	0.323721	-0.0636932	0.183013	-0.0511594
10317.X00182261.16S	-0.398755	0.317344	-0.0565226	0.176836	-0.0653311
10317.X00182265.16S	-0.372795	0.211433	-0.0425298	-0.152127	-0.193458
10317.X00182267.16S	-0.364283	0.299579	-0.0678062	0.234553	-0.0830178
10317.X00182271.16S	-0.363654	0.117841	-0.0121825	0.103946	0.160535
10317.X00182272.16S	-0.357867	0.272056	-0.0588613	0.222482	-0.030936
10317.X00182275.16S	-0.374972	0.318463	-0.0641834	0.224602	-0.0246808
10317.X00182277.16S	-0.34088	0.304365	-0.073047	0.252138	-0.0770965
10317.X00182279.16S	-0.399208	0.194778	-0.0239878	0.0959289	0.0536237
10317.X00182283.16S	-0.339726	-0.249675	0.0762479	0.0775246	0.0816461
10317.X00182285.16S	-0.364646	0.132277	-0.0187839	0.063556	0.109648
10317.X00182287.16S	-0.37678	0.191423	-0.0281276	0.137806	0.056897
10317.X00182290.16S	-0.359586	0.273213	-0.0566963	0.19533	-0.0274134
10317.X00182292.16S	-0.395694	0.324062	-0.067076	0.15703	-0.142501
10317.X00182294.16S	-0.414219	0.140278	-0.0106511	0.084639	0.165148
10317.X00185435.16S	-0.318409	-0.263593	0.0775011	0.199162	-0.0688671
10317.X00185439.16S	-0.350114	0.303914	-0.0693184	0.239864	-0.0665847
10317.X00185447.16S	-0.412635	0.219873	-0.0328357	0.189349	0.0961895
10317.X00185448.16S	-0.401822	0.21401	-0.0297204	0.0903277	0.0341329
10317.X00185450.16S	-0.376722	0.116804	-0.0171396	-0.254293	-0.225262
10317.X00185452.16S	-0.153052	-0.0851344	-0.00350877	-0.0697626	0.000794993
10317.X00185455.16S	-0.347581	0.196415	-0.034391	0.112535	0.0370579
10317.X00185459.16S	-0.35122	0.189936	-0.0386629	0.146431	0.0290272
10317.X00185463.16S	-0.305468	0.22952	-0.0569879	0.252149	0.00725114
10317.X00185464.16S	-0.317387	0.0137103	0.00127997	-0.14759	-0.0560672
10317.X00185465.16S	-0.343993	-0.259405	0.0813634	0.292683	-0.217257
10317.X00185470.16S	-0.414016	0.305539	-0.0590899	0.186317	-0.0768798
10317.X00185471.16S	-0.263529	-0.242054	0.0610665	0.186505	-0.133061
10317.X00185475.16S	-0.429955	0.198297	-0.0221787	0.0615822	0.0148839
10317.X00185476.16S	-0.415944	0.279237	-0.0525069	0.011188	-0.176313
10317.X00185478.16S	-0.39516	0.205713	-0.0343109	0.130785	0.0564959
10317.X00185479.16S	-0.329065	0.0373994	-0.0156159	-0.270463	-0.239382
10317.X00185482.16S	-0.379905	0.262724	-0.0555973	0.236337	-0.0354375
10317.X00185495.16S	-0.415709	0.141031	-0.0110595	0.0542323	0.171294
10317.X00185504.16S	-0.40707	0.220242	-0.0363508	-0.144118	-0.239883
10317.X00185507.16S	-0.369198	0.192011	-0.031401	0.0822986	-0.0234258
10317.X00185508.16S	-0.302307	0.0183099	0.000267835	-0.0453745	0.0587186
10317.X00185521.16S	-0.389138	0.0931937	-0.00467845	0.0420568	0.152135
10317.X00185526.16S	-0.344416	0.281404	-0.0619704	0.251276	-0.0227913
10317.X00185537.16S	-0.40507	0.211006	-0.0284658	-0.0750877	-0.0608976
10317.X00185541.16S	-0.312066	0.016536	8.38377e-05	-0.198245	-0.0284491
10317.X00185543.16S	-0.339055	0.0707095	-0.0217098	-0.33704	-0.274848
10317.X00185548.16S	-0.355928	0.258303	-0.0592806	0.204537	-0.0511022
10317.X00185554.16S	-0.283782	0.0651749	-0.0158602	0.0456777	-0.00757636
10317.X00185555.16S	-0.391433	0.0211574	0.0168473	0.0258883	0.125527
10317.X00185565.16S	-0.372319	0.11051	-0.00476188	-0.0315386	0.0345929
10317.X00185566.16S	-0.270638	-0.327646	0.0771946	0.0961726	-0.120063
10317.X00185569.16S	-0.315628	-0.301069	0.0812388	0.0505397	-0.345759
10317.X00185572.16S	-0.347963	0.0651461	-0.0163754	-0.341168	-0.199161
10317.X00185577.16S	-0.410563	0.176211	-0.0211114	-0.0712533	-0.0418114
10317.X00185590.16S	-0.317328	-0.329612	0.0949542	0.136487	-0.235667
10317.X00185597.16S	-0.36823	0.319268	-0.0702329	0.227339	-0.0812178
10317.X00185600.16S	-0.389503	-0.144388	0.0586868	0.272295	-0.222192
10317.X00185604.16S	-0.239213	-0.061066	0.00418249	0.0554016	0.0309518
10317.X00185605.16S	-0.434501	0.218911	-0.0314354	0.158822	0.0502645
10317.X00185608.16S	-0.435936	0.210484	-0.027433	0.0624487	0.0110989
10317.X00185610.16S	-0.393528	-0.0207827	0.0273781	-0.113124	0.239365
10317.X00185611.16S	-0.362021	-0.0210088	0.0161277	-0.23843	0.0261385
10317.X00185613.16S	-0.363341	0.180038	-0.0320034	0.170583	0.0954739
10317.X00185621.16S	-0.33204	0.00353647	0.00678457	-0.12807	0.0124993
10317.X00185622.16S	-0.417819	0.146751	-0.0106338	-0.0428503	0.0514164
10317.X00185624.16S	-0.403973	0.0893132	-0.00719163	-0.25596	-0.159649
10317.X00185626.16S	-0.416503	0.259881	-0.0423227	0.104708	-0.0145855
10317.X00185633.16S	-0.403411	0.265465	-0.0438551	0.147984	-0.0266021
10317.X00185637.16S	-0.397932	-0.0923748	0.0401045	-0.100023	-0.125532
10317.X00185652.16S	-0.36001	0.237677	-0.0429084	0.153657	-0.0324714
10317.X00185653.16S	-0.268279	-0.0792033	0.0122985	-0.0643417	-0.110439
10317.X00185658.16S	-0.262043	0.145106	-0.0424999	-0.0835627	-0.242727
10317.X00185660.16S	-0.383336	0.361308	-0.0786061	0.217324	-0.156873
10317.X00185661.16S	-0.25579	0.0567931	-0.0215901	-0.0579191	-0.0482642
10317.X00185662.16S	-0.370774	0.0290585	0.0142706	0.21065	-0.00826465
10317.X00185663.16S	-0.395405	0.277011	-0.0494138	0.129097	-0.0735851
10317.X00185665.16S	-0.374906	0.113555	-0.016266	-0.0741678	-0.0796256
10317.X00185669.16S	-0.305034	-0.382221	0.104384	0.248449	-0.17045
10317.X00185670.16S	-0.390632	-0.00902237	0.0240196	-0.04092	0.225167
10317.X00185674.16S	-0.380281	0.329352	-0.0736993	0.211363	-0.0984031
10317.X00185676.16S	-0.316784	0.0534467	-0.00268266	-0.0635909	0.121031
10317.X00185677.16S	-0.3912	0.296044	-0.0526955	0.116488	-0.0122935
10317.X00185679.16S	-0.205973	-0.208848	0.0353952	-0.00406394	-0.0148405
10317.X00185694.16S	-0.410316	0.0597912	0.00915907	0.011717	0.22158
10317.X00185696.16S	-0.340348	0.323157	-0.0713136	0.184809	-0.114594
10317.X00185702.16S	-0.337409	0.362443	-0.0894896	0.236274	-0.168935
10317.X00185706.16S	-0.384232	0.286229	-0.0575389	0.186571	-0.0399878
10317.X00185709.16S	-0.291057	0.142075	-0.0429164	-0.30327	-0.326631
10317.X00185712.16S	-0.191493	-0.443605	0.0963614	0.252608	-0.291653
10317.X00185714.16S	-0.363479	0.114757	-0.00944048	0.0501788	0.0961912
10317.X00185715.16S	-0.331446	-0.0770829	0.0272864	-0.087656	0.228339
10317.X00185723.16S	-0.385758	0.2334	-0.0458096	0.164184	0.0513779
10317.X00185724.16S	-0.225584	0.077848	-0.042917	-0.338967	-0.398053
10317.X00185725.16S	-0.38917	0.296641	-0.0584995	0.214191	-0.058789
10317.X00185726.16S	-0.415126	0.13799	-0.014115	-0.188179	-0.14333
10317.X00185731.16S	-0.274758	-0.371222	0.0912591	0.219783	-0.215397
10317.X00185732.16S	-0.272696	-0.005303	-0.0071262	-0.0616361	-0.0414503
10317.X00185733.16S	-0.349632	-0.00125407	0.00974499	-0.15594	-0.0288219
10317.X00185735.16S	-0.284973	-0.268794	0.0705119	0.219758	-0.137604
10317.X00185742.16S	-0.343136	0.0688356	-0.0150338	-0.335653	-0.256843
10317.X00185745.16S	-0.352637	0.161677	-0.0298185	0.110251	0.053495
10317.X00185746.16S	-0.399871	0.254076	-0.0437959	-0.0460439	-0.173588
10317.X00185752.16S	-0.12074	-0.0557305	-0.0218241	-0.0484787	-0.0807617
10317.X00185754.16S	-0.375048	-0.00432186	0.0172435	-0.224693	0.0568759
10317.X00185757.16S	-0.426264	0.132374	-0.00826846	0.0427388	0.148387
10317.X00185760.16S	-0.294279	0.278346	-0.0763014	0.302659	-0.083346
10317.X00185765.16S	-0.410719	0.114666	-0.00240519	0.0698119	0.206443
10317.X00185766.16S	-0.12144	-0.068252	-0.0143174	-0.044949	-0.0298902
10317.X00185773.16S	-0.430747	0.165427	-0.014848	0.0484957	0.127085
10317.X00185774.16S	-0.220052	0.0280759	-0.0324904	-0.287595	-0.305003
10317.X00185778.16S	-0.412329	0.095909	-0.000282492	-0.0282167	0.131462
10317.X00185780.16S	-0.328607	-0.375782	0.106401	0.162955	-0.129646
10317.X00185782.16S	-0.216877	-0.259606	0.0543309	-0.00579284	0.0150299
10317.X00185784.16S	-0.362448	-0.00986096	0.0131776	-0.289295	-0.0772196
10317.X00185785.16S	-0.353222	0.268339	-0.059981	0.255167	-0.0385912
10317.X00185794.16S	-0.327123	0.0297964	-0.00629607	-0.341434	-0.199839
10317.X00185805.16S	-0.36432	0.111533	-0.0117933	0.0286829	0.032167
10317.X00185806.16S	-0.355841	0.306149	-0.0610369	0.134532	-0.0672263
10317.X00185808.16S	-0.389816	0.273024	-0.049454	0.154341	-0.0404049
10317.X00185813.16S	-0.262591	0.091968	-0.0265817	-0.122622	-0.11903
10317.X00185822.16S	-0.261049	-0.000349924	-0.015665	-0.330162	-0.183349
10317.X00185826.16S	-0.315267	-0.370156	0.104658	0.197066	-0.131682
10317.X00185827.16S	-0.352724	0.112083	-0.0229261	-0.26716	-0.245586
10317.X00185830.16S	-0.283273	0.0774656	-0.0270801	-0.301222	-0.272962
10317.X00185834.16S	-0.314261	0.120339	-0.0349831	-0.312877	-0.343532
10317.X00185839.16S	-0.40051	0.264696	-0.0432599	0.0717266	-0.00996105
10317.X00185844.16S	-0.373682	0.123418	-0.0167713	0.123482	0.165155
10317.X00185845.16S	-0.402321	0.244404	-0.0402663	0.14459	0.0620851
10317.X00185849.16S	-0.34317	-0.0399219	0.0227007	-0.236318	0.0227616
10317.X00185851.16S	-0.345217	0.13736	-0.0275973	-0.0412896	-0.0722795
10317.X00185852.16S	-0.304786	-0.289307	0.0787614	0.0841332	-0.315676
10317.X00185854.16S	-0.293409	0.0392867	-0.0207287	-0.286478	-0.194877
10317.X00185862.16S	-0.354464	-0.274102	0.0897688	0.206887	-0.200428
10317.X00185863.16S	-0.367006	0.213834	-0.0330819	0.0984508	0.0532236
10317.X00185866.16S	-0.338222	0.180838	-0.0365588	0.10964	0.00689588
10317.X00185868.16S	-0.317423	0.192243	-0.0480167	-0.077189	-0.192489
10317.X00185869.16S	-0.313883	0.27866	-0.065433	0.289375	-0.00524961
10317.X00185870.16S	-0.197668	-0.0871593	0.00445385	-0.0843968	0.106009
10317.X00185873.16S	-0.340277	-0.0116078	0.00954271	-0.239962	0.0479326
10317.X00185878.16S	-0.384773	0.307153	-0.0556261	0.0908822	-0.0921015
10317.X00185879.16S	-0.375076	0.122983	-0.0113988	0.0114469	0.031425
10317.X00185880.16S	-0.378074	-0.122615	0.0489722	0.350402	-0.249966
10317.X00185881.16S	-0.324339	0.148073	-0.0314094	0.0282864	-0.0732292
10317.X00185882.16S	-0.147616	-0.0683504	-0.0133919	-0.0497486	-0.0659789
10317.X00185883.16S	-0.384664	0.263072	-0.055315	0.176893	-0.0207586
10317.X00185896.16S	-0.289591	-0.366329	0.0941247	0.20222	-0.15312
10317.X00185898.16S	-0.406055	0.319042	-0.0596212	0.194512	-0.00113332
10317.X00185900.16S	-0.373451	0.347371	-0.0771855	0.201057	-0.165098
10317.X00185901.16S	-0.327584	-0.0611876	0.0241257	-0.0120642	0.21293
10317.X00185910.16S	-0.373484	0.211412	-0.0342172	0.134463	0.0275058
10317.X00185914.16S	-0.380853	0.118073	-0.0106871	-0.033452	0.012192
10317.X00185917.16S	-0.409949	0.249277	-0.0439564	0.173197	0.0495751
10317.X00185925.16S	-0.269647	0.00537148	-0.00958971	-0.268248	-0.170164
10317.X00185929.16S	-0.371948	-0.254225	0.0847323	0.148348	-0.174234
10317.X00213974.16S	-0.360436	-0.294505	0.0915266	0.0914207	0.0311996
10317.X00213984.16S	-0.303857	-0.133737	0.0372264	-0.126522	0.170939
10317.X00213986.16S	-0.291583	-0.313681	0.0832605	0.0988883	-0.0214019
10317.000114578.16S	-0.27347	-0.0694451	0.0159549	-0.160086	0.0234209
10317.X00214020.16S	-0.322648	-0.0589742	0.0164625	-0.168052	0.0686261
10317.X00214027.16S	-0.325994	-0.3138	0.0906711	0.0728958	0.0114367
10317.X00214029.16S	-0.311911	-0.136243	0.0374854	-0.15751	0.14223
10317.X00214117.16S	-0.39884	0.0135456	0.0185946	-0.0482184	0.211522
10317.X00214038.16S	-0.299407	-0.0455999	0.0170778	-0.105584	0.0929695
10317.X00214030.16S	-0.360983	-0.0492981	0.0239188	-0.162731	0.122975
10317.X00214129.16S	-0.306234	-0.0958621	0.0241655	-0.0741349	0.223182
10317.X00214264.16S	-0.275594	-0.103688	0.0222356	-0.12125	0.0538129
10317.X00214206.16S	-0.236776	-0.430985	0.105619	0.226124	-0.220163
10317.X00214039.16S	-0.319402	-0.293826	0.08458	0.040212	0.0362686
10317.X00214282.16S	-0.293019	-0.22695	0.0600956	-0.0464123	0.131372
10317.X00214316.16S	-0.270802	-0.244682	0.0563417	-0.0485291	0.0894196
10317.X00214460.16S	-0.314442	-0.296329	0.082844	0.00438364	0.09898
10317.X00214367.16S	-0.293534	-0.0836361	0.0222281	-0.16404	0.0692252
10317.X00214045.16S	-0.26551	-0.0494032	0.00581607	-0.283864	-0.0610663
10317.X00214406.16S	-0.390713	0.0667596	0.00618134	-0.0343477	0.190221
10317.X00214554.16S	-0.220912	-0.186212	0.0348861	-0.0702988	0.0756912
10317.X00214265.16S	-0.360017	-0.292485	0.0901812	0.0451354	0.138846
10317.X00214215.16S	-0.330635	-0.0185445	0.0127489	-0.09304	0.111631
10317.X00214486.16S	-0.339661	-0.148561	0.0500416	-0.0461249	0.161099
10317.X00214286.16S	-0.301152	-0.446824	0.120237	0.147036	-0.0540161
10317.X00214152.16S	-0.140434	-0.0536566	-0.0174163	-0.0508781	-0.0454928
10317.X00214372.16S	-0.267518	-0.386771	0.0968899	0.142061	-0.136142
10317.X00214319.16S	-0.362624	-0.00919596	0.0183983	-0.075199	0.130221
10317.X00214411.16S	-0.313107	-0.412291	0.113464	0.229402	-0.149157
10317.X00214562.16S	-0.359466	-0.00050084	0.0156055	-0.138227	0.104065
10317.X00214488.16S	-0.329178	-0.0328662	0.0180158	-0.00612008	0.220488
10317.X00214055.16S	-0.2825	-0.434793	0.11088	0.152363	-0.0934446
10317.X00214296.16S	-0.312757	-0.161182	0.0454496	-0.0430772	0.107806
10317.X00214222.16S	-0.237549	-0.145358	0.0204759	-0.0872468	0.0585847
10317.X00214574.16S	-0.256452	-0.308923	0.0759133	0.0635999	0.00802266
10317.X00214321.16S	-0.348655	-0.117576	0.0415715	-0.197536	0.224775
10317.X00214379.16S	-0.40193	0.0441679	0.0135426	-0.00903704	0.160061
10317.X00214168.16S	-0.30227	-0.142939	0.0387927	-0.221247	0.159076
10317.X00214427.16S	-0.258037	-0.0861523	0.0121118	-0.090319	0.0259857
10317.X00214269.16S	-0.282422	-0.0940844	0.0169133	-0.241691	0.0602507
10317.X00214522.16S	-0.390318	0.192987	-0.0250532	0.0767198	0.091891
10317.X00214298.16S	-0.28606	-0.0658313	0.0139278	-0.181435	0.0947978
10317.X00214328.16S	-0.300535	-0.154521	0.0399481	-0.0935788	0.149911
10317.X00214576.16S	-0.334974	-0.302191	0.0829522	-0.0822218	0.049195
10317.X00214386.16S	-0.336223	-0.251541	0.0744641	0.0376425	0.0421047
10317.X00214227.16S	-0.353303	-0.0294012	0.0182293	-0.136179	0.100905
10317.X00214065.16S	-0.323537	-0.397866	0.113258	0.178614	-0.0653164
10317.X00214176.16S	-0.335024	-0.10361	0.034178	-0.0946855	0.266155
10317.X00214391.16S	-0.333278	-0.0371975	0.0185467	-0.190425	0.0879523
10317.X00214275.16S	-0.289404	-0.388701	0.100128	0.0718444	0.0309403
10317.X00214589.16S	-0.245371	-0.434178	0.104259	0.232937	-0.250452
10317.X00214073.16S	-0.241451	-0.12103	0.0184602	-0.167168	0.0962067
10317.X00214233.16S	-0.332591	-0.0791098	0.0305816	-0.0710041	0.243267
10317.X00214329.16S	-0.353376	0.0276414	-0.00330796	-0.310801	-0.166938
10317.X00214523.16S	-0.328967	-0.0941056	0.0299857	-0.111671	0.276163
10317.X00214305.16S	-0.334123	-0.118844	0.0350214	-0.209752	0.188439
10317.X00214276.16S	-0.235715	-0.108935	0.0163463	-0.0854868	0.0555722
10317.X00214597.16S	-0.321917	-0.419951	0.115814	0.109318	-0.0714563
10317.X00214625.16S	-0.395303	-0.0184218	0.0289425	-0.0789425	0.219791
10317.X00214529.16S	-0.221346	-0.172803	0.031412	-0.00593071	0.0273107
10317.X00214392.16S	-0.221202	-0.4134	0.0962048	0.196524	-0.189812
10317.X00214258.16S	-0.398624	-0.157817	0.0637388	0.140317	0.0635178
10317.X00214334.16S	-0.380658	0.320515	-0.0649902	0.217239	-0.0220787
10317.X00214309.16S	-0.313953	-0.144637	0.0377235	-0.173543	0.209722
10317.X00214449.16S	-0.307739	-0.40871	0.115138	0.209192	-0.0928094
10317.X00214101.16S	-0.403805	0.00458298	0.0249775	-0.0580694	0.259778
10317.X00214602.16S	-0.319252	-0.237762	0.0708084	-0.0476714	0.18462
10317.X00214280.16S	-0.250674	-0.347978	0.0845114	0.113556	-0.0860936
10317.X00214399.16S	-0.388345	0.0579754	0.00690723	0.0276605	0.170181
10317.X00214261.16S	-0.329828	-0.104669	0.0362073	-0.149245	0.214206
10317.X00214530.16S	-0.310828	-0.199268	0.0539382	-0.0417593	0.0742361
10317.X00214310.16S	-0.31218	-0.181759	0.0535089	-0.125932	0.193089
10317.X00214453.16S	-0.264401	-0.0940951	0.0222639	-0.0538986	0.102238
10317.X00214626.16S	-0.305922	0.00826974	-0.011837	-0.358054	-0.214278
10317.X00214344.16S	-0.320873	-0.0809465	0.0240608	-0.223733	0.0851837
10317.X00214112.16S	-0.320011	-0.190925	0.0532475	-0.102971	0.26181
10317.X00214612.16S	-0.32468	-0.13323	0.0401507	-0.0706912	0.199398
10317.X00214669.16S	-0.328857	-0.00947676	0.00960045	-0.157309	0.0304738
10317.X00214400.16S	-0.275095	-0.102402	0.0267957	-0.157812	0.151011
10317.X00214533.16S	-0.319443	-0.251268	0.0692443	-0.0528328	0.178476
10317.X00214803.16S	-0.312486	-0.0167262	0.00821299	-0.203376	0.042185
10317.X00214263.16S	-0.361305	-0.119913	0.042425	-0.153852	0.257653
10317.X00214454.16S	-0.276608	-0.367725	0.0941363	0.19917	-0.128772
10317.X00214634.16S	-0.303015	-0.196658	0.0519919	-0.131053	0.204546
10317.X00214677.16S	-0.262614	-0.44117	0.108591	0.192321	-0.172355
10317.X00214313.16S	-0.35863	-0.272109	0.0846947	0.105365	0.00542083
10317.X00215010.16S	-0.344214	0.120309	-0.019297	0.010821	0.0260307
10317.X00215223.16S	-0.347678	-0.0720374	0.0261034	-0.119218	0.15462
10317.X00214849.16S	-0.273744	-0.424421	0.109217	0.185572	-0.115996
10317.X00215569.16S	-0.30022	0.043578	-0.0113767	0.0115228	0.040549
10317.X00214684.16S	-0.349577	0.0236788	0.00642234	-0.0750034	0.0997634
10317.X00215379.16S	-0.339628	0.0393916	0.00253513	-0.0258634	0.157429
10317.X00214636.16S	-0.216717	-0.199176	0.0392071	0.0278043	0.0121812
10317.X00215093.16S	-0.399931	0.157842	-0.0143886	0.102549	0.115699
10317.X00215283.16S	-0.369368	-0.0732437	0.0363005	-0.0881671	0.299128
10317.X00214935.16S	-0.336854	-0.005336	0.0124256	-0.0819849	0.195332
10317.X00215013.16S	-0.387911	0.0107568	0.0205812	-0.0247794	0.278047
10317.X00214857.16S	-0.321278	0.129809	-0.0281131	0.0453716	-0.0171495
10317.X00215585.16S	-0.351348	-0.0341083	0.0187192	-0.0716304	0.130043
10317.X00214637.16S	-0.292889	-0.399294	0.108384	0.110854	-0.0360475
10317.X00215224.16S	-0.341786	-0.0745118	0.0349314	-0.0720762	0.231346
10317.X00215387.16S	-0.297588	-0.136188	0.0408781	-0.113603	0.24594
10317.X00214686.16S	-0.271896	-0.0294845	0.00211257	-0.107996	0.122852
10317.X00215106.16S	-0.351368	-0.0178643	0.0171027	-0.0504554	0.133243
10317.X00214940.16S	-0.33696	-0.255636	0.0795677	0.303904	-0.194485
10317.X00215044.16S	-0.350745	-0.116004	0.0413159	-0.179805	0.243756
10317.X00215284.16S	-0.323071	-0.345636	0.0985058	0.0730971	-0.0285938
10317.X00214889.16S	-0.400887	0.0453501	0.0146125	-0.0745203	0.144316
10317.X00215063.16S	-0.304727	-0.362935	0.100607	0.0532549	0.0504231
10317.X00215412.16S	-0.322423	-0.0775851	0.0250993	-0.219553	0.125326
10317.X00214638.16S	-0.386381	0.141285	-0.0158717	0.0566539	0.115254
10317.X00215591.16S	-0.370053	-0.0854933	0.0378713	-0.112366	0.30894
10317.X00215234.16S	-0.353114	-0.058699	0.0293537	-0.0873153	0.198477
10317.X00215286.16S	-0.284178	-0.040113	0.00346451	-0.162379	0.0418046
10317.X00215182.16S	-0.40918	0.0929717	0.00330051	-0.0116161	0.107705
10317.X00214733.16S	-0.263204	-0.259797	0.0577979	-0.00679215	0.0258923
10317.X00214954.16S	-0.24427	0.0366033	-0.0245863	-0.203454	-0.17798
10317.X00214890.16S	-0.361463	0.15852	-0.0236043	0.0112843	0.0470212
10317.X00214652.16S	-0.361858	-0.0204986	0.0231655	-0.181992	0.121846
10317.X00214754.16S	-0.314107	-0.167352	0.0488316	-0.119368	0.244275
10317.X00215595.16S	-0.339057	-0.37805	0.107656	0.158192	-0.0689511
10317.X00215321.16S	-0.278206	-0.23363	0.0602926	0.0105064	0.018446
10317.X00215453.16S	-0.317906	-0.285766	0.0784559	-0.0394746	0.165979
10317.X00215075.16S	-0.34863	-0.0149427	0.00466556	-0.339095	-0.109877
10317.X00214961.16S	-0.313501	-0.156733	0.0449088	-0.15851	0.259892
10317.X00215184.16S	-0.380984	-0.307336	0.104425	0.14957	0.00959926
10317.X00215249.16S	-0.274237	-0.433476	0.114133	0.159803	-0.0969701
10317.X00214767.16S	-0.391043	0.0156654	0.017437	-0.00888755	0.236884
10317.X00215358.16S	-0.361892	0.0736054	-0.00271844	0.0836881	0.188757
10317.X00214899.16S	-0.347851	-0.170616	0.055805	-0.127247	0.294207
10317.X00215616.16S	-0.324664	-0.0710251	0.0300366	-0.070946	0.244024
10317.X00215078.16S	-0.358174	0.275857	-0.0575939	0.23166	0.00255265
10317.X00215186.16S	-0.367039	-0.193566	0.0676645	0.00986511	0.14894
10317.X00215460.16S	-0.336045	-0.0174414	0.014569	-0.0704145	0.0828107
10317.X00214984.16S	-0.339051	-0.33746	0.100259	0.00863794	0.158997
10317.X00215706.16S	-0.271655	-0.190432	0.0497578	0.00955431	-0.00878606
10317.X00214905.16S	-0.26073	-0.0566837	0.00876574	-0.0424079	0.0800384
10317.X00215081.16S	-0.280712	-0.290596	0.0741808	-0.0102521	0.105248
10317.X00215256.16S	-0.268595	-0.338099	0.0796408	0.01476	0.00473567
10317.X00214993.16S	-0.301981	-0.0312273	0.00755189	-0.0966825	0.0528888
10317.X00215359.16S	-0.328939	-0.317109	0.0911569	0.0810333	-0.0369437
10317.X00215689.16S	-0.402748	0.222579	-0.0368759	0.189538	0.0994474
10317.X00215732.16S	-0.334062	0.00810413	0.00224886	-0.0947016	0.1177
10317.X00215467.16S	-0.335019	-0.0301061	0.0119779	-0.180558	0.0486366
10317.X00215875.16S	-0.373954	-0.0539238	0.0325015	-0.139203	0.227122
10317.X00215188.16S	-0.382688	-0.126986	0.0586766	0.19009	0.0311077
10317.X00215757.16S	-0.363138	0.232038	-0.0457933	0.139477	-0.0219664
10317.X00215086.16S	-0.334539	-0.378092	0.10741	0.0610977	-0.0105958
10317.X00215265.16S	-0.382797	-0.0273869	0.026954	-0.0300618	0.242655
10317.X00215372.16S	-0.33594	0.203788	-0.0416007	0.111424	-0.004564
10317.X00215692.16S	-0.303223	-0.415432	0.111552	0.101685	-0.00625918
10317.X00215005.16S	-0.290919	0.183855	-0.0485368	0.208879	0.0170683
10317.X00215508.16S	-0.345373	-0.0755865	0.0284971	-0.113958	0.181711
10317.X00215919.16S	-0.305722	-0.402779	0.105789	0.165167	-0.0715446
10317.X00215204.16S	-0.354619	0.083528	-0.00992491	-0.0592202	-0.0144608
10317.X00215375.16S	-0.379872	-0.24115	0.0800221	0.132477	0.0320612
10317.X00215704.16S	-0.219144	-0.316253	0.0658674	0.0511085	-0.0528894
10317.X00215775.16S	-0.332394	-0.306169	0.0895089	0.225431	-0.148565
10317.X00215777.16S	-0.308366	-0.142547	0.0372945	-0.232566	0.0679123
10317.X00215921.16S	-0.324944	-0.0501556	0.0149591	-0.147166	0.143377
10317.X00215926.16S	-0.275338	-0.233363	0.0548658	-0.0148388	0.0771171
10317.X00215855.16S	-0.364226	-0.324394	0.0976528	0.0683862	0.00877703
10317.X00215928.16S	-0.331795	-0.377536	0.107647	0.102977	-0.00911704
10317.X00215939.16S	-0.329305	-0.0878535	0.0309575	-0.117321	0.155116
10317.X00215870.16S	-0.335783	-0.0477665	0.0235424	-0.0404466	0.203345
10317.X00214072.16S	-0.259026	-0.431358	0.107405	0.18575	-0.180948
10317.X00214019.16S	-0.385874	0.0490822	0.0106817	0.0523972	0.201777
10317.X00213989.16S	-0.252457	-0.46082	0.11434	0.218203	-0.182985
10317.X00213969.16S	-0.338697	-0.0953908	0.035359	-0.10147	0.162968
10317.X00213948.16S	-0.302219	-0.132024	0.0318934	-0.129705	0.165203
10317.X00214114.16S	-0.309038	-0.0998544	0.0270219	-0.173611	0.120523
10317.X00214044.16S	-0.286542	-0.400859	0.104489	0.161544	-0.215728
10317.X00214074.16S	-0.349253	-0.193571	0.0616755	-0.00575843	0.121376
10317.X00213943.16S	-0.364972	-0.0261284	0.0197639	-0.12678	0.12093
10317.X00214092.16S	-0.286264	-0.364247	0.0927967	0.0808415	-0.033488
10317.X00213976.16S	-0.363521	0.0436852	0.0103229	-0.0125396	0.219507
10317.X00214076.16S	-0.274915	0.0150685	-0.00907394	-0.0306991	-0.0472586
10317.X00214048.16S	-0.309588	-0.282052	0.0833174	0.159182	-0.10524
10317.X00214130.16S	-0.260244	-0.073548	0.000671747	-0.35776	-0.117419
10317.X00214094.16S	-0.277402	-0.145688	0.0305662	-0.110944	0.195621
10317.X00214023.16S	-0.276574	-0.0745479	0.0086703	-0.224854	0.0293303
10317.X00213946.16S	-0.344569	-0.330201	0.0973254	0.0472121	0.0865015
10317.X00214115.16S	-0.362795	0.0331958	0.00418182	-0.219068	-0.0584606
10317.X00213952.16S	-0.325437	-0.0274924	0.0164634	-0.0560371	0.0935562
10317.X00213977.16S	-0.231218	-0.19644	0.0374354	-0.0949125	0.148663
10317.X00214049.16S	-0.343762	-0.154755	0.0512889	-0.105473	0.166662
10317.X00213947.16S	-0.356082	-0.100116	0.0354165	-0.191103	0.185436
10317.X00213993.16S	-0.262354	-0.300566	0.0720499	0.0260244	0.0466713
10317.X00214095.16S	-0.383556	-0.180596	0.0649792	0.0157661	0.10228
10317.X00214132.16S	-0.332773	-0.0797991	0.0320685	-0.105758	0.208453
10317.X00214077.16S	-0.337735	-0.171223	0.0501941	-0.0649727	0.111202
10317.X00214025.16S	-0.254365	-0.426521	0.103947	0.202146	-0.198202
10317.X00214118.16S	-0.322374	-0.308481	0.0839806	0.0212731	0.0952238
10317.X00213953.16S	-0.327523	-0.0979689	0.0336337	-0.19506	0.146261
10317.X00213978.16S	-0.337342	-0.417039	0.118899	0.151244	-0.0571858
10317.X00214079.16S	-0.33499	-0.101992	0.0366706	-0.117446	0.15289
10317.X00214052.16S	-0.315567	-0.0951063	0.033033	-0.0361701	0.085617
10317.X00214096.16S	-0.231312	0.0381669	-0.0307866	-0.312845	-0.335056
10317.X00214163.16S	-0.406576	0.0321665	0.0149929	0.00127619	0.218865
10317.X00214135.16S	-0.33506	-0.111287	0.0336818	-0.232327	0.149929
10317.X00213980.16S	-0.289171	-0.11921	0.0310569	-0.141614	0.159268
10317.X00214097.16S	-0.226297	-0.103405	0.00783474	-0.187151	-0.0893728
10317.X00214119.16S	-0.43715	0.087008	0.00556733	0.0225153	0.187877
10317.X00213997.16S	-0.40347	0.129142	-0.00665941	0.0848424	0.16135
10317.X00214026.16S	-0.381654	0.0877791	-0.00804585	-0.202822	-0.0326585
10317.X00213957.16S	-0.2889	-0.0428511	0.0104473	-0.129121	0.0979016
10317.X00214080.16S	-0.252699	-0.261045	0.0604441	0.0480296	-0.000997073
10317.X00214139.16S	-0.315055	-0.15019	0.041736	-0.112694	0.257033
10317.X00214164.16S	-0.252879	-0.186595	0.0383985	-0.0950859	0.102051
10317.X00214053.16S	-0.233768	-0.455139	0.109514	0.215127	-0.204478
10317.X00214146.16S	-0.284517	-0.0930745	0.0223359	-0.11958	0.0756611
10317.X00213960.16S	-0.300775	-0.194444	0.0509591	-0.0590221	0.180908
10317.X00214123.16S	-0.303067	-0.121393	0.03036	-0.140685	0.178114
10317.X00214000.16S	-0.364446	0.0599399	0.000972926	-0.0106125	0.135743
10317.X00213981.16S	-0.238811	-0.442179	0.103932	0.214655	-0.21494
10317.X00214098.16S	-0.402057	0.0196426	0.0238998	-0.0348566	0.227084
10317.X00214165.16S	-0.355787	-0.14087	0.0517424	-0.027598	0.173125
10317.X00214088.16S	-0.374809	-0.0809279	0.0391829	-0.114578	0.212909
10317.X00214031.16S	-0.193683	-0.314295	0.0658825	0.109029	-0.115109
10317.X00213983.16S	-0.289492	-0.180954	0.0477816	-0.0251074	0.0659564
10317.X00213962.16S	-0.305074	-0.112441	0.03133	-0.15017	0.120045
10317.X00214005.16S	-0.345335	-0.20385	0.0651598	0.0149544	0.185235
10317.X00214148.16S	-0.378465	-0.0731379	0.0418782	0.132919	0.0322494
10317.X00214034.16S	-0.284083	-0.366125	0.0942367	0.130168	-0.0894179
10317.X00214058.16S	-0.331226	-0.0869858	0.0299826	-0.102589	0.0663433
10317.X00214124.16S	-0.346814	-0.140612	0.052894	-0.0385826	0.142217
10317.X00213963.16S	-0.278408	0.0823862	-0.02424	-0.073756	-0.0940697
10317.X00214103.16S	-0.293333	-0.114437	0.02448	-0.122852	0.121116
10317.X00213987.16S	-0.335269	-0.258276	0.0755699	-0.0274363	0.163343
10317.X00214089.16S	-0.250655	-0.349577	0.0815461	0.0862808	-0.0707289
10317.X00214149.16S	-0.364895	0.0411718	0.00799335	0.0281605	0.17639
10317.X00214171.16S	-0.258629	-0.374708	0.0916242	0.138415	-0.101283
10317.X00214126.16S	-0.288348	-0.344281	0.0891811	0.110548	-0.292337
10317.X00213988.16S	-0.204014	-0.44118	0.100113	0.245078	-0.259583
10317.X00214035.16S	-0.25617	-0.22629	0.0463284	-0.0683363	0.0830724
10317.X00214104.16S	-0.263451	-0.30343	0.0751139	-0.00133755	0.0462613
10317.X00214060.16S	-0.3104	-0.161689	0.0454046	-0.112648	0.247605
10317.X00213968.16S	-0.404724	-0.0372153	0.0320157	-0.0720151	0.281325
10317.X00214091.16S	-0.278041	-0.120959	0.0236225	-0.126474	0.155424
10317.X00214153.16S	-0.330668	-0.117108	0.0364226	-0.0973792	0.08969
10317.X00214127.16S	-0.316965	0.120038	-0.0258305	-0.00465277	0.0419904
10317.X00214012.16S	-0.374358	-0.0296856	0.0232992	-0.114156	0.157728
10317.X00214172.16S	-0.352743	-0.134798	0.047102	-0.15228	0.194
10317.X00214201.16S	-0.312838	-0.134669	0.0393006	-0.139897	0.110261
10317.X00214061.16S	-0.33223	-0.325048	0.0914239	0.0232608	0.108943
10317.X00214128.16S	-0.307007	-0.0504681	0.0191989	-0.151055	0.141626
10317.X00214229.16S	-0.310719	-0.338119	0.0946306	0.247741	-0.18013
10317.X00214108.16S	-0.302107	-0.0481261	0.0140655	-0.0875669	0.0750006
10317.X00214040.16S	-0.351594	0.0265255	0.00577343	0.0103777	0.171485
10317.X00214203.16S	-0.27399	-0.396156	0.102995	0.190283	-0.116203
10317.X00214174.16S	-0.2714	0.0583346	-0.0334233	-0.341663	-0.356823
10317.X00214242.16S	-0.259618	-0.01211	-0.00221357	-0.131358	-0.00626084
10317.X00214161.16S	-0.317559	0.00739182	0.00790886	-0.167632	0.00317034
10317.X00214188.16S	-0.33377	-0.0849698	0.0282942	-0.208745	0.190894
10317.X00214272.16S	-0.305125	-0.324174	0.0860406	0.00615939	0.0113958
10317.X00214230.16S	-0.392596	-0.0169302	0.0247764	-0.0792045	0.115048
10317.X00214204.16S	-0.296778	-0.281448	0.0731782	0.0462271	-0.00943994
10317.X00214177.16S	-0.37959	-0.0449907	0.0283198	-0.105656	0.12881
10317.X00214041.16S	-0.301328	-0.437263	0.115475	0.177026	-0.115913
10317.X00214190.16S	-0.401413	-0.070205	0.0444025	-0.00277952	0.184187
10317.X00214111.16S	-0.295636	-0.0161543	0.0103244	-0.0953082	0.0691992
10317.X00214068.16S	-0.327955	-0.345865	0.0981098	0.109082	-0.0252989
10317.X00214243.16S	-0.398047	-0.0428201	0.0321949	-0.07082	0.228819
10317.X00214277.16S	-0.319805	-0.30702	0.0867405	0.0503861	0.0412529
10317.X00214207.16S	-0.306373	-0.204173	0.0537474	-0.0606521	0.0845116
10317.X00214070.16S	-0.414907	0.113726	-0.00265687	-0.00895683	0.0737421
10317.X00214043.16S	-0.405708	0.142924	-0.0147796	-0.0224124	0.0679317
10317.X00214191.16S	-0.288458	-0.363441	0.0943585	0.0565962	0.0369712
10317.X00214307.16S	-0.361705	-0.0692362	0.0345685	-0.115265	0.207302
10317.X00214244.16S	-0.350826	-0.0196055	0.0193783	-0.0516545	0.199112
10317.X00214232.16S	-0.352041	-0.16569	0.0538885	-0.0946902	0.252175
10317.X00214162.16S	-0.408775	-0.0024842	0.0242746	-0.0513177	0.22674
10317.X00214185.16S	-0.342798	-0.0447356	0.0232879	-0.0938645	0.244825
10317.X00214213.16S	-0.188045	-0.122822	0.00774475	-0.061206	0.0522357
10317.X00214333.16S	-0.348314	-0.0805653	0.0288117	-0.105722	0.181552
10317.X00214220.16S	-0.141775	-0.153081	0.0119563	-0.0211828	-0.025344
10317.X00214192.16S	-0.315964	0.00891828	-0.00116008	-0.151299	-0.0286305
10317.X00214415.16S	-0.172347	-0.239245	0.0389814	0.050335	-0.0867108
10317.X00214393.16S	-0.442933	0.152575	-0.00946453	0.0786773	0.149287
10317.X00214281.16S	-0.377199	0.0578799	0.00948268	-0.00161316	0.143169
10317.X00214246.16S	-0.261463	-0.361348	0.0879928	0.0613102	-0.00694846
10317.X00214315.16S	-0.235063	-0.472075	0.114183	0.224386	-0.200395
10317.X00214335.16S	-0.390095	0.023692	0.0146681	-0.0252459	0.17909
10317.X00214366.16S	-0.285805	-0.135992	0.0389509	-0.0999177	0.151751
10317.X00214420.16S	-0.357248	-0.063864	0.0362151	-0.127413	0.168577
10317.X00214221.16S	-0.282145	-0.096343	0.021638	-0.176968	0.0655531
10317.X00214283.16S	-0.278774	-0.377731	0.0948673	0.135389	-0.0883679
10317.X00214336.16S	-0.301392	-0.159729	0.0428899	-0.151509	0.258921
10317.X00214394.16S	-0.323003	-0.421619	0.117063	0.148482	-0.0723321
10317.X00214234.16S	-0.295601	-0.236805	0.0607588	-0.0708357	0.16342
10317.X00214247.16S	-0.331623	-0.382257	0.109942	0.201965	-0.132369
10317.X00214193.16S	-0.361997	-0.360708	0.10824	0.0944062	0.0616677
10317.X00214320.16S	-0.356838	-0.0490818	0.0293747	-0.11411	0.199684
10317.X00214421.16S	-0.321275	-0.422032	0.114388	0.121011	-0.0310255
10317.X00214368.16S	-0.359192	-0.0787783	0.0379533	-0.144447	0.23953
10317.X00214223.16S	-0.250978	-0.379447	0.0917645	0.117536	-0.0789439
10317.X00214396.16S	-0.362898	-0.339583	0.101287	0.135204	-0.0124197
10317.X00214235.16S	-0.298299	-0.137666	0.0375333	-0.112167	0.126419
10317.X00214284.16S	-0.368705	-0.0749316	0.038123	-0.0642373	0.291461
10317.X00214194.16S	-0.298827	-0.151015	0.0419948	-0.0642291	0.139469
10317.X00214224.16S	-0.318546	-0.322659	0.0898426	0.101887	-0.0479837
10317.X00214422.16S	-0.307613	-0.423375	0.112184	0.117257	-0.0456261
10317.X00214341.16S	-0.320201	-0.131691	0.0429951	-0.116385	0.235319
10317.X00214196.16S	-0.291955	-0.295223	0.074417	0.0764638	-0.00830791
10317.X00214322.16S	-0.2761	-0.118348	0.0292638	-0.0801418	0.149298
10317.X00214397.16S	-0.399005	-0.0426951	0.0341451	-0.0980786	0.23513
10317.X00214369.16S	-0.353388	-0.0505775	0.0285548	-0.0604085	0.231008
10317.X00214225.16S	-0.322758	-0.0257711	0.0128211	-0.0918081	0.103159
10317.X00214423.16S	-0.274253	-0.137143	0.0271	-0.182916	0.150008
10317.X00214249.16S	-0.331289	-0.0711462	0.0289894	-0.146082	0.11539
10317.X00214236.16S	-0.387846	0.0128816	0.018556	-0.086315	0.198648
10317.X00214294.16S	-0.277066	-0.422136	0.109653	0.148296	-0.134995
10317.X00214353.16S	-0.28976	-0.0332734	0.00700652	-0.0827606	0.0336109
10317.X00214370.16S	-0.239608	-0.43698	0.107004	0.235283	-0.241584
10317.X00214457.16S	-0.351962	-0.313196	0.0923627	0.0133974	0.131212
10317.X00214238.16S	-0.335539	-0.0947868	0.0345043	-0.107882	0.27672
10317.X00214324.16S	-0.377797	-0.257725	0.0875098	0.114478	-0.0857362
10317.X00214426.16S	-0.29051	-0.400557	0.104589	0.124976	-0.0985013
10317.X00214543.16S	-0.35095	-0.0985364	0.0394507	-0.0841295	0.281302
10317.X00214250.16S	-0.305062	-0.359106	0.0969976	0.0204377	0.090052
10317.X00214354.16S	-0.363109	-0.213062	0.0695049	-0.0107928	0.208386
10317.X00214401.16S	-0.326446	0.003263	0.00677803	-0.0668118	0.184423
10317.X00214377.16S	-0.365765	0.0282528	0.0114826	-0.0926001	0.130985
10317.X00214295.16S	-0.31077	-0.300788	0.0839386	0.084892	-0.029042
10317.X00214325.16S	-0.338253	-0.0778501	0.0334552	-0.0580363	0.281571
10317.X00214555.16S	-0.353916	0.194022	-0.0372368	0.0656231	-0.033496
10317.X00214464.16S	-0.390825	0.224421	-0.0369699	0.0982381	0.0167547
10317.X00214266.16S	-0.272233	-0.231979	0.0553756	-0.0677268	0.114005
10317.X00214437.16S	-0.383057	-0.0921628	0.0409403	-0.188778	0.238258
10317.X00214299.16S	-0.330624	-0.11542	0.0359254	-0.0404461	0.160063
10317.X00214378.16S	-0.303743	-0.00875168	0.00958631	-0.102882	0.115953
10317.X00214402.16S	-0.387618	0.104885	-0.00512695	0.0258109	0.0994741
10317.X00214355.16S	-0.335647	0.106007	-0.0198387	-0.195006	-0.131855
10317.X00214561.16S	-0.311721	-0.233203	0.0622384	-0.0587831	0.121801
10317.X00214326.16S	-0.387934	0.0810159	0.00418855	-0.0377664	0.0884239
10317.X00214270.16S	-0.282245	-0.120902	0.0309018	-0.0963267	0.15377
10317.X00214239.16S	-0.323343	-0.0335965	0.0062248	-0.362934	-0.103496
10317.X00214438.16S	-0.324881	-0.309342	0.0860789	0.00154588	0.108614
10317.X00214306.16S	-0.354433	-0.360466	0.105831	0.100315	-0.000107629
10317.X00214468.16S	-0.405007	0.00120783	0.0266759	-0.026498	0.292701
10317.X00214404.16S	-0.402621	0.147511	-0.0143107	0.121413	0.206263
10317.X00214380.16S	-0.271497	-0.135491	0.0356523	-0.0843958	0.150299
10317.X00214665.16S	-0.311091	-0.387997	0.105589	0.0791904	0.0339888
10317.X00214854.16S	-0.255268	-0.315383	0.0723507	0.0511137	0.010231
10317.X00214584.16S	-0.196486	-0.414	0.0919778	0.210829	-0.235999
10317.X00214478.16S	-0.408369	0.199037	-0.0311245	0.140721	0.0779992
10317.X00214409.16S	-0.363357	0.0801927	-0.00353548	0.0974462	0.159689
10317.X00214357.16S	-0.422916	0.185776	-0.0166978	0.0091695	0.0412491
10317.X00214240.16S	-0.336982	-0.09178	0.0335619	-0.182779	0.107486
10317.X00214791.16S	-0.328238	0.151492	-0.0293253	0.139464	0.0943665
10317.X00214327.16S	-0.269686	-0.330061	0.0819268	0.0454352	-0.00435653
10317.X00214670.16S	-0.320947	-0.0425074	0.0111904	-0.274156	-0.0281266
10317.X00214358.16S	-0.352229	0.119699	-0.0175411	0.0128833	0.066956
10317.X00214882.16S	-0.332712	-0.0156327	0.0130739	-0.0898825	0.143083
10317.X00214483.16S	-0.320042	-0.223696	0.063144	0.0149474	0.0173533
10317.X00214383.16S	-0.287627	-0.0779295	0.0196635	-0.0653606	0.0898596
10317.X00215018.16S	-0.384621	-0.0777101	0.0384095	-0.13107	0.240531
10317.X00214592.16S	-0.240771	-0.319692	0.0748539	0.0872381	-0.0759244
10317.X00214793.16S	-0.355824	-0.0186404	0.0167143	-0.0479156	0.190657
10317.X00214330.16S	-0.404345	0.190438	-0.0286882	0.139869	0.0622989
10317.X00214891.16S	-0.382541	-0.0578753	0.0338316	-0.0877957	0.281157
10317.X00214484.16S	-0.313601	-0.42205	0.114135	0.150425	-0.0579739
10317.X00214364.16S	-0.415246	0.147819	-0.00754199	0.0716692	0.186644
10317.X00214387.16S	-0.306301	-0.176296	0.049519	-0.052715	0.0983202
10317.X00214694.16S	-0.283402	-0.0843773	0.0172342	-0.0729638	0.0633983
10317.X00214957.16S	-0.363025	0.000906477	0.0198496	-0.0588661	0.225355
10317.X00214801.16S	-0.27151	-0.106451	0.025316	-0.110629	0.0342107
10317.X00214608.16S	-0.349575	-0.0298715	0.018479	-0.0551505	0.123301
10317.X00214512.16S	-0.366833	0.0441197	0.0065279	-0.0248997	0.121826
10317.X00214895.16S	-0.293644	-0.179694	0.0490916	-0.0761005	0.123119
10317.X00214332.16S	-0.28591	-0.396592	0.107412	0.172341	-0.0821787
10317.X00215088.16S	-0.311838	0.0228137	-0.0106929	-0.300453	-0.165486
10317.X00214695.16S	-0.369512	-0.00520119	0.0187939	-0.0421331	0.157883
10317.X00215032.16S	-0.325394	0.104555	-0.0190052	-0.12163	-0.0269804
10317.X00214627.16S	-0.230089	-0.137577	0.01617	-0.110098	0.0972313
10317.X00214968.16S	-0.225146	-0.121969	0.0148219	-0.109049	0.122152
10317.X00214519.16S	-0.269664	-0.2784	0.0724348	0.0193361	0.106654
10317.X00214388.16S	-0.309691	-0.336539	0.0900548	0.0469052	0.102495
10317.X00214812.16S	-0.345977	0.0702313	-0.00983471	-0.179689	-0.128405
10317.X00215095.16S	-0.343875	-0.0956048	0.0304059	-0.170261	0.175414
10317.X00214697.16S	-0.331565	-0.280482	0.0800902	0.0774522	-0.026229
10317.X00215167.16S	-0.312624	-0.149555	0.0411178	-0.132436	0.213514
10317.X00214520.16S	-0.321495	-0.330076	0.0925798	0.099722	-0.00599631
10317.X00214971.16S	-0.317088	-0.0623604	0.0191537	-0.0910999	0.0873068
10317.X00215036.16S	-0.399712	-0.0206358	0.03011	-0.034498	0.24074
10317.X00214897.16S	-0.379838	0.00790426	0.017116	0.0233952	0.194032
10317.X00215221.16S	-0.378783	-0.245457	0.0838103	0.0192303	0.144987
10317.X00215116.16S	-0.325339	-0.112882	0.0377776	-0.0854254	0.195232
10317.X00214815.16S	-0.304859	-0.298045	0.0800238	0.0168065	0.0836841
10317.X00214710.16S	-0.400327	0.0490045	0.0119339	0.0365812	0.171448
10317.X00214654.16S	-0.297193	-0.387009	0.104177	0.131312	-0.0284759
10317.X00215236.16S	-0.171559	-0.0444716	-0.01752	-0.101125	-0.0614835
10317.X00215169.16S	-0.364875	0.105321	-0.00460363	0.0269599	0.166013
10317.X00214542.16S	-0.373696	-0.313192	0.100829	0.0887442	0.0631025
10317.X00215118.16S	-0.349133	-0.115873	0.0437347	-0.0648709	0.253603
10317.X00214830.16S	-0.284912	-0.379983	0.0983438	0.0524286	0.03459
10317.X00214659.16S	-0.266658	-0.078973	0.0127785	-0.173583	0.0404937
10317.X00214982.16S	-0.343987	-0.00651195	0.0153172	-0.116669	0.130789
10317.X00215239.16S	-0.362115	0.00141312	0.0135031	-0.121329	0.0952699
10317.X00214727.16S	-0.356419	0.213312	-0.0457597	0.219429	0.0193385
10317.X00215040.16S	-0.404522	0.00828425	0.0228672	-0.125758	0.14779
10317.X00214908.16S	-0.289819	-0.178829	0.0505306	0.0328927	-0.0573756
10317.X00215172.16S	-0.291889	-0.169534	0.0439593	-0.145091	0.0685695
10317.X00215119.16S	-0.318346	-0.268976	0.0733517	-0.0197832	0.134395
10317.X00215305.16S	-0.288656	-0.429121	0.113589	0.13574	-0.0523752
10317.X00215121.16S	-0.340636	-0.220976	0.0688968	0.201549	-0.0849885
10317.X00214746.16S	-0.287853	-0.189293	0.0482996	-0.0554806	0.11603
10317.X00214917.16S	-0.342335	-0.0203301	0.0165449	-0.0421103	0.204211
10317.X00214662.16S	-0.252604	-0.295629	0.0695402	-0.0221499	0.103122
10317.X00214992.16S	-0.384282	0.166351	-0.019847	0.139973	0.151405
10317.X00215041.16S	-0.316794	0.0648923	-0.00620288	0.0459571	0.145113
10317.X00215241.16S	-0.39626	0.0264313	0.0116103	-0.090535	0.142737
10317.X00214835.16S	-0.381174	-0.0643358	0.0344172	-0.0759907	0.269052
10317.X00215199.16S	-0.357538	-0.147013	0.0533635	0.347337	-0.118892
10317.X00215312.16S	-0.283888	-0.408398	0.10497	0.221166	-0.201746
10317.X00215125.16S	-0.331163	-0.340121	0.0979259	0.0454029	0.0580534
10317.X00214920.16S	-0.341391	-0.380878	0.111381	0.136162	-0.0390123
10317.X00215045.16S	-0.367258	-0.102788	0.0439223	-0.10644	0.303609
10317.X00215252.16S	-0.333212	-0.129613	0.0417662	-0.10097	0.170859
10317.X00215509.16S	-0.253676	-0.0275906	-0.00814192	-0.114366	0.0147147
10317.X00215430.16S	-0.313858	-0.336799	0.0919445	0.0116948	0.10805
10317.X00215200.16S	-0.298107	-0.0222296	0.00770128	-0.100293	0.079404
10317.X00215319.16S	-0.26961	-0.416169	0.103461	0.118568	-0.0677534
10317.X00214836.16S	-0.30749	-0.322928	0.0880672	0.104835	-0.047407
10317.X00215147.16S	-0.327909	-0.111559	0.0376558	0.0188283	0.11812
10317.X00215272.16S	-0.315654	-0.0187567	0.0114891	-0.0960905	0.116461
10317.X00214942.16S	-0.312202	-0.392564	0.108669	0.0920205	-0.0207239
10317.X00215051.16S	-0.300182	0.100148	-0.0197644	-0.0343421	-0.0136005
10317.X00215450.16S	-0.324645	-0.157688	0.0476683	-0.0603837	0.13006
10317.X00215515.16S	-0.385608	-0.253577	0.0888218	0.0935596	0.064803
10317.X00215328.16S	-0.314744	-0.310559	0.0847662	0.0090014	0.109472
10317.X00215202.16S	-0.308972	-0.101245	0.0302031	-0.153576	0.111642
10317.X00215003.16S	-0.298012	-0.395291	0.104308	0.125901	-0.0521196
10317.X00215602.16S	-0.222366	-0.349984	0.079835	0.104728	-0.0456655
10317.X00215517.16S	-0.382342	-0.241523	0.08012	0.0688745	-0.038499
10317.X00215153.16S	-0.357603	0.0413409	0.00155926	0.0230839	0.17397
10317.X00214838.16S	-0.362438	-0.0677008	0.0331253	-0.0767484	0.270447
10317.X00215273.16S	-0.375323	-0.0592287	0.0329188	-0.0756478	0.274168
10317.X00215207.16S	-0.355231	-0.260074	0.0787512	0.0424677	0.0433975
10317.X00215605.16S	-0.362177	-0.0547955	0.0287662	-0.0982192	0.248146
10317.X00215160.16S	-0.405691	0.102247	0.00299865	0.0283546	0.151288
10317.X00215342.16S	-0.34735	-0.033209	0.0199422	-0.133786	0.169787
10317.X00214853.16S	-0.316741	-0.0813565	0.0229455	-0.12558	0.10668
10317.X00215082.16S	-0.354026	-0.364122	0.106956	0.0513526	0.0506307
10317.X00215007.16S	-0.356662	-0.0777343	0.0328603	-0.0731357	0.231593
10317.X00215456.16S	-0.408724	0.202652	-0.0232118	0.00817706	0.0529522
10317.X00215772.16S	-0.347984	-0.329044	0.101025	0.131062	-0.0201895
10317.X00215291.16S	-0.387927	0.0910902	-0.00107465	-0.0149593	0.0736239
10317.X00215612.16S	-0.398759	0.00458863	0.0208854	-0.0683112	0.169367
10317.X00215811.16S	-0.292478	0.0345777	-0.00743361	-0.0598701	0.00435974
10317.X00215210.16S	-0.373033	0.244243	-0.0494433	0.171901	-0.0577958
10317.X00215519.16S	-0.352992	-0.0904253	0.0374014	-0.0648467	0.233151
10317.X00215464.16S	-0.316468	0.0937966	-0.0158168	0.0657341	0.144802
10317.X00215087.16S	-0.302863	-0.369248	0.0995785	0.0989964	-0.0264509
10317.X00215389.16S	-0.410822	0.0443954	0.0185541	-0.0395817	0.258181
10317.X00215779.16S	-0.409197	0.109841	-0.00292021	0.00905497	0.121481
10317.X00215016.16S	-0.40546	-0.197196	0.0766757	0.114174	0.0513856
10317.X00215297.16S	-0.346682	-0.291342	0.0889553	0.049718	0.046561
10317.X00215613.16S	-0.305313	-0.400713	0.107376	0.0791153	0.0293703
10317.X00215898.16S	-0.334519	-0.213239	0.0668174	0.116126	0.0172492
10317.X00215391.16S	-0.37733	-0.0691451	0.0377659	-0.0446625	0.0462237
10317.X00215526.16S	-0.326	-0.285765	0.0813539	0.0257587	0.0449614
10317.X00215475.16S	-0.357115	-0.0159261	0.023491	-0.00706504	0.222061
10317.X00215211.16S	-0.315949	-0.246618	0.0732441	-0.0220379	0.130017
10317.X00215301.16S	-0.342694	-0.124171	0.0409373	-0.131758	0.217361
10317.X00215781.16S	-0.362308	-0.258893	0.0841753	0.0148917	0.12698
10317.X00215818.16S	-0.326205	-0.155367	0.0447626	-0.114254	0.250956
10317.X00215398.16S	-0.412725	-0.0146137	0.0280768	-0.0533676	0.235884
10317.X00215686.16S	-0.276023	-0.175037	0.0457578	0.0135164	-0.00523901
10317.X00215902.16S	-0.275617	-0.0548351	0.0126344	-0.0870708	0.00377548
10317.X00215824.16S	-0.201358	-0.0338177	-0.00954957	-0.130586	-0.0108187
10317.X00215215.16S	-0.365182	0.0117949	0.00854475	-0.219467	-0.0110697
10317.X00215482.16S	-0.344942	-0.000716937	0.00962315	-0.129072	0.0210138
10317.X00215783.16S	-0.393546	0.115173	-0.00483536	0.0353192	0.11484
10317.X00215577.16S	-0.253122	-0.428323	0.105151	0.227285	-0.186112
10317.X00215426.16S	-0.351877	0.0208323	0.00912892	-0.0671032	0.162601
10317.X00215701.16S	-0.257252	-0.127247	0.0211142	-0.129654	0.088725
10317.X00215785.16S	-0.283692	-0.386771	0.0980476	0.100886	-0.0699098
10317.X00215925.16S	-0.429749	0.117305	-0.00223755	-0.126503	-0.0283273
10317.X00215703.16S	-0.384565	0.0493168	0.00318666	-0.266501	-0.0809642
10317.X00215834.16S	-0.349451	-0.0348251	0.0145762	-0.136133	0.123301
10317.X00215488.16S	-0.311018	-0.316508	0.089951	0.150101	-0.0872739
10317.X00215744.16S	-0.352253	-0.102154	0.0422211	-0.019108	0.108021
10317.X00215929.16S	-0.286271	-0.288386	0.0753961	0.0859361	-0.0112533
10317.X00215798.16S	-0.295874	0.0405912	-0.00935464	0.000486409	0.0623503
10317.X00215505.16S	-0.276936	-0.387639	0.0972778	0.154069	-0.217385
10317.X00215863.16S	-0.359049	0.165541	-0.0247706	0.133239	0.117171
10317.X00215800.16S	-0.310221	-0.355126	0.0934063	0.0316873	0.0749938
10317.X00215867.16S	-0.368617	-0.237673	0.0824907	0.0738281	-0.147585
10317.X00215804.16S	-0.237125	-0.179728	0.0336181	-0.0906425	0.12069
10317.X00215878.16S	-0.35318	-0.151391	0.0466059	-0.135905	0.245684
10317.X00215806.16S	-0.295321	-0.0944215	0.0235879	-0.173345	0.107162
10317.X00215884.16S	-0.264369	-0.326609	0.085477	0.0377347	0.0360222
10317.000114575.WGS	0.338566	0.00250255	-0.0373967	-0.00676158	0.0116457
10317.000114576.WGS	0.282117	-0.0208384	-0.0936463	-0.0245977	0.0172989
10317.000114577.WGS	0.391386	0.0524958	0.147884	-0.00235578	0.00689333
10317.000114578.WGS	0.304149	0.00941174	0.0206213	-0.0133632	-0.00267139
10317.000114580.WGS	0.312297	-0.0558197	-0.277167	-0.000589424	0.00292335
10317.000114582.WGS	0.368228	0.0118735	-0.0205568	-0.00235224	0.0257021
10317.000114591.WGS	0.374455	-0.0386414	-0.235305	0.0129634	-0.00310954
10317.000114599.WGS	0.372012	0.0206611	0.0214731	-0.0134651	0.00158081
10317.000114604.WGS	0.321014	-0.00738848	-0.0605018	0.0136587	0.0229887
10317.X00178927.WGS	0.402461	0.0584618	0.169131	-0.00218065	-0.0142438
10317.X00178928.WGS	0.371604	-0.00552411	-0.098733	-0.00159734	0.000454007
10317.X00178930.WGS	0.332415	0.0678418	0.269422	0.00490276	-0.0258527
10317.X00178931.WGS	0.192189	-0.129639	-0.492626	0.00693714	-0.00803065
10317.X00178933.WGS	0.377324	0.0525778	0.158607	0.00649693	-0.00819972
10317.X00178936.WGS	0.341997	-0.00706938	-0.0642262	0.0193895	0.00901487
10317.X00178939.WGS	0.408472	0.0357263	0.0567166	-0.00773063	0.0115031
10317.X00178942.WGS	0.304359	0.0273464	0.115189	-0.00709283	-0.0281694
10317.X00178947.WGS	0.358088	0.0344246	0.0930903	-0.0139084	-0.0110285
10317.X00178948.WGS	0.3929	0.0451041	0.122097	0.00917677	0.000806298
10317.X00178949.WGS	0.373816	0.0233862	0.0379147	0.00484691	-0.00424412
10317.X00178950.WGS	0.343513	0.0452489	0.162915	0.000839007	-0.017063
10317.X00178951.WGS	0.399615	0.0600809	0.172304	-0.00837114	-0.00504823
10317.X00178952.WGS	0.320236	0.0282083	0.085997	-0.00724265	-0.0151713
10317.X00178954.WGS	0.428594	0.0533195	0.122934	0.0061443	0.0136961
10317.X00178955.WGS	0.195748	-0.022514	-0.0266895	-0.021463	-0.0216509
10317.X00178957.WGS	0.21648	-0.00141634	0.0669356	-0.000199615	-0.0298376
10317.X00178960.WGS	0.405427	0.045071	0.102752	-0.00158959	0.00187274
10317.X00178961.WGS	0.397981	0.0407936	0.0873224	-0.00802289	0.000163766
10317.X00178962.WGS	0.339126	0.0158943	0.0327398	0.00407264	-0.00628523
10317.X00178963.WGS	0.378245	0.0221936	0.0280252	0.00103258	0.0171098
10317.X00178964.WGS	0.165956	-0.133783	-0.494434	0.00637128	-0.0221549
10317.X00178966.WGS	0.32032	0.0732146	0.306243	-0.000515818	-0.0385097
10317.X00178969.WGS	0.257604	-0.0892375	-0.366046	0.0169772	-0.0295061
10317.X00178974.WGS	0.368785	0.0367287	0.0880204	-0.01255	0.00756137
10317.X00178981.WGS	0.334052	0.0550431	0.20682	-0.00143971	-0.00980184
10317.X00178983.WGS	0.381531	0.0666789	0.212593	-0.00286759	-0.000145085
10317.X00178984.WGS	0.416574	0.0565263	0.145209	-0.00752077	0.0076122
10317.X00178986.WGS	0.34224	0.0147086	0.0165604	-0.00575233	0.0231883
10317.X00178987.WGS	0.329221	0.0393149	0.147036	-0.00403863	-0.032269
10317.X00178990.WGS	0.264948	-0.10488	-0.442315	0.00993969	-0.00606923
10317.X00178992.WGS	0.36105	0.039536	0.123585	-0.0064686	0.00648023
10317.X00178993.WGS	0.382653	0.0513256	0.158125	-0.00709721	0.0085635
10317.X00178994.WGS	0.105525	-0.0238397	0.0410687	-0.00409734	-0.040811
10317.X00178995.WGS	0.368924	0.0563392	0.186031	-0.00943465	-0.00359474
10317.X00178996.WGS	0.320641	0.0634592	0.25694	0.00425227	-0.0249535
10317.X00178997.WGS	0.368688	0.0553167	0.191241	0.00756487	-0.00230679
10317.X00178998.WGS	0.396238	0.0227824	0.00965175	0.00966308	0.0119149
10317.X00179001.WGS	0.362718	0.0548252	0.183974	-0.00306106	-0.016851
10317.X00179004.WGS	0.374665	0.0175451	0.0119675	0.00153034	0.00457231
10317.X00179012.WGS	0.382084	0.0604875	0.190719	0.00151807	-0.00731152
10317.X00179013.WGS	0.392441	0.0442514	0.118971	0.010318	0.00601949
10317.X00179015.WGS	0.379825	0.00684247	-0.0386818	0.00920717	0.0016899
10317.X00179017.WGS	0.0898078	-0.0136534	0.095733	-0.011188	-0.0637759
10317.X00179019.WGS	0.339821	0.0733766	0.292071	-0.00801602	-0.0289845
10317.X00179024.WGS	0.388403	0.0325282	0.0633086	-0.00752733	0.00139271
10317.X00179025.WGS	0.286224	0.0259398	0.128976	0.00683398	-0.0206734
10317.X00179028.WGS	0.151671	-0.138549	-0.498238	0.0120295	-0.0233429
10317.X00179029.WGS	0.107932	-0.0261834	0.0169653	-0.0321871	-0.0352544
10317.X00179030.WGS	0.327329	-0.0654763	-0.313171	0.0169735	0.00320845
10317.X00179032.WGS	0.332946	0.0710837	0.281853	-0.00740009	-0.022845
10317.X00179033.WGS	0.387935	0.0595381	0.195847	0.00533347	-0.00899519
10317.X00179034.WGS	0.376886	0.0661285	0.217131	-0.00420282	-0.0114897
10317.X00179035.WGS	0.390459	0.0446071	0.115374	0.00284389	-0.000540103
10317.X00179038.WGS	0.122365	-0.147221	-0.518496	-0.00199945	-0.0358769
10317.X00179039.WGS	0.401409	0.0292698	0.0286495	-0.00127642	0.00757089
10317.X00179040.WGS	0.377195	0.0548326	0.169363	0.00342826	0.000326767
10317.X00179041.WGS	0.402701	0.0433898	0.11002	0.000808768	-0.00991139
10317.X00179042.WGS	0.387728	-0.0221348	-0.170082	0.010239	0.0147987
10317.X00179043.WGS	0.384341	0.0593487	0.189761	-0.0125746	-0.0117361
10317.X00179047.WGS	0.33787	0.0772889	0.308805	-0.00543323	-0.0168169
10317.X00179049.WGS	0.332326	0.0331662	0.10966	0.00326001	-0.0140141
10317.X00179051.WGS	0.283122	-0.0886292	-0.374713	0.0258906	0.00165714
10317.X00179056.WGS	0.398649	0.0639681	0.191386	0.000654586	0.000760894
10317.X00179059.WGS	0.396401	0.0496026	0.130856	0.00348668	-0.00177374
10317.X00179060.WGS	0.393606	0.0649091	0.203129	-0.00310148	-0.000506418
10317.X00179065.WGS	0.368369	0.0534227	0.171677	0.00126533	-0.018161
10317.X00179066.WGS	0.367141	0.0330446	0.089546	0.00858242	-0.00833976
10317.X00179069.WGS	0.39826	0.0619596	0.199642	0.00750559	0.00129305
10317.X00179070.WGS	0.384708	0.0014154	-0.0724893	0.00710652	0.0248753
10317.X00179072.WGS	0.222285	0.0358861	0.217365	-0.0123513	-0.0345392
10317.X00179074.WGS	0.375726	0.0509262	0.162463	0.0042909	-0.0144999
10317.X00179075.WGS	0.393994	0.0678926	0.220411	-0.00660162	-0.0194737
10317.X00179076.WGS	0.394043	0.0681154	0.217052	0.000717638	-0.00366915
10317.X00179079.WGS	0.364758	0.0319863	0.0885745	0.0134321	0.0138518
10317.X00179080.WGS	0.350427	0.0567895	0.204511	0.00214716	-0.0226009
10317.X00179084.WGS	0.314089	-0.00717219	-0.0578742	0.00985729	0.0235082
10317.X00179087.WGS	0.380838	0.0683088	0.23499	0.00717305	-0.0120899
10317.X00179088.WGS	0.338036	0.0168287	0.0483696	0.0173775	0.00955606
10317.X00179089.WGS	0.343919	0.0547775	0.206764	-0.00286376	-0.0277472
10317.X00179090.WGS	0.350358	0.0575202	0.216046	0.00966629	-0.0223969
10317.X00179091.WGS	0.330585	0.0558373	0.210152	0.00798768	-0.0234766
10317.X00179093.WGS	0.358852	0.0548816	0.17108	-0.011751	-0.0175567
10317.X00179098.WGS	0.369342	-0.0442286	-0.2506	0.0142601	-0.00104503
10317.X00179100.WGS	0.389836	0.0528223	0.165774	0.0157334	0.00784788
10317.X00179101.WGS	0.230971	-0.10586	-0.425303	0.00886645	-0.022217
10317.X00179102.WGS	0.308311	-0.047373	-0.229805	-0.00479698	0.0111652
10317.X00179103.WGS	0.406974	0.0445981	0.104196	-0.00275224	0.0157679
10317.X00179105.WGS	0.410715	0.0327023	0.0570534	0.0156314	0.0187626
10317.X00179107.WGS	0.398015	0.0614684	0.183463	-0.00203549	-0.0076778
10317.X00179108.WGS	0.400354	0.0477214	0.12558	0.00825766	-0.00532389
10317.X00179109.WGS	0.387715	0.0643647	0.207873	-0.00197512	-0.012663
10317.X00179111.WGS	0.348223	-0.0540824	-0.289921	0.00518773	0.0151246
10317.X00179117.WGS	0.00818698	-0.0645376	-0.0750627	-0.0232743	-0.0241492
10317.X00179119.WGS	0.289695	-0.00117086	-0.00285179	0.00891464	0.0121348
10317.X00179125.WGS	0.366258	0.00959419	-0.0272893	-0.00488417	0.0165469
10317.X00179126.WGS	0.423095	0.0495529	0.107471	0.00535665	0.0112572
10317.X00179127.WGS	0.244151	-0.0968372	-0.396221	0.00860426	-0.0148287
10317.X00179128.WGS	0.372078	0.0674069	0.234394	0.00293695	-0.0230284
10317.X00179131.WGS	0.36292	0.0648447	0.236428	0.00421644	-0.0204005
10317.X00179132.WGS	0.303881	0.0362651	0.157111	0.00996844	-0.0207545
10317.X00179133.WGS	0.403138	0.0598267	0.170248	-0.0082124	-0.000108481
10317.X00179135.WGS	0.407246	0.0532788	0.136364	0.000126625	0.00370825
10317.X00179137.WGS	0.367145	0.0107242	-0.0181486	0.00937405	0.0294053
10317.X00179138.WGS	0.29087	0.016834	0.081416	0.00468176	-0.0214209
10317.X00179140.WGS	0.374942	0.0301841	0.0671511	0.00622932	0.00339474
10317.X00179145.WGS	0.36677	0.0320605	0.0782471	-0.00932939	-0.00866853
10317.X00179146.WGS	0.367805	-0.024757	-0.170759	0.00565451	0.0125104
10317.X00179147.WGS	0.293072	-0.0253983	-0.126774	-0.00569898	0.0292248
10317.X00179148.WGS	0.386947	0.0443904	0.126732	0.00989313	-0.0068364
10317.X00179150.WGS	0.337457	0.034201	0.115524	-0.00362816	-0.0291451
10317.X00179152.WGS	0.369587	0.0498243	0.157807	0.00555012	-0.00188476
10317.X00179153.WGS	0.331401	0.0521819	0.200569	-0.0088193	-0.0202038
10317.X00179154.WGS	0.418715	0.0595662	0.159434	-0.000276761	0.00950548
10317.X00179156.WGS	0.394802	0.0524039	0.149758	0.00522878	-0.00104752
10317.X00179160.WGS	0.228172	-0.106655	-0.424244	0.000762978	-0.00428645
10317.X00179165.WGS	0.384049	0.0634231	0.206158	-0.00449638	-0.00456493
10317.X00179167.WGS	0.410412	0.0601868	0.168152	-8.30572e-05	0.00898679
10317.X00179169.WGS	0.292433	0.0277303	0.134225	0.0036868	-0.0240591
10317.X00179172.WGS	0.361626	0.0734614	0.271311	-0.00507806	-0.0205316
10317.X00179175.WGS	0.390992	0.0542866	0.170353	0.00988049	-0.00994025
10317.X00179178.WGS	0.283073	0.0175115	0.0942914	0.00980252	-0.0200009
10317.X00179180.WGS	0.345257	0.0393817	0.141009	0.0106824	-0.0045675
10317.X00179185.WGS	0.372728	0.0460051	0.140367	0.00576875	0.00631569
10317.X00179186.WGS	0.323602	0.0362732	0.13214	-0.00335335	-0.0282021
10317.X00179188.WGS	0.382787	0.0651248	0.215422	-0.0133279	-0.0165348
10317.X00179192.WGS	0.341857	-0.0111655	-0.0925842	-0.00259558	0.0128625
10317.X00179194.WGS	0.375554	0.0522483	0.160466	-0.00354156	-0.0149728
10317.X00179195.WGS	0.396312	0.0106776	-0.0325123	0.0108616	0.0252142
10317.X00179200.WGS	0.302893	-0.08579	-0.391951	0.000910836	0.00638117
10317.X00179202.WGS	0.400316	0.0640412	0.200153	0.0035692	-0.00565405
10317.X00179203.WGS	0.302406	-0.0205018	-0.102333	0.00206619	0.0174205
10317.X00179204.WGS	0.40801	0.0453263	0.112853	0.0173496	0.0131715
10317.X00179205.WGS	0.357983	0.0535052	0.184505	0.0040283	-0.0121349
10317.X00179211.WGS	0.255913	0.0233752	0.133841	0.00590276	-0.0245341
10317.X00179213.WGS	0.388426	0.0495999	0.143577	0.00327876	-0.00395286
10317.X00179216.WGS	0.363291	0.06901	0.259698	0.00530724	-0.0170743
10317.X00179219.WGS	0.415287	0.0496792	0.11759	0.00645713	0.00516436
10317.X00179220.WGS	0.369035	0.0328617	0.0835452	0.0141605	0.0120546
10317.X00179225.WGS	0.321613	0.0520519	0.209848	-0.00361617	-0.0267413
10317.X00179230.WGS	0.375194	0.0703352	0.245961	0.000629745	-0.0115528
10317.X00179231.WGS	0.380984	0.0610534	0.204469	0.000121246	-0.0127034
10317.X00179233.WGS	0.413427	0.0416387	0.0859084	0.00891388	0.00545128
10317.X00179241.WGS	0.336116	0.0447983	0.173113	0.00204653	-0.0230915
10317.X00179242.WGS	0.360032	0.063743	0.230777	-0.00242307	-0.0130401
10317.X00179250.WGS	0.317324	0.0303133	0.104453	-0.00150941	-0.0139116
10317.X00179253.WGS	0.376187	0.0308	0.0662124	0.0113363	0.0162288
10317.X00179257.WGS	0.394009	0.0444098	0.120364	0.0144497	0.0123432
10317.X00179259.WGS	0.347048	0.0633578	0.240964	-0.0013126	-0.0135479
10317.X00179260.WGS	0.404928	0.050291	0.130554	-0.00261842	0.010176
10317.X00179261.WGS	0.12952	-0.142709	-0.503891	0.00160341	-0.0375139
10317.X00179263.WGS	0.2969	-0.0135465	-0.07885	-0.00449344	0.0132034
10317.X00179266.WGS	0.410291	0.0598443	0.168073	-0.000160326	-0.00842097
10317.X00179268.WGS	0.405747	0.0350248	0.0648585	0.00971758	0.0119755
10317.X00179272.WGS	0.38239	0.00797706	-0.0327119	0.00696861	0.00949273
10317.X00179273.WGS	0.395364	-0.0150449	-0.144723	0.00986905	0.00210113
10317.X00179274.WGS	0.310175	0.0401696	0.166669	-0.00623283	-0.0324749
10317.X00179277.WGS	0.360816	0.0182031	0.02476	-0.00403534	0.00200999
10317.X00179282.WGS	0.394406	0.0272793	0.0403655	0.0117197	0.0196236
10317.X00179284.WGS	0.399331	0.0598965	0.184693	0.0058033	-0.0118311
10317.X00179288.WGS	0.404793	0.0720634	0.222207	-0.000662099	0.00013939
10317.X00179291.WGS	0.377246	0.0146293	0.00558476	0.0160755	0.0273342
10317.X00179292.WGS	0.418982	0.00689387	-0.0680285	0.0179253	0.0117351
10317.X00179293.WGS	0.199045	-0.128584	-0.496567	0.00802683	-0.0127122
10317.X00179295.WGS	0.354236	0.0339834	0.0893144	-0.0123309	-0.00585295
10317.X00179298.WGS	0.407488	0.0385726	0.071384	-0.00401288	0.0141579
10317.X00179299.WGS	0.396612	0.0556533	0.164909	0.00414452	-0.00740915
10317.X00179300.WGS	0.252891	0.0367879	0.195195	-0.00367796	-0.0156744
10317.X00179301.WGS	0.195481	0.028055	0.204217	-0.0104825	-0.0304041
10317.X00179302.WGS	0.194257	0.0121674	0.129574	-0.00533524	-0.0495605
10317.X00179303.WGS	0.345231	-0.0270392	-0.152577	0.0118631	-0.0143815
10317.X00179306.WGS	0.281628	0.0590311	0.270065	-0.0118338	-0.0282267
10317.X00179311.WGS	0.370302	0.0363664	0.108587	0.0233104	0.00843873
10317.X00179313.WGS	0.344846	0.0577361	0.22131	0.00901168	-0.0153044
10317.X00179317.WGS	0.383731	0.0232759	0.0225172	0.00510477	0.0123128
10317.X00179318.WGS	0.37325	-0.012402	-0.116978	0.00442912	0.00425625
10317.X00179326.WGS	0.415129	0.0300925	0.0279478	0.0020877	0.0214077
10317.X00179327.WGS	0.315853	0.0366078	0.141294	-4.92384e-06	-0.0235264
10317.X00179329.WGS	0.418557	0.0680423	0.20009	0.00179449	-0.00117928
10317.X00179332.WGS	0.380551	0.0665677	0.216572	-0.000668023	-0.00770401
10317.X00179339.WGS	0.371739	0.0386433	0.0885394	-0.000361358	0.00488132
10317.X00179340.WGS	0.318403	0.018062	0.0428034	-0.00251491	-0.00839405
10317.X00179341.WGS	0.321557	0.0663648	0.271611	-0.00118226	-0.0183984
10317.X00179342.WGS	0.353836	0.0490819	0.169635	-0.00455943	0.00542591
10317.X00179343.WGS	0.310874	-0.0697669	-0.330295	0.00833661	-0.00811085
10317.X00179344.WGS	0.396615	0.0698552	0.22433	-0.00309106	-0.0161956
10317.X00179349.WGS	0.347844	-0.0173879	-0.124492	0.0103157	-0.00359554
10317.X00179351.WGS	0.389177	0.0512582	0.151294	-0.00489492	-0.00323384
10317.X00179352.WGS	0.38142	0.0153712	-0.00152822	0.00508429	0.0173147
10317.X00179353.WGS	0.193294	-0.12075	-0.456051	0.00174255	-0.0127004
10317.X00179354.WGS	0.322522	-0.0704881	-0.337231	0.013191	-0.0112372
10317.X00179356.WGS	0.394108	0.0598345	0.193673	0.0137634	0.0041167
10317.X00179357.WGS	0.402523	0.0319518	0.0617394	0.0108324	0.00436343
10317.X00179360.WGS	0.385258	0.0758216	0.258123	-0.00242137	-0.00896235
10317.X00179361.WGS	0.285056	0.0497782	0.233016	-0.0156795	-0.0238793
10317.X00179362.WGS	0.360085	-0.0405185	-0.241329	0.00589965	0.00881292
10317.X00179363.WGS	0.431939	0.0555249	0.136612	0.00979004	0.0120673
10317.X00179364.WGS	0.347763	0.0176409	0.0254694	-0.0158942	0.00604991
10317.X00179366.WGS	0.347947	-0.0125122	-0.0955495	0.011169	0.0294877
10317.X00179369.WGS	0.399943	0.069367	0.214623	-0.00539951	-0.0040151
10317.X00179370.WGS	0.416679	0.0447548	0.0965979	-0.00016116	0.0235449
10317.X00179374.WGS	0.359341	0.0189644	0.0361596	0.0160066	0.010255
10317.X00179375.WGS	0.325157	-0.0743319	-0.358631	0.0146083	0.00653413
10317.X00179381.WGS	0.345992	0.0664229	0.256579	0.00217835	-0.0192292
10317.X00179385.WGS	0.402056	0.016105	-0.0116379	0.0176409	0.0145573
10317.X00179387.WGS	0.044838	-0.0670137	-0.110113	-0.0317583	-0.0306923
10317.X00179390.WGS	0.338807	0.0613266	0.239198	-0.00634961	-0.0251252
10317.X00179395.WGS	0.383918	0.0626649	0.207971	0.00112396	-0.00658276
10317.X00179397.WGS	0.348278	0.0623792	0.232347	0.00222405	-0.0185993
10317.X00179398.WGS	0.359377	0.0259195	0.0606506	-0.00461605	0.0149499
10317.X00179401.WGS	0.335355	0.0106326	0.00125257	-0.0165034	0.00397907
10317.X00179405.WGS	0.376732	0.0399017	0.107201	-0.00176408	0.000495156
10317.X00179406.WGS	0.4326	0.0482917	0.10149	0.00550436	0.0111667
10317.X00179407.WGS	0.268149	0.00635702	0.0479878	-0.00659245	-0.0282785
10317.X00179410.WGS	0.365143	0.0630543	0.225307	0.00408511	-0.00805721
10317.X00179411.WGS	0.350702	-0.0532936	-0.284097	0.0089108	-0.00574021
10317.X00179414.WGS	0.383782	0.0566016	0.178386	0.00727459	-0.0121259
10317.X00179416.WGS	0.389937	0.0572172	0.179931	0.00888626	-0.00399382
10317.X00179418.WGS	0.407282	0.0476207	0.114204	-0.00333974	0.0111947
10317.X00179422.WGS	0.359765	-0.0240941	-0.168664	0.000534712	0.0184034
10317.X00179423.WGS	0.33936	0.0436889	0.158718	0.00641221	-0.00674422
10317.X00179428.WGS	0.391167	0.0427345	0.108595	0.00759301	0.00335762
10317.X00179429.WGS	0.389091	0.0296881	0.0563136	0.0113246	0.0176264
10317.X00179430.WGS	0.376276	0.0534691	0.176285	0.0134231	-0.0087916
10317.X00179432.WGS	0.273625	-0.0937693	-0.400857	0.00928985	-0.00924696
10317.X00179434.WGS	0.25847	-0.00777754	0.0128676	0.0163795	-0.0178873
10317.X00179437.WGS	0.349176	0.0370613	0.111795	-0.00363495	-0.0105567
10317.X00179443.WGS	0.363687	0.0633503	0.226449	-0.00693172	-0.0101357
10317.X00179444.WGS	0.361098	0.0391807	0.104585	-0.011617	0.0059254
10317.X00179445.WGS	0.403522	0.0558013	0.157664	0.0031966	-0.00648407
10317.X00179446.WGS	0.337276	0.0450766	0.168828	0.0124621	-0.00628927
10317.X00179452.WGS	0.342009	0.0772384	0.30066	0.00164601	-0.0242154
10317.X00179453.WGS	0.291045	0.0030266	0.00267841	0.00323323	-0.00883877
10317.X00179454.WGS	0.384754	0.0735478	0.258195	0.00647954	-0.0132904
10317.X00179455.WGS	0.403619	0.0749417	0.235454	-0.000706292	-0.00252329
10317.X00179457.WGS	0.340743	-0.0577926	-0.299106	0.0109706	0.00427962
10317.X00179458.WGS	0.314446	0.0340189	0.13644	-0.0150788	-0.0279921
10317.X00179460.WGS	0.40323	0.0651842	0.192634	-0.000535392	-0.000601119
10317.X00179463.WGS	0.426056	0.0433908	0.0800611	-0.000482779	0.0103321
10317.X00179464.WGS	0.407189	0.0244487	0.0150111	0.00784878	0.0116755
10317.X00179467.WGS	0.357398	0.063309	0.235627	0.00645143	-0.00992683
10317.X00179468.WGS	0.390813	0.024262	0.0277137	0.00676971	0.016246
10317.X00179469.WGS	0.354437	0.0395174	0.116263	0.00845271	-0.018414
10317.X00179470.WGS	0.376513	0.0493601	0.144362	0.00131166	0.000960215
10317.X00179472.WGS	0.401054	0.0515562	0.136784	0.00231042	0.00521987
10317.X00179478.WGS	0.198284	-0.00505366	0.0419662	-0.00594941	-0.0276119
10317.X00179482.WGS	0.295127	0.0157205	0.056339	9.20007e-05	-0.0098014
10317.X00179484.WGS	0.389695	0.0478342	0.129169	0.00458591	0.00506788
10317.X00179487.WGS	0.37953	0.0666846	0.222735	-0.00315025	-0.00567679
10317.X00179489.WGS	0.353149	-0.016132	-0.108446	0.00608367	0.00944407
10317.X00179491.WGS	0.304793	0.0299246	0.119677	-0.000634413	-0.0140916
10317.X00179496.WGS	0.354829	0.0694735	0.256762	0.000301771	-0.0184093
10317.X00179499.WGS	0.306962	0.00258595	-0.00538235	-0.00307492	-0.0102158
10317.X00179501.WGS	0.382645	0.0547091	0.178705	0.00557474	-0.0115005
10317.X00179503.WGS	0.389149	0.0575184	0.174704	0.00160053	0.00441875
10317.X00179510.WGS	0.27022	0.0450191	0.212197	0.00110483	-0.0165488
10317.X00179512.WGS	0.347525	0.044902	0.154157	0.00314433	-0.0289308
10317.X00179515.WGS	0.279553	-0.0906544	-0.389248	0.00709476	-0.0107068
10317.X00179518.WGS	0.399476	0.0656907	0.203466	-0.00171767	-0.00576578
10317.X00179523.WGS	0.40549	0.0403924	0.0959087	0.00115854	-0.00672356
10317.X00179525.WGS	0.280464	-0.0835499	-0.364818	0.00799418	-0.0192947
10317.X00179526.WGS	0.362287	0.0259497	0.0551192	-0.00195177	0.00659315
10317.X00179530.WGS	0.322275	0.038084	0.144014	0.00476556	-0.00612835
10317.X00179531.WGS	0.384764	0.0758265	0.262659	-0.000504715	-0.0207307
10317.X00179532.WGS	0.369027	0.0452034	0.134654	0.00200469	-0.00335867
10317.X00179535.WGS	0.36041	-0.0516842	-0.284998	0.0114234	0.000700134
10317.X00179537.WGS	0.318276	0.0361314	0.137638	0.0187284	-0.0192569
10317.X00179542.WGS	0.319539	-0.0726916	-0.342973	0.0146724	-0.00673074
10317.X00179543.WGS	0.394445	0.0458071	0.125544	0.00582187	-0.00718379
10317.X00179544.WGS	0.345545	-0.0116437	-0.111081	-0.00235115	0.00768176
10317.X00179546.WGS	0.396572	0.0626021	0.193029	0.00235455	-0.00785405
10317.X00179548.WGS	0.34626	0.0656661	0.239658	-1.63865e-05	-0.0153603
10317.X00179549.WGS	0.382252	0.0680562	0.225706	-0.00395257	-0.0104882
10317.X00179558.WGS	0.421164	0.0503709	0.11572	-0.00350761	0.0112695
10317.X00179560.WGS	0.404052	0.0372443	0.0787851	0.00681325	0.0219854
10317.X00179561.WGS	0.29321	-0.0717069	-0.313441	0.0149974	-0.0144262
10317.X00179562.WGS	0.24293	0.0254962	0.159038	-0.0203386	-0.0559953
10317.X00179564.WGS	0.252826	0.0278044	0.159057	-0.0044107	-0.0402296
10317.X00179565.WGS	0.248145	0.0296563	0.171025	-0.00312465	-0.0279702
10317.X00179567.WGS	0.254008	0.0317499	0.176717	0.00482036	-0.0379643
10317.X00179569.WGS	0.369262	0.037557	0.113422	0.0113442	-0.011077
10317.X00179572.WGS	0.238723	0.0122337	0.102806	0.000103037	-0.0262263
10317.X00179574.WGS	0.400049	0.0600479	0.188432	0.00718327	-0.00157583
10317.X00179575.WGS	0.372495	0.0362647	0.0969023	-0.0114218	-0.00781983
10317.X00179577.WGS	0.283162	-0.0383859	-0.174179	-0.00577877	0.0220949
10317.X00179579.WGS	0.298641	0.0331159	0.138302	-0.00230731	-0.00361691
10317.X00179580.WGS	0.418652	0.036871	0.0665212	0.00550187	0.0182269
10317.X00179581.WGS	0.10669	-0.0141853	0.0755098	-0.0266908	-0.0495196
10317.X00179583.WGS	0.220865	-0.0121802	0.0109698	-0.00615853	-0.0228059
10317.X00179589.WGS	0.30715	0.00680388	0.0172038	0.00314143	-0.0135722
10317.X00179590.WGS	0.41027	0.0447475	0.0969412	0.00377828	0.0239516
10317.X00179591.WGS	0.391838	0.0579074	0.181281	0.000127826	0.00343848
10317.X00179592.WGS	0.423413	0.0581315	0.156343	0.00411998	-0.00527562
10317.X00179596.WGS	0.381301	0.067776	0.226775	0.00264679	-0.019335
10317.X00179598.WGS	0.332605	0.0101247	0.00330378	0.0108775	0.0133824
10317.X00179599.WGS	0.377134	0.0641672	0.220625	0.00588059	-0.0140284
10317.X00179601.WGS	0.365106	0.0656443	0.229798	0.00328204	-0.0160126
10317.X00179602.WGS	0.363098	0.00653446	-0.0221453	0.0155682	0.0202903
10317.X00179603.WGS	0.342992	0.0135218	0.017978	-0.00673298	0.00378124
10317.X00179605.WGS	0.293875	-0.066982	-0.29867	0.00383134	-0.0242591
10317.X00179606.WGS	0.40695	0.0541371	0.147421	-0.000136	-0.00553697
10317.X00179607.WGS	0.208113	0.0226271	0.164469	-0.00599664	-0.0488864
10317.X00179609.WGS	0.356043	-0.0622413	-0.326507	0.0113767	0.00519178
10317.X00179612.WGS	0.298983	0.00943251	0.043337	0.0110679	0.0025465
10317.X00179613.WGS	0.396481	0.0453014	0.110805	0.00207265	0.000646654
10317.X00179616.WGS	0.356157	0.0385297	0.129965	0.0141541	0.00604687
10317.X00179619.WGS	0.380168	0.030752	0.0537853	1.90659e-05	0.00327895
10317.X00179620.WGS	0.399753	0.0666131	0.214324	0.0100881	-0.00817012
10317.X00179621.WGS	0.392736	0.0654592	0.207282	-0.00195356	-0.0087858
10317.X00179622.WGS	0.208935	-0.100074	-0.377721	0.00855714	-0.0248625
10317.X00179623.WGS	0.396151	0.0542387	0.161156	0.0123773	0.00936336
10317.X00179628.WGS	0.398424	0.0640932	0.190878	-0.00359809	0.00194456
10317.X00179630.WGS	0.307906	0.0341828	0.137617	-0.00495816	-0.0173578
10317.X00179631.WGS	0.403902	0.0585932	0.164623	-0.00401294	0.00377932
10317.X00179632.WGS	0.33767	0.0183628	0.0356016	-0.00985379	0.0123374
10317.X00179633.WGS	0.355676	0.0336283	0.082363	0.00845513	0.00537489
10317.X00179634.WGS	0.407362	0.0705405	0.215936	-0.00150429	-0.00419491
10317.X00179638.WGS	0.259455	-0.101658	-0.414231	0.0204458	-0.00189283
10317.X00179639.WGS	0.415717	0.048909	0.115549	-0.00138658	0.00983153
10317.X00179642.WGS	0.38236	0.0663213	0.212051	0.00227656	-0.00769432
10317.X00179645.WGS	0.396063	0.0654303	0.209243	-0.0039725	-0.00742329
10317.X00179650.WGS	0.342138	0.0555047	0.194314	-0.0101989	-0.00224809
10317.X00179651.WGS	0.412254	0.0545021	0.148138	0.00503076	-0.00413687
10317.X00179653.WGS	0.40208	0.0574508	0.162127	-0.0108567	0.000797856
10317.X00179654.WGS	0.398021	0.0463371	0.116164	-0.000120842	-0.00190872
10317.X00179655.WGS	0.394518	0.0451468	0.117183	0.00993585	0.0021989
10317.X00179656.WGS	0.396393	0.0688624	0.220953	-0.00407218	-0.012241
10317.X00179657.WGS	0.310461	-0.0726738	-0.336501	0.00629661	-0.0171073
10317.X00179658.WGS	0.3599	0.0320212	0.0861609	-0.008618	-0.00275216
10317.X00179661.WGS	0.342557	0.0523932	0.184236	-0.00450086	0.00392511
10317.X00179664.WGS	0.232658	0.00630469	0.0646558	0.00542209	-0.0126633
10317.X00179665.WGS	0.335606	-0.0675382	-0.327496	0.0135933	0.0012531
10317.X00179666.WGS	0.386899	-0.00178595	-0.0822182	0.00404316	0.00368508
10317.X00179668.WGS	0.371161	0.00958361	-0.0186091	0.0184844	0.0199814
10317.X00179669.WGS	0.404762	0.0218218	-0.00340718	0.00204984	0.00934768
10317.X00179670.WGS	0.383805	0.048183	0.142017	0.00864056	-0.00541185
10317.X00179672.WGS	0.351433	0.0527345	0.174078	0.00163807	-0.0152195
10317.X00179673.WGS	0.310943	0.0554766	0.230566	0.00358669	-0.020042
10317.X00179674.WGS	0.379509	0.0541283	0.166955	-0.0063063	0.00989133
10317.X00179677.WGS	0.274012	0.0236129	0.124029	-0.00298186	-0.0351561
10317.X00179679.WGS	0.329349	0.0234131	0.0754578	0.010817	0.00400141
10317.X00179680.WGS	0.358836	0.0638611	0.229946	-0.00269419	-0.0164595
10317.X00179681.WGS	0.324175	-0.060214	-0.285479	0.0208911	0.0298478
10317.X00179691.WGS	0.412826	0.0602348	0.171305	0.00371585	0.00835491
10317.X00179692.WGS	0.371355	0.0698052	0.239634	-0.0144238	-0.0145215
10317.X00179694.WGS	0.382777	0.0318903	0.0607782	-0.000530178	0.00604809
10317.X00179700.WGS	0.361416	0.0232461	0.0465458	0.0111586	0.0120331
10317.X00179701.WGS	0.376558	0.0221798	0.0380783	0.0197777	0.0187842
10317.X00179702.WGS	0.35615	0.0175971	0.0355299	0.0215023	0.0134588
10317.X00179706.WGS	0.376716	0.0414268	0.105018	0.00379176	-5.48893e-05
10317.X00179707.WGS	0.187763	-0.0465236	-0.12808	-0.00894988	0.00616309
10317.X00179709.WGS	0.37979	0.0411101	0.119049	0.018486	0.00397856
10317.X00179722.WGS	0.425993	0.0396013	0.0688457	0.0145076	0.0110795
10317.X00179725.WGS	0.338914	0.0379701	0.120356	0.000272845	-0.015826
10317.X00179726.WGS	0.359951	0.00591383	-0.0292487	0.0115782	0.0178035
10317.X00179728.WGS	0.365271	0.0240351	0.041664	0.00554222	0.0116127
10317.X00179729.WGS	0.386938	0.0261702	0.0419581	0.0160991	0.0278312
10317.X00179730.WGS	0.341284	0.00585734	-0.015448	0.00602618	0.0264198
10317.X00179731.WGS	0.360699	-0.00254602	-0.0642457	0.0111526	0.028624
10317.X00179733.WGS	0.249895	0.0202823	0.117924	-0.0130659	-0.0289704
10317.X00179735.WGS	0.346977	0.00954341	0.00645606	0.0154456	0.0110752
10317.X00179736.WGS	0.352765	0.0704393	0.263674	-0.00785059	-0.0175877
10317.X00179738.WGS	0.325774	-0.00400237	-0.0635776	-0.00430244	0.0239196
10317.X00179739.WGS	0.429464	0.0247483	-0.00245335	0.0110375	0.0242093
10317.X00179740.WGS	0.361853	0.0268265	0.0507893	-0.00676024	0.0114672
10317.X00179741.WGS	0.38515	0.0400934	0.0882091	-0.00852732	0.0205778
10317.X00179743.WGS	0.258411	-0.00491115	-0.003845	-0.00232364	0.00661894
10317.X00179745.WGS	0.409322	0.0657706	0.193216	-0.00191004	-0.00133694
10317.X00179746.WGS	0.413642	0.0232291	-0.00123922	0.00834269	0.0142182
10317.X00179747.WGS	0.365727	0.0324999	0.0750417	-0.0157364	0.00355165
10317.X00179750.WGS	0.358194	0.044729	0.147804	-0.0112697	-0.0166424
10317.X00179752.WGS	0.365882	0.0586502	0.198981	0.000402243	-0.00190168
10317.X00179765.WGS	0.256265	-0.0986704	-0.407564	0.00131187	-0.0130423
10317.X00179766.WGS	0.394477	0.0525156	0.147255	0.00558998	0.0029077
10317.X00179767.WGS	0.398005	0.00912165	-0.0484646	0.00305717	0.0238795
10317.X00179769.WGS	0.295728	0.0507033	0.217023	-0.0239786	-0.0135208
10317.X00179770.WGS	0.4016	0.0689016	0.211157	0.00109749	0.00304824
10317.X00179774.WGS	0.396636	0.0418703	0.107579	0.00525327	0.0223814
10317.X00179778.WGS	0.412728	0.0487127	0.114288	0.004166	0.0102973
10317.X00179781.WGS	0.35194	-0.0295394	-0.178299	0.00107045	-0.00532039
10317.X00179782.WGS	0.356613	0.0382799	0.10345	-0.00399035	0.0154106
10317.X00179784.WGS	0.309673	0.0647381	0.270914	-0.00700315	-0.0244343
10317.X00179787.WGS	0.309344	0.00157353	-0.0201707	-0.0245234	0.00228121
10317.X00179789.WGS	0.421827	0.0539417	0.131509	0.00338661	0.00763205
10317.X00179795.WGS	0.37191	0.00742673	-0.0419705	0.00151464	0.0253522
10317.X00179796.WGS	0.385061	0.00459403	-0.0687754	0.000504247	0.0373775
10317.X00179801.WGS	0.381029	0.0176738	0.00114927	-0.00318257	0.0142403
10317.X00179804.WGS	0.389099	0.0476502	0.132648	0.00655581	-0.0117102
10317.X00179805.WGS	0.352244	0.0688836	0.258383	-0.00950836	-0.0167812
10317.X00179806.WGS	0.402536	0.0328022	0.0524788	5.57905e-05	0.0260709
10317.X00179807.WGS	0.246878	-0.0883008	-0.35506	0.0055835	-0.0256527
10317.X00179808.WGS	0.375072	0.0553771	0.175846	-0.00203863	-0.0166858
10317.X00179809.WGS	0.382209	0.0257484	0.0341286	0.00697113	0.0167392
10317.X00179812.WGS	0.39032	0.0546675	0.158596	0.00860805	0.0119926
10317.X00179813.WGS	0.375298	0.0664874	0.227262	-0.00390889	-0.00881646
10317.X00179815.WGS	0.344927	0.0552278	0.211663	0.00391763	-0.0101716
10317.X00179816.WGS	0.403196	0.0418784	0.0945715	0.00709631	0.0119074
10317.X00179818.WGS	0.324585	-0.00900735	-0.0646151	0.00658165	0.0242844
10317.X00179822.WGS	0.399659	0.0396748	0.0815373	-8.11243e-05	0.0241067
10317.X00179824.WGS	0.366809	-0.0126123	-0.124121	0.00359737	0.0198994
10317.X00179827.WGS	0.33745	0.00956173	-0.00638345	-0.00885267	0.00325522
10317.X00179828.WGS	0.347493	0.0297499	0.0739803	-0.00759209	-0.00105829
10317.X00179829.WGS	0.281389	-0.0203337	-0.0908134	-0.0271791	0.0105813
10317.X00179833.WGS	0.279898	-0.0202394	-0.0841334	-0.00919348	0.00551392
10317.X00179842.WGS	0.317007	0.0622354	0.258135	-0.00404581	-0.0152193
10317.X00179846.WGS	0.380116	-0.0329949	-0.216113	0.00971022	0.0083311
10317.X00179853.WGS	0.32344	-0.0144299	-0.102559	-0.00117618	0.0249026
10317.X00179854.WGS	0.319549	0.0174258	0.0558119	-0.0109003	-0.00209368
10317.X00179855.WGS	0.212951	-0.106407	-0.412805	0.00411694	-0.0250316
10317.X00179856.WGS	0.344309	-0.0287184	-0.166923	0.0192294	0.0284475
10317.X00179857.WGS	0.382872	0.0177638	-0.00413233	0.0067389	0.0239712
10317.X00179861.WGS	0.308117	0.0602262	0.250344	-0.00888802	-0.00723283
10317.X00179862.WGS	0.337846	0.0202778	0.0406605	-0.00884926	0.012755
10317.X00179864.WGS	0.403033	0.0675704	0.202293	-0.00275362	-0.00545115
10317.X00179865.WGS	0.392218	0.0552063	0.164045	0.00280075	0.00120378
10317.X00179867.WGS	0.373157	0.0521329	0.164461	0.00255491	-0.00539344
10317.X00179871.WGS	0.368236	-0.0363342	-0.221336	0.0131943	0.0157506
10317.X00179872.WGS	0.403103	0.0411542	0.10016	0.0171044	0.012563
10317.X00179873.WGS	0.390731	0.0483653	0.135921	0.00494754	0.0174345
10317.X00179875.WGS	0.345725	0.0208783	0.0621751	0.0160693	-0.00301762
10317.X00179876.WGS	0.346453	0.00585523	-0.0131579	0.0137039	0.0109307
10317.X00179877.WGS	0.358768	0.0198283	0.0437649	0.00484426	-0.00481444
10317.X00179883.WGS	0.296689	0.00418021	0.000762089	-0.00916622	0.00506097
10317.X00179887.WGS	0.155917	-0.128421	-0.465925	0.000878719	-0.0294366
10317.X00179888.WGS	0.368001	0.0606965	0.208168	-0.0077825	-0.00798809
10317.X00179889.WGS	0.378195	0.0520865	0.153665	-0.00890169	0.00789633
10317.X00179890.WGS	0.387041	0.0205574	0.0119883	0.0124539	0.0308545
10317.X00179891.WGS	0.296013	0.0610328	0.273498	-0.00619581	-0.0285465
10317.X00179896.WGS	0.383861	0.042639	0.116121	0.00982517	0.018528
10317.X00179897.WGS	0.381286	0.0452655	0.119614	-0.00867682	0.00998842
10317.X00179899.WGS	0.403653	0.0655873	0.194711	0.00262297	0.00253494
10317.X00179900.WGS	0.392742	0.0194376	0.00491572	0.00578121	0.0110064
10317.X00179904.WGS	0.380263	0.0571937	0.179846	0.000154774	0.00366828
10317.X00179909.WGS	0.384067	-0.0130872	-0.131726	0.00759995	-0.00130466
10317.X00179911.WGS	0.308928	-0.0794484	-0.358471	0.0091418	-0.00125304
10317.X00179912.WGS	0.21841	-0.113569	-0.445498	0.00513007	-0.0196093
10317.X00179918.WGS	0.415848	0.0575716	0.157622	0.00643959	0.00314651
10317.X00179921.WGS	0.35857	0.0237431	0.0396759	-0.00717888	0.0130446
10317.X00179927.WGS	0.397024	0.054717	0.15771	-0.00214042	0.00316996
10317.X00179928.WGS	0.395797	-0.0241319	-0.186062	0.0206502	0.0155511
10317.X00179929.WGS	0.392688	0.0194957	-0.00189104	0.00106316	0.0229042
10317.X00179930.WGS	0.366065	0.0206959	0.0333909	0.00534874	0.00550915
10317.X00179933.WGS	0.352287	-0.0493207	-0.270919	0.00771202	0.00797711
10317.X00179934.WGS	0.318355	0.0076364	0.0046937	-0.00138913	-0.00329951
10317.X00179937.WGS	0.374811	0.0173405	0.00829112	-0.00310101	0.0117672
10317.X00179938.WGS	0.409719	0.051787	0.135597	-0.00365506	0.00985139
10317.X00179944.WGS	0.379776	0.0594786	0.187917	-0.000163928	0.0040814
10317.X00179945.WGS	0.366965	0.0382967	0.0940299	-0.00470022	0.00376554
10317.X00179949.WGS	0.326819	-0.0251167	-0.151481	0.000479509	0.0153991
10317.X00179950.WGS	0.322741	-0.076108	-0.356782	0.0109424	0.00229742
10317.X00179953.WGS	0.414769	0.0681379	0.197223	-0.000635843	0.00211975
10317.X00179954.WGS	0.346792	0.0255893	0.0612645	-0.0131723	0.0154258
10317.X00179955.WGS	0.357958	0.0385253	0.108182	-0.00581906	0.00412559
10317.X00179958.WGS	0.396313	0.0741839	0.235453	0.0011788	-0.00299437
10317.X00179959.WGS	0.285804	-0.0831656	-0.362215	0.000694384	-0.0100371
10317.X00179960.WGS	0.353206	0.0274356	0.0620303	-0.0106879	0.00552737
10317.X00179962.WGS	0.381286	-0.0015484	-0.0889332	0.00435595	0.0150546
10317.X00179963.WGS	0.372098	0.0144308	-0.00657751	-0.0024174	0.0188411
10317.X00179964.WGS	0.381169	0.0327174	0.0672524	-0.0039923	0.0182506
10317.X00179966.WGS	0.338841	-0.053174	-0.266623	0.00955042	0.00215587
10317.X00179967.WGS	0.260451	0.0289153	0.16333	-0.00544728	-0.0374385
10317.X00179968.WGS	0.348331	-0.0374435	-0.20285	0.00820994	0.0249599
10317.X00179969.WGS	0.393406	0.019083	-0.0062605	0.00227213	0.0314907
10317.X00179972.WGS	0.40732	0.0609235	0.179112	0.00408588	0.00412612
10317.X00179974.WGS	0.281084	0.0124212	0.0592882	-0.015723	-0.0164895
10317.X00179975.WGS	0.376669	0.0267782	0.0464159	-0.00234038	0.0201151
10317.X00179977.WGS	0.361034	-0.0392648	-0.224336	0.00554539	-0.00234806
10317.X00179978.WGS	0.27331	0.0311856	0.161489	0.00663881	-0.0382103
10317.X00179979.WGS	0.368046	0.033806	0.0748641	-0.00314085	0.0206515
10317.X00179983.WGS	0.375529	0.0273028	0.0507648	0.00322093	0.00900423
10317.X00179986.WGS	0.345799	-0.0585385	-0.307709	0.0111388	-0.000381763
10317.X00179988.WGS	0.379561	-0.0290633	-0.204204	0.00835262	0.00793622
10317.X00179991.WGS	0.394825	-0.0218921	-0.170651	0.0194619	0.0102249
10317.X00179992.WGS	0.359886	0.0199186	0.0304526	0.004891	0.0146543
10317.X00179993.WGS	0.398907	0.0627271	0.182806	-0.0104035	0.00341471
10317.X00179994.WGS	0.388218	0.0683526	0.231501	-0.00238612	-0.00758104
10317.X00180002.WGS	0.25587	0.00338943	0.0228801	-0.0155887	-0.00604556
10317.X00180003.WGS	0.349704	-0.0477488	-0.26648	-0.00587579	0.0119066
10317.X00180004.WGS	0.395703	0.0575254	0.158959	-0.0032088	0.00430977
10317.X00180009.WGS	0.178134	-0.118916	-0.446323	0.00374188	-0.0206611
10317.X00180010.WGS	0.394863	0.0660757	0.208383	0.00124592	-0.0119704
10317.X00180012.WGS	0.379839	0.0425282	0.119349	-0.00376086	0.00631815
10317.X00180013.WGS	0.393936	0.0406203	0.0929663	-0.011547	0.0164153
10317.X00180014.WGS	0.376691	0.0141938	-0.0070491	0.00897136	0.025225
10317.X00180017.WGS	0.309764	-0.0293871	-0.156816	-0.0039143	0.0132607
10317.X00180021.WGS	0.377199	0.0386469	0.101598	-0.00357851	0.00928553
10317.X00180024.WGS	0.392426	0.00798544	-0.0444167	0.0115867	0.0161613
10317.X00180025.WGS	0.350607	0.0658409	0.25043	0.00111654	-0.0118996
10317.X00180026.WGS	0.413295	0.0560164	0.147609	-0.00568234	0.0103686
10317.X00180027.WGS	0.301051	-0.0668218	-0.318121	0.00228168	0.00284816
10317.X00180028.WGS	0.370916	0.0300576	0.0649249	0.00471864	0.00270176
10317.X00180029.WGS	0.160555	0.0160754	0.169753	-0.0168793	-0.0219291
10317.X00180030.WGS	0.399741	0.0589471	0.182572	-0.000986171	0.00549326
10317.X00180031.WGS	0.372283	0.0477763	0.141437	0.000567418	-0.00821102
10317.X00180033.WGS	0.386391	0.0311123	0.0604485	0.00475621	0.024374
10317.X00180035.WGS	0.152422	-0.134669	-0.487388	0.00532009	-0.0265698
10317.X00180038.WGS	0.376147	0.00648278	-0.0513243	-0.00461332	0.0201315
10317.X00180039.WGS	0.335983	0.0334611	0.113769	0.00725531	-0.00926907
10317.X00180041.WGS	0.319128	0.0254729	0.0869062	-0.0146233	-0.0259756
10317.X00180043.WGS	0.385551	0.0578201	0.183927	-8.09978e-05	-0.00524503
10317.X00180044.WGS	0.38259	0.0447472	0.123535	-0.00592447	0.0108345
10317.X00180045.WGS	0.260249	-0.0153038	-0.0481189	-0.00119672	0.00590276
10317.X00180048.WGS	0.221633	-0.00385565	0.0319958	-0.015088	-0.0145352
10317.X00180049.WGS	0.38604	0.0345353	0.0683575	-0.00643219	-0.00048783
10317.X00180051.WGS	0.203008	-0.110299	-0.425276	0.00493732	-0.0274413
10317.X00180053.WGS	0.27169	-0.0467771	-0.195175	-0.00183324	0.00993239
10317.X00180056.WGS	0.297852	-0.0834113	-0.375806	0.0130816	-0.00687857
10317.X00180057.WGS	0.396221	0.0468783	0.113591	-0.00267276	0.00864776
10317.X00180058.WGS	0.364814	0.0529923	0.18267	-0.00550837	-0.00594275
10317.X00180059.WGS	0.32347	0.0153343	0.0406956	-0.0250991	0.00179707
10317.X00180062.WGS	0.293096	-0.0903646	-0.402691	0.00983458	-0.0101396
10317.X00180063.WGS	0.283368	-0.0763124	-0.326946	0.00145831	-0.00343106
10317.X00180069.WGS	0.336172	0.0527644	0.183348	-0.0187468	-0.0100679
10317.X00180072.WGS	0.380763	0.0466543	0.140233	-0.00686739	0.00757257
10317.X00180077.WGS	0.204808	-0.0124112	0.0123666	-0.0140135	-0.0304855
10317.X00180082.WGS	0.331278	0.00950852	0.00157428	0.000453807	0.00455249
10317.X00180083.WGS	0.37326	0.0266884	0.0457435	-0.000260009	0.0119234
10317.X00180091.WGS	0.35979	0.0528507	0.166504	-0.0190842	-0.00239593
10317.X00180093.WGS	0.377904	0.0240619	0.0294655	7.26295e-05	0.0221548
10317.X00180094.WGS	0.247955	-0.0154717	-0.037781	0.0027407	0.00462516
10317.X00180095.WGS	0.425315	0.0583942	0.143822	-0.00149433	0.0124374
10317.X00180097.WGS	0.388008	0.0640899	0.193599	-0.00496707	0.0100775
10317.X00180101.WGS	0.357919	0.0116278	-0.0162353	-0.0111258	0.0137671
10317.X00180115.WGS	0.417195	0.0570319	0.147601	-6.82367e-05	0.0159702
10317.X00180116.WGS	0.363713	0.00137777	-0.0551159	0.00916142	0.0237711
10317.X00180121.WGS	0.365987	0.0253485	0.0478481	-0.00979058	0.0131232
10317.X00180126.WGS	0.38837	0.0671221	0.222437	-8.45729e-06	0.00342058
10317.X00180129.WGS	0.252333	-0.0100092	-0.0155898	-0.0262227	-0.0084783
10317.X00180130.WGS	0.0905631	-0.0459263	-0.0448545	-0.0124637	-0.0289436
10317.X00180131.WGS	0.39572	0.0299342	0.0407545	-0.00643996	0.0135636
10317.X00180136.WGS	0.394032	0.040993	0.108361	0.018564	0.00642183
10317.X00180139.WGS	0.3838	0.0571552	0.163972	-0.00832567	0.0125369
10317.X00180140.WGS	0.369607	0.0646315	0.228663	0.00300083	0.00163244
10317.X00180146.WGS	0.236378	0.00994521	0.097751	-0.0148552	-0.0424839
10317.X00180148.WGS	0.37097	0.0282177	0.0519881	0.00673162	0.0129998
10317.X00180149.WGS	0.403958	0.0644792	0.191026	0.00244678	-0.00887344
10317.X00180150.WGS	0.404798	0.0428869	0.0897557	-0.00283539	0.00800494
10317.X00180152.WGS	0.272878	-0.08678	-0.369943	0.00288103	-0.0268146
10317.X00180153.WGS	0.39539	0.0260806	0.0393544	0.00673056	0.0215628
10317.X00180154.WGS	0.36175	-0.0151211	-0.132935	0.000886406	0.00202713
10317.X00180155.WGS	0.32632	-0.0628287	-0.313617	0.00816813	0.00521172
10317.X00180159.WGS	0.403842	0.0280772	0.0315566	0.00118729	0.0217899
10317.X00180160.WGS	0.370059	0.0584724	0.184335	-0.00491027	-0.00909232
10317.X00180161.WGS	0.331567	-0.0100503	-0.0805272	-0.00817264	0.0278816
10317.X00180163.WGS	0.28048	0.0681301	0.312437	-0.00721272	-0.0345043
10317.X00180165.WGS	0.381726	0.0558877	0.175314	0.00237228	-0.000703399
10317.X00180166.WGS	0.413602	0.0699595	0.215128	0.00210287	0.000416707
10317.X00180168.WGS	0.182123	-0.0379487	-0.0808361	-0.0308377	-0.0239035
10317.X00180169.WGS	0.403649	0.0352722	0.059355	-0.0055832	0.0173245
10317.X00180170.WGS	0.378517	0.0530897	0.162771	-0.00493055	0.00335355
10317.X00180173.WGS	0.3539	0.0256127	0.0445815	-0.0106836	0.0126968
10317.X00180176.WGS	0.410603	0.0466979	0.109765	-0.0022476	0.0140045
10317.X00180178.WGS	0.345246	0.0454105	0.149589	-0.0142606	-0.0242944
10317.X00180184.WGS	0.37228	-0.004281	-0.0840933	0.0177114	0.0373828
10317.X00180185.WGS	0.395241	0.0517501	0.135037	-0.0066655	-0.000757932
10317.X00180186.WGS	0.388638	0.0635629	0.200281	0.00159572	-0.012856
10317.X00180188.WGS	0.271573	0.0178627	0.0938564	-0.00530346	-0.0200485
10317.X00180189.WGS	0.406162	0.0287227	0.0394222	-0.00346889	0.00357306
10317.X00180191.WGS	0.401462	0.0657397	0.203017	0.00406308	0.00114082
10317.X00180196.WGS	0.302135	0.0109441	0.0430932	-0.00874127	0.00128464
10317.X00180199.WGS	0.278416	-0.0234611	-0.103395	-0.0101225	0.0276816
10317.X00180200.WGS	0.335601	-0.0101468	-0.0844695	0.0086487	0.0143584
10317.X00180201.WGS	0.40191	0.0605806	0.173398	-0.00405253	-0.0050531
10317.X00180202.WGS	0.378637	0.0593381	0.188718	-1.48662e-05	-0.0111028
10317.X00180205.WGS	0.375534	0.00628691	-0.0425824	-0.0020467	0.0154898
10317.X00180207.WGS	0.288227	0.0315231	0.141606	-1.21438e-05	-0.0288649
10317.X00180209.WGS	0.299585	-0.0071743	-0.0427229	-0.00721354	0.0113011
10317.X00180210.WGS	0.357685	0.0375818	0.106347	-0.000196416	0.0212575
10317.X00180211.WGS	0.40309	0.0588723	0.159686	-0.00240207	0.00741721
10317.X00180215.WGS	0.379839	0.0249479	0.0357448	0.011168	0.0215851
10317.X00180216.WGS	0.396145	0.0432947	0.105594	0.0091475	0.0167308
10317.X00180217.WGS	0.360761	-0.00825175	-0.0920753	0.00404206	0.0261461
10317.X00180219.WGS	0.395434	0.0561781	0.167671	0.00341377	0.0102385
10317.X00180220.WGS	0.34086	0.0663123	0.256432	-0.00301787	-0.0295734
10317.X00180221.WGS	0.301466	-0.00632266	-0.0362521	-0.00945617	0.0104869
10317.X00180222.WGS	0.382858	0.0714194	0.241802	-0.00291742	-0.00527166
10317.X00180224.WGS	0.304719	0.0399262	0.152026	-0.00412797	-0.00260441
10317.X00180232.WGS	0.340268	0.00284704	-0.0406737	-0.00170446	0.0215432
10317.X00180233.WGS	0.381336	0.0222513	0.0134816	-0.000869857	0.0293214
10317.X00180234.WGS	0.421838	0.0617575	0.167154	0.00445981	-0.00263767
10317.X00180238.WGS	0.289837	-0.0760838	-0.333565	0.00017316	-0.0101632
10317.X00180239.WGS	0.392556	-0.0206695	-0.168613	0.0184821	0.00489898
10317.X00180242.WGS	0.330936	-0.00924514	-0.0831204	-0.00636072	0.0251385
10317.X00180243.WGS	0.381245	0.057795	0.188316	-0.00387958	-0.00305378
10317.X00180247.WGS	0.368898	0.0301591	0.0638701	-0.0041728	0.0133646
10317.X00180248.WGS	0.36944	0.0262641	0.0422872	-0.0101167	0.0112388
10317.X00180250.WGS	0.115246	-0.0907112	-0.265482	-0.0189108	-0.0309569
10317.X00180253.WGS	0.361149	0.0664099	0.231806	-0.00486748	-0.0120836
10317.X00180254.WGS	0.363952	-0.0304604	-0.203093	0.00208573	0.019559
10317.X00180255.WGS	0.368676	0.0579219	0.193122	-0.00513549	-0.0072899
10317.X00180256.WGS	0.320812	0.0197455	0.0612838	-0.0138369	-0.00230201
10317.X00180257.WGS	0.252236	-0.0831618	-0.334773	0.0042658	0.00522987
10317.X00180258.WGS	0.258697	-0.0328453	-0.121523	0.00110635	0.017272
10317.X00180259.WGS	0.307309	-0.010232	-0.0704371	-0.00904135	0.0189517
10317.X00180262.WGS	0.286119	0.022242	0.0923846	-0.00971974	-0.00169268
10317.X00180264.WGS	0.366833	0.0374124	0.101714	-0.0122929	-0.00429583
10317.X00180266.WGS	0.361481	0.00636643	-0.0349869	0.00535418	0.0199484
10317.X00180270.WGS	0.378179	0.0624301	0.210395	0.00299694	-0.00609024
10317.X00180271.WGS	0.416023	0.0476692	0.106966	0.00672154	0.0113493
10317.X00180274.WGS	0.140325	-0.0622407	-0.162367	-0.0106145	0.000475577
10317.X00180275.WGS	0.365639	0.0108633	-0.0218025	-0.00890297	0.00790338
10317.X00180279.WGS	0.302609	-0.0213911	-0.101753	-0.00176531	0.00151469
10317.X00180282.WGS	0.31105	0.0177458	0.0635841	-0.0205291	-0.019694
10317.X00180283.WGS	0.368261	0.0469096	0.139834	7.23598e-05	0.00809123
10317.X00180284.WGS	0.363376	0.0354828	0.0872856	-0.00175238	0.00853425
10317.X00180285.WGS	0.389447	0.0421433	0.102855	-0.00278447	0.014061
10317.X00180286.WGS	0.265849	-0.0838522	-0.359748	0.00529282	-0.0128015
10317.X00180287.WGS	0.359904	0.0189043	0.0207245	-0.00709645	-0.00327448
10317.X00180288.WGS	0.353198	0.0710813	0.26552	-0.00532867	-0.00800594
10317.X00180290.WGS	0.396141	0.0452565	0.118768	-0.007207	0.0118029
10317.X00180297.WGS	0.341067	0.0329281	0.0894637	-0.0184939	0.00921411
10317.X00180298.WGS	0.263153	-0.106072	-0.442986	0.0176574	-0.00120322
10317.X00180301.WGS	0.434031	0.0589449	0.147865	0.0050324	0.0104353
10317.X00180302.WGS	0.382712	0.0558196	0.163867	-0.00262952	0.000337873
10317.X00180303.WGS	0.410527	0.0498792	0.119701	0.000724065	0.0119135
10317.X00180308.WGS	0.389014	-0.0375789	-0.240802	0.0135761	0.0122768
[truncated: 749 more rows]

## Sheet: fig1e
	0	1	2	3	4
10317.000114575.16S	-0.41302	-0.0486621	-0.0193758	-0.0630113	0.00497144
10317.000114576.16S	-0.347299	-0.143534	-0.0168957	-0.205698	-0.00440411
10317.000114577.16S	-0.470624	0.127764	-0.0140044	0.020567	0.00743136
10317.000114580.16S	-0.334502	-0.377188	-0.0382522	0.205869	0.0119104
10317.000114582.16S	-0.4055	0.00583926	-0.0144648	-0.165439	0.00393621
10317.000114591.16S	-0.353648	-0.317663	-0.0363186	0.370975	0.0249233
10317.000114599.16S	-0.400467	0.0708916	-0.00212805	-0.104676	0.00120916
10317.000114604.16S	-0.415895	0.000732433	-0.0169191	-0.140422	-0.000538779
10317.X00178927.16S	-0.444603	0.292573	0.00909655	0.150304	0.00297105
10317.X00178928.16S	-0.427951	-0.109532	-0.0294649	0.0882717	0.0129086
10317.X00178930.16S	-0.397855	0.358551	0.0257972	0.228254	-0.000536524
10317.X00178931.16S	-0.214708	-0.550295	-0.0326118	0.28056	0.00469185
10317.X00178933.16S	-0.393694	0.221533	0.0148139	0.067041	0.0024789
10317.X00178936.16S	-0.448667	0.00115742	-0.022952	0.014827	0.00783579
10317.X00178939.16S	-0.451696	0.140394	-0.0073795	-0.0539484	0.00846875
10317.X00178942.16S	-0.435546	0.231471	0.00418003	0.0580307	0.000212062
10317.X00178947.16S	-0.43989	0.19581	0.000597775	0.129056	0.00408057
10317.X00178948.16S	-0.464658	-0.010538	-0.0277754	0.2321	0.0177412
10317.X00178949.16S	-0.352427	-0.348392	-0.042592	0.304826	0.0188737
10317.X00178950.16S	-0.426469	0.291997	0.0153017	0.141523	0.00700282
10317.X00178951.16S	-0.459517	0.219201	-0.00040058	0.00102198	0.00807101
10317.X00178952.16S	-0.450805	0.229024	0.00336184	0.0527083	0.0084447
10317.X00178954.16S	-0.443146	0.124444	-0.00755521	-0.068582	0.0114576
10317.X00178955.16S	-0.252569	-0.032808	0.0160558	-0.048697	-0.013655
10317.X00178957.16S	-0.292327	-0.0477286	0.00381146	0.0197404	-0.00416166
10317.X00178960.16S	-0.455301	0.0763726	-0.0172788	0.0347362	0.00311265
10317.X00178961.16S	-0.422786	0.163153	-0.000423392	-0.0190921	0.00108408
10317.X00178962.16S	-0.441937	-0.128137	-0.0361575	0.127411	0.00624045
10317.X00178963.16S	-0.452429	0.073339	-0.0167024	-0.0866674	0.000372258
10317.X00178964.16S	-0.171244	-0.547727	-0.021923	0.385344	0.00878608
10317.X00178966.16S	-0.383104	0.353426	0.0264867	0.237027	-0.0032923
10317.X00178969.16S	-0.266972	-0.414112	-0.0284815	0.388387	0.0151745
10317.X00178974.16S	-0.449554	0.197265	-6.77207e-05	-0.00751599	0.0090786
10317.X00178981.16S	-0.415878	0.333611	0.0185796	0.202791	-0.00236731
10317.X00178983.16S	-0.428802	0.295299	0.0126945	0.116766	0.00381313
10317.X00178984.16S	-0.455959	0.221183	-0.000907729	0.0607157	0.00927025
10317.X00178986.16S	-0.383777	-0.0854838	-0.0211934	-0.2031	-0.00360521
10317.X00178987.16S	-0.37963	0.280865	0.0188354	0.186329	-0.00124183
10317.X00178990.16S	-0.287431	-0.49477	-0.0424546	0.231953	0.0112505
10317.X00178992.16S	-0.441981	0.115902	-0.00655124	-0.128545	0.00108206
10317.X00178993.16S	-0.436327	0.203944	0.00219243	0.014114	0.00644949
10317.X00178994.16S	-0.279959	0.148166	0.02987	0.0182021	-0.0146384
10317.X00178995.16S	-0.435027	0.261023	0.00929578	0.0614202	0.00605972
10317.X00178996.16S	-0.387185	0.361225	0.0282061	0.240398	-0.00362018
10317.X00178997.16S	-0.418176	0.244878	0.00939762	0.0351556	-0.0016356
10317.X00178998.16S	-0.420402	-0.1429	-0.0315805	0.0485289	0.0121301
10317.X00179001.16S	-0.380364	0.149787	0.00513683	0.227742	-0.00243538
10317.X00179004.16S	-0.397409	-0.236187	-0.0368225	0.0678488	0.0154527
10317.X00179012.16S	-0.424324	0.271334	0.0127941	0.126025	0.00337871
10317.X00179013.16S	-0.462199	0.0618903	-0.017061	0.0369756	0.0122447
10317.X00179015.16S	-0.354447	-0.201174	-0.025877	0.103873	-0.00352143
10317.X00179017.16S	-0.225582	0.22052	0.0467452	0.153301	-0.0189241
10317.X00179019.16S	-0.400148	0.364678	0.0254939	0.24053	-0.000131241
10317.X00179024.16S	-0.447836	0.109741	-0.0118822	-0.0776627	0.00423966
10317.X00179025.16S	-0.404978	0.2919	0.0168745	0.136463	0.00255966
10317.X00179028.16S	-0.213942	-0.531707	-0.0295205	0.334539	0.0110858
10317.X00179029.16S	-0.297692	0.0310631	0.0102173	-0.096857	-0.00296493
10317.X00179030.16S	-0.296689	-0.432228	-0.038578	0.269853	0.0092163
10317.X00179032.16S	-0.409164	0.319285	0.0182186	0.172796	3.06062e-05
10317.X00179033.16S	-0.419224	0.278938	0.0148438	0.0962109	0.00273552
10317.X00179034.16S	-0.425466	0.311431	0.0138492	0.181673	0.00172785
10317.X00179035.16S	-0.452303	0.213888	-0.00102205	0.0608793	0.00183742
10317.X00179038.16S	-0.186503	-0.544105	-0.0258006	0.341277	0.00504762
10317.X00179039.16S	-0.452087	-0.0120627	-0.0249677	0.187822	0.0183378
10317.X00179040.16S	-0.431136	0.229771	0.00360776	0.0804486	-0.00345567
10317.X00179041.16S	-0.450911	0.23822	0.00165308	0.105074	0.00264248
10317.X00179042.16S	-0.447803	-0.180601	-0.0417049	-0.03083	0.0141747
10317.X00179043.16S	-0.397185	0.251095	0.0188226	0.0978315	0.00239076
10317.X00179047.16S	-0.398547	0.351336	0.025226	0.209261	-0.00231243
10317.X00179049.16S	-0.393049	0.269093	0.0157079	0.166018	-0.00115861
10317.X00179051.16S	-0.331288	-0.450462	-0.0466743	0.151349	0.0150629
10317.X00179056.16S	-0.440619	0.300511	0.0112253	0.145093	0.00434268
10317.X00179059.16S	-0.435378	0.195402	0.00134463	0.0316437	0.00165596
10317.X00179060.16S	-0.433431	0.249948	0.00770786	0.0859469	0.00188127
10317.X00179065.16S	-0.429634	0.302042	0.0139647	0.179515	0.00221094
10317.X00179066.16S	-0.435939	0.255584	0.00536772	0.123122	-0.00133078
10317.X00179069.16S	-0.455334	0.237475	0.00101531	0.0555184	0.00284678
10317.X00179070.16S	-0.354767	-0.344189	-0.0418778	0.0469585	0.00389093
10317.X00179072.16S	-0.292531	0.113584	0.0226243	0.213503	-0.0068895
10317.X00179074.16S	-0.427619	0.2817	0.0126242	0.102789	0.00900479
10317.X00179075.16S	-0.42662	0.271326	0.00904964	0.131975	-0.00257175
10317.X00179076.16S	-0.451433	0.292618	0.00748413	0.125026	0.00320947
10317.X00179079.16S	-0.429315	0.096793	-0.00767775	-0.099616	0.0084006
10317.X00179080.16S	-0.427561	0.279366	0.0118721	0.126185	0.00165468
10317.X00179084.16S	-0.399052	-0.0290452	-0.0155929	-0.239505	-0.000341389
10317.X00179087.16S	-0.419235	0.295641	0.0135013	0.139507	-0.000337559
10317.X00179088.16S	-0.39566	-0.0659913	-0.0188637	-0.190893	-0.000823804
10317.X00179089.16S	-0.41687	0.315681	0.0169451	0.178062	-0.00374291
10317.X00179090.16S	-0.422812	0.315748	0.0162166	0.178909	0.000138421
10317.X00179091.16S	-0.389552	0.353295	0.0256944	0.242344	-0.00455029
10317.X00179093.16S	-0.411395	0.340717	0.0206353	0.186591	0.00304164
10317.X00179098.16S	-0.403734	-0.266082	-0.0420156	0.2868	0.0224257
10317.X00179100.16S	-0.450867	0.218912	0.00103338	0.0150759	0.00369264
10317.X00179101.16S	-0.256714	-0.496968	-0.0353917	0.316842	0.0118011
10317.X00179102.16S	-0.394217	-0.221725	-0.0359448	-0.161012	-0.00146348
10317.X00179103.16S	-0.448125	0.155952	-0.00555841	-0.0462998	0.00569866
10317.X00179105.16S	-0.453996	0.169293	-0.00434737	-0.0613076	0.0116853
10317.X00179107.16S	-0.439445	0.249504	0.00518531	0.0787852	0.00558901
10317.X00179108.16S	-0.443544	0.259515	0.00551876	0.109562	0.00658083
10317.X00179109.16S	-0.428194	0.124954	-0.00402746	0.216977	0.0060092
10317.X00179111.16S	-0.388789	-0.32594	-0.046057	0.133128	0.0173109
10317.X00179117.16S	-0.0961425	-0.0974815	0.0382098	-0.091507	-0.0273418
10317.X00179119.16S	-0.3437	-0.0303075	-0.00616637	-0.193938	-0.00448514
10317.X00179125.16S	-0.42109	-0.0164485	-0.0207497	-0.102617	0.00274379
10317.X00179126.16S	-0.438062	0.0907812	-0.0112063	-0.117231	0.00487613
10317.X00179127.16S	-0.27489	-0.476317	-0.0388358	0.281891	0.00844609
10317.X00179128.16S	-0.410541	0.367635	0.0231329	0.225412	0.00193495
10317.X00179131.16S	-0.422915	0.315125	0.0158029	0.19163	0.00122978
10317.X00179132.16S	-0.424136	0.31661	0.0160894	0.179233	0.00371244
10317.X00179133.16S	-0.443456	0.27571	0.00704388	0.130008	0.00435519
10317.X00179135.16S	-0.446763	0.21243	0.00173972	0.0436767	0.00792469
10317.X00179137.16S	-0.461974	0.134923	-0.0111125	-0.108431	0.00503129
10317.X00179138.16S	-0.390452	0.220982	0.0107622	0.102433	-0.00765939
10317.X00179140.16S	-0.411259	0.183849	0.00444795	0.0623464	-0.000514682
10317.X00179145.16S	-0.439268	0.207105	0.000391128	0.0347821	0.0016799
10317.X00179146.16S	-0.432051	-0.140033	-0.0347904	-0.0423285	0.00823513
10317.X00179147.16S	-0.345277	-0.172745	-0.0216214	-0.321151	-0.0137661
10317.X00179148.16S	-0.435443	0.213082	0.00115731	0.0442023	-0.000492311
10317.X00179150.16S	-0.393136	0.156738	0.0051456	0.134285	0.00516386
10317.X00179152.16S	-0.433756	0.283944	0.00979143	0.151279	-0.00154127
10317.X00179153.16S	-0.40604	0.327007	0.0217286	0.199778	0.00181884
10317.X00179154.16S	-0.466676	0.208379	-0.00362075	0.0174816	0.00709475
10317.X00179156.16S	-0.431726	0.086795	-0.0094496	-0.103018	-0.00367415
10317.X00179160.16S	-0.240937	-0.527743	-0.0359652	0.262318	0.00649628
10317.X00179165.16S	-0.429757	0.177403	0.00277362	-0.0346349	0.0022772
10317.X00179167.16S	-0.430106	0.229428	0.00815619	0.0673126	0.00750849
10317.X00179169.16S	-0.409353	0.266624	0.0120186	0.14896	-0.00073748
10317.X00179172.16S	-0.418532	0.313954	0.0163196	0.184607	0.00228575
10317.X00179175.16S	-0.440768	0.241457	0.00410883	0.0653957	0.00118396
10317.X00179178.16S	-0.442522	0.19917	0.00117953	0.00128907	0.00953466
10317.X00179180.16S	-0.42531	0.134517	-0.00509357	-0.0896995	0.00450852
10317.X00179185.16S	-0.467493	0.228624	-0.00266339	0.0513367	0.00616322
10317.X00179186.16S	-0.417765	0.260995	0.0100211	0.115656	-0.00144281
10317.X00179188.16S	-0.43266	0.311659	0.0144644	0.14823	0.00133775
10317.X00179192.16S	-0.407305	-0.0215833	-0.0157437	0.0280921	0.0072822
10317.X00179194.16S	-0.427238	0.267005	0.0102494	0.0989214	0.00154272
10317.X00179195.16S	-0.43465	-0.0242643	-0.0212967	-0.253842	-0.000807353
10317.X00179200.16S	-0.319919	-0.458022	-0.0461387	0.21472	0.0127072
10317.X00179202.16S	-0.454046	0.270695	0.00548338	0.106345	0.0020806
10317.X00179203.16S	-0.395183	-0.0106915	-0.011384	-0.172349	0.00371963
10317.X00179204.16S	-0.439401	0.118723	-0.00426857	-0.0522019	0.00266558
10317.X00179205.16S	-0.368936	0.24693	0.0177229	0.150677	-0.00540105
10317.X00179211.16S	-0.412322	0.310104	0.0169356	0.139997	-0.0013304
10317.X00179213.16S	-0.433864	0.0531388	-0.0126102	0.0804548	0.0102744
10317.X00179216.16S	-0.425838	0.304087	0.0134395	0.130592	0.000555752
10317.X00179219.16S	-0.454406	0.173637	-0.00666569	0.0278975	0.00117152
10317.X00179220.16S	-0.444089	0.219896	2.50178e-05	0.0539811	0.000983339
10317.X00179225.16S	-0.398729	0.27569	0.0160469	0.207347	0.00180167
10317.X00179230.16S	-0.442702	0.263723	0.0073431	0.0716149	-0.000363103
10317.X00179231.16S	-0.45001	0.274683	0.00764824	0.0948565	0.00327291
10317.X00179233.16S	-0.44096	0.147643	-0.00741399	-0.0144456	0.004538
10317.X00179241.16S	-0.386255	0.214888	0.0132052	0.0946904	0.00133552
10317.X00179242.16S	-0.406916	0.156333	0.00521112	0.182129	0.00792898
10317.X00179250.16S	-0.413394	0.22159	0.0085431	0.0695067	0.00479006
10317.X00179253.16S	-0.450438	0.145709	-0.00631473	-0.0374668	0.0078965
10317.X00179257.16S	-0.444533	0.123379	-0.00808943	-0.109095	0.00828432
10317.X00179259.16S	-0.428342	0.298908	0.0135242	0.150586	0.00396036
10317.X00179260.16S	-0.438762	0.105693	-0.00859266	-0.060578	0.00190426
10317.X00179261.16S	-0.145807	-0.543627	-0.0167049	0.425536	0.00371659
10317.X00179263.16S	-0.303895	-0.0716004	-0.00084002	-0.19663	-0.00495579
10317.X00179266.16S	-0.444351	0.295264	0.00903289	0.138844	0.00362002
10317.X00179268.16S	-0.465131	0.138021	-0.0103168	-0.0871626	0.00859304
10317.X00179272.16S	-0.435931	0.0608447	-0.01598	-0.100001	0.000221138
10317.X00179273.16S	-0.408513	-0.262056	-0.0423519	0.119813	0.0157964
10317.X00179274.16S	-0.442842	0.263348	0.00521	0.0985853	-0.00217748
10317.X00179277.16S	-0.413667	0.125488	-0.00252103	-0.0566702	0.00500019
10317.X00179282.16S	-0.447174	0.0438099	-0.0181245	-0.165768	0.00296687
10317.X00179284.16S	-0.432328	0.245706	0.00473299	0.0988092	0.00056707
10317.X00179288.16S	-0.443293	0.247278	0.00516588	0.158267	0.00486723
10317.X00179291.16S	-0.393465	-0.160566	-0.0285997	-0.27314	-0.00466194
10317.X00179292.16S	-0.455053	-0.0476828	-0.0299216	0.0257005	0.00875347
10317.X00179293.16S	-0.228016	-0.53965	-0.0344872	0.284844	0.00482267
10317.X00179295.16S	-0.438105	0.204941	0.00192859	0.00500726	0.00626019
10317.X00179298.16S	-0.45206	0.109094	-0.00879086	-0.102776	0.00741871
10317.X00179299.16S	-0.446906	0.233213	0.00226354	0.0711628	0.00208781
10317.X00179300.16S	-0.322264	0.204089	0.0276586	0.0632381	-0.00529119
10317.X00179301.16S	-0.276066	0.209124	0.034973	0.113063	-0.0170163
10317.X00179302.16S	-0.346117	0.301155	0.0281355	0.206327	-0.00679358
10317.X00179303.16S	-0.425246	-0.112931	-0.03155	0.333836	0.0192911
10317.X00179306.16S	-0.3946	0.362429	0.0268593	0.231968	0.00110121
10317.X00179311.16S	-0.462531	0.220758	-0.00123962	0.00380886	0.00333208
10317.X00179313.16S	-0.444224	0.271202	0.0066901	0.0986401	-0.00175692
10317.X00179317.16S	-0.418661	0.0724188	-0.00852381	-0.128943	0.00676082
10317.X00179318.16S	-0.33881	-0.36868	-0.0391384	0.319452	0.0206065
10317.X00179326.16S	-0.452421	0.0595681	-0.0178017	-0.167109	0.00448901
10317.X00179327.16S	-0.434599	0.2716	0.00723295	0.11994	0.00273846
10317.X00179329.16S	-0.453612	0.268784	0.00412554	0.0998076	0.0023849
10317.X00179332.16S	-0.429513	0.259154	0.00977072	0.0879317	0.00851467
10317.X00179339.16S	-0.435867	0.135454	-0.00628442	-0.0561948	0.00272175
10317.X00179340.16S	-0.374571	0.120955	0.0012038	-0.0243715	0.00146441
10317.X00179341.16S	-0.39549	0.349958	0.0264384	0.215106	-0.00111923
10317.X00179342.16S	-0.421683	0.162943	0.00190037	-0.0440249	-0.00012709
10317.X00179343.16S	-0.311269	-0.399651	-0.035624	0.327574	0.0186989
10317.X00179344.16S	-0.440331	0.296737	0.00918355	0.158582	0.000657736
10317.X00179349.16S	-0.455929	-0.00565737	-0.0262774	0.241424	0.0149655
10317.X00179351.16S	-0.453606	-0.00979769	-0.0241571	0.197226	0.0155133
10317.X00179352.16S	-0.429085	-0.00962576	-0.0206408	-0.164746	-0.00196408
10317.X00179353.16S	-0.222553	-0.538814	-0.0332129	0.264438	0.00436579
10317.X00179354.16S	-0.362158	-0.32754	-0.0395194	0.329537	0.0237132
10317.X00179356.16S	-0.466926	0.235848	-0.000724515	0.0221122	0.00729943
10317.X00179357.16S	-0.454308	0.0777422	-0.016325	-0.127529	0.00115481
10317.X00179360.16S	-0.428112	0.309326	0.0154473	0.167819	0.0033246
10317.X00179361.16S	-0.398252	0.314569	0.0230782	0.168348	-0.00181066
10317.X00179362.16S	-0.421339	-0.269449	-0.0465893	0.144389	0.0206521
10317.X00179363.16S	-0.464775	0.184584	-0.00680388	-0.00428008	0.00501083
10317.X00179364.16S	-0.401795	0.070945	-0.00629312	-0.130431	0.0011823
10317.X00179366.16S	-0.395674	-0.177553	-0.0322191	-0.254235	-0.00335764
10317.X00179369.16S	-0.455004	0.259508	0.00225407	0.0964539	0.0012512
10317.X00179370.16S	-0.453264	0.0997854	-0.0126549	-0.0922711	0.00656403
10317.X00179374.16S	-0.460773	0.120606	-0.00967675	-0.10946	0.00974073
10317.X00179375.16S	-0.352116	-0.377324	-0.0429556	0.242043	0.0161505
10317.X00179381.16S	-0.411102	0.247594	0.0138202	0.0633688	0.00321827
10317.X00179385.16S	-0.430932	-0.0360181	-0.0226622	-0.130458	0.00331471
10317.X00179387.16S	-0.150025	-0.126108	0.0267691	-0.0959363	-0.0325758
10317.X00179390.16S	-0.40247	0.298296	0.0169666	0.120615	0.00384954
10317.X00179395.16S	-0.457551	0.263858	0.00476211	0.0948591	0.00430108
10317.X00179397.16S	-0.392441	0.349176	0.025651	0.223987	-0.00382733
10317.X00179398.16S	-0.427321	-0.0659893	-0.0243559	-0.0107856	0.00521046
10317.X00179401.16S	-0.380154	0.0757228	0.00160021	-0.0690481	-0.00502957
10317.X00179405.16S	-0.464951	0.181481	-0.0067957	0.152251	0.00738809
10317.X00179406.16S	-0.468397	0.132745	-0.0117457	-0.10706	0.00609084
10317.X00179407.16S	-0.383025	0.162456	0.0113289	-0.0243708	0.00289668
10317.X00179410.16S	-0.440068	0.2408	0.00699499	0.0252059	0.00614243
10317.X00179411.16S	-0.3713	-0.334282	-0.0421778	0.295179	0.0220116
10317.X00179414.16S	-0.415434	0.291063	0.0128397	0.146708	0.000352334
10317.X00179416.16S	-0.433419	0.199419	0.00385671	0.018498	0.0069535
10317.X00179418.16S	-0.464654	0.104328	-0.0134576	-0.118372	0.0056798
10317.X00179422.16S	-0.384707	-0.147607	-0.0224008	-0.0325464	0.00582116
10317.X00179423.16S	-0.387393	0.213107	0.0136412	0.0568318	0.00105617
10317.X00179428.16S	-0.462879	0.219742	-0.00228713	0.0394056	0.00676568
10317.X00179429.16S	-0.447816	0.0857991	-0.0140048	-0.121863	0.00418428
10317.X00179430.16S	-0.449469	0.221279	0.00133605	0.014395	0.00432099
10317.X00179432.16S	-0.284857	-0.468889	-0.0396872	0.279694	0.0177267
10317.X00179434.16S	-0.340479	0.0903409	0.0108116	-0.113454	-0.0118706
10317.X00179437.16S	-0.437315	0.208669	0.000426899	0.0650717	-0.00344155
10317.X00179443.16S	-0.44345	0.246503	0.00450665	0.088677	0.00386818
10317.X00179444.16S	-0.428176	0.151452	-0.00289392	-0.0108324	0.00484621
10317.X00179445.16S	-0.461386	0.104713	-0.0148387	0.252565	0.012981
10317.X00179446.16S	-0.43561	0.255812	0.00928536	0.0555918	0.00575845
10317.X00179452.16S	-0.387986	0.354553	0.0275099	0.23883	-0.000633318
10317.X00179453.16S	-0.436723	0.270544	0.00748562	0.129936	-0.00136773
10317.X00179454.16S	-0.437195	0.2976	0.0116103	0.145133	0.00306916
10317.X00179455.16S	-0.441976	0.299119	0.0110831	0.139978	0.00276095
10317.X00179457.16S	-0.354817	-0.33513	-0.0391954	0.295936	0.0222655
10317.X00179458.16S	-0.363524	0.190617	0.0112401	0.108361	-0.00554743
10317.X00179460.16S	-0.438152	0.240423	0.00566526	0.0761451	0.00514496
10317.X00179463.16S	-0.445683	0.118869	-0.0104626	-0.056046	0.00376183
10317.X00179464.16S	-0.442235	0.123161	-0.0103777	0.00189934	-0.00213616
10317.X00179467.16S	-0.438932	0.278299	0.0105966	0.0888669	0.00455091
10317.X00179468.16S	-0.447774	0.111465	-0.00933853	-0.136226	0.00302075
10317.X00179469.16S	-0.392671	0.223501	0.012201	0.0810966	0.00611873
10317.X00179470.16S	-0.439578	0.153047	-0.00604875	-0.0186541	-0.00685854
10317.X00179472.16S	-0.453871	0.203019	-0.00271264	0.0244612	0.00647628
10317.X00179478.16S	-0.313118	0.224025	0.0297419	0.0954373	-0.00870637
10317.X00179482.16S	-0.422666	0.270528	0.0118353	0.115178	-0.000260836
10317.X00179484.16S	-0.468943	0.130291	-0.0137382	0.104917	0.00576513
10317.X00179487.16S	-0.451686	0.272098	0.00726255	0.0829756	0.00504511
10317.X00179489.16S	-0.414621	-0.276711	-0.0452982	0.107397	0.0183729
10317.X00179491.16S	-0.403455	0.279778	0.0151489	0.17702	-0.00125577
10317.X00179496.16S	-0.415985	0.341726	0.0204164	0.205193	0.00051006
10317.X00179499.16S	-0.378602	0.0632385	-0.00328154	0.102885	-0.00811835
10317.X00179501.16S	-0.430252	0.290837	0.0128256	0.13046	0.00197277
10317.X00179503.16S	-0.445132	0.243267	0.00599563	0.0668392	0.00727299
10317.X00179510.16S	-0.309078	0.195083	0.0265197	0.12529	-0.0124115
10317.X00179512.16S	-0.429005	0.320043	0.0149702	0.171408	-0.00219418
10317.X00179515.16S	-0.309052	-0.437505	-0.0392457	0.290591	0.0170146
10317.X00179518.16S	-0.437499	0.233124	0.00440862	0.0572364	-0.00218366
10317.X00179523.16S	-0.460686	0.238749	0.00105135	0.0655499	0.00261052
10317.X00179525.16S	-0.290706	-0.439486	-0.0366701	0.298645	0.0137487
10317.X00179526.16S	-0.423702	0.126442	-0.00607587	-0.0564807	0.00146676
10317.X00179530.16S	-0.394057	0.200621	0.0122579	0.0608733	0.0052747
10317.X00179531.16S	-0.437272	0.322994	0.0135596	0.188083	0.00281543
10317.X00179532.16S	-0.39571	0.142197	0.00495986	-0.0156704	0.0016021
10317.X00179535.16S	-0.406062	-0.275512	-0.042169	0.242035	0.0235374
10317.X00179537.16S	-0.322454	0.213378	0.0276218	0.107261	-0.00620961
10317.X00179542.16S	-0.338847	-0.372905	-0.0381026	0.316338	0.0214615
10317.X00179543.16S	-0.44886	0.209408	-0.0016851	0.0584537	0.00172696
10317.X00179544.16S	-0.462036	-0.0308361	-0.028136	0.014192	0.0113595
10317.X00179546.16S	-0.433983	0.316871	0.0147915	0.15934	0.00476336
10317.X00179548.16S	-0.410987	0.294471	0.017789	0.139423	0.00586707
10317.X00179549.16S	-0.431627	0.303087	0.0115015	0.17556	0.00202788
10317.X00179558.16S	-0.461628	0.176543	-0.0040286	-0.0356061	0.0113104
10317.X00179560.16S	-0.463688	0.126521	-0.0121233	-0.0885921	0.0055083
10317.X00179561.16S	-0.327324	-0.292169	-0.0308293	0.294381	0.0138949
10317.X00179562.16S	-0.399875	0.282602	0.015184	0.150128	-0.00467052
10317.X00179564.16S	-0.395365	0.3114	0.0206143	0.2059	0.00146702
10317.X00179565.16S	-0.336058	0.194672	0.0242456	0.0848698	-0.00833828
10317.X00179567.16S	-0.417714	0.313813	0.016873	0.159895	-0.00081593
10317.X00179569.16S	-0.414985	0.15846	-0.00118138	0.0403655	-0.0033272
10317.X00179572.16S	-0.418569	0.270137	0.0122856	0.133674	0.00150856
10317.X00179574.16S	-0.469871	0.230003	-0.00196023	0.0114434	0.00663855
10317.X00179575.16S	-0.412402	0.181882	0.00264728	0.0326887	-0.00206446
10317.X00179577.16S	-0.294601	-0.210509	-0.0105871	-0.205561	-0.0154395
10317.X00179579.16S	-0.426881	0.218642	0.00762242	0.0617023	0.00384868
10317.X00179580.16S	-0.462504	0.195256	-0.00384209	0.0161416	0.0067435
10317.X00179581.16S	-0.258721	-0.153734	-0.00098172	0.258992	0.0074704
10317.X00179583.16S	-0.285635	0.0274942	0.0133486	-0.0207479	-0.00608585
10317.X00179589.16S	-0.371205	-0.0779919	-0.016101	0.294376	0.00248919
10317.X00179590.16S	-0.446921	0.139986	-0.00720491	-0.0293273	0.00582984
10317.X00179591.16S	-0.455219	0.242353	0.000475255	0.0861613	0.00427889
10317.X00179592.16S	-0.439	0.243502	0.00391982	0.113343	0.00214954
10317.X00179596.16S	-0.425389	0.337333	0.017537	0.189324	0.00170019
10317.X00179598.16S	-0.444508	0.00892341	-0.0196346	-0.197522	0.00348105
10317.X00179599.16S	-0.436013	0.218157	0.00289021	0.0613574	0.00129608
10317.X00179601.16S	-0.406561	0.332803	0.0201532	0.215947	-0.000183201
10317.X00179602.16S	-0.402077	-0.0675059	-0.0217546	-0.245594	-0.00392134
10317.X00179603.16S	-0.377125	0.00290024	-0.00804611	-0.128857	-0.00186082
10317.X00179605.16S	-0.410351	-0.222006	-0.0387325	0.313747	0.0255453
10317.X00179606.16S	-0.456322	0.208364	-0.00318865	0.153899	0.00304912
10317.X00179607.16S	-0.376009	0.378213	0.0321324	0.253845	-0.00408754
10317.X00179609.16S	-0.372728	-0.368868	-0.0459977	0.230011	0.0210377
10317.X00179612.16S	-0.39595	0.0711731	-0.00671713	-0.0952711	-0.00344701
10317.X00179613.16S	-0.439274	0.248254	0.00419975	0.106997	0.000658963
10317.X00179616.16S	-0.449058	0.175261	-0.00429587	-0.04418	0.00249453
10317.X00179619.16S	-0.457121	0.132147	-0.0112652	-0.0416388	0.000396666
10317.X00179620.16S	-0.432865	0.299947	0.01191	0.158071	0.000822178
10317.X00179621.16S	-0.443518	0.225551	0.00289348	0.0434489	0.00852641
10317.X00179622.16S	-0.26285	-0.442888	-0.0303007	0.359713	0.0132314
10317.X00179623.16S	-0.438839	0.225437	0.00195075	0.051105	0.00175414
10317.X00179628.16S	-0.415416	0.188582	0.00550952	0.0265626	-0.00340642
10317.X00179630.16S	-0.346662	0.239677	0.0255155	0.128837	-0.0039626
10317.X00179631.16S	-0.449351	0.22618	0.00372579	0.0285564	0.00808079
10317.X00179632.16S	-0.414026	0.0470204	-0.00902034	-0.142962	0.000813078
10317.X00179633.16S	-0.442667	0.137465	-0.00629523	-0.00142849	4.1208e-06
10317.X00179634.16S	-0.433753	0.306554	0.0127797	0.161095	0.00215166
10317.X00179638.16S	-0.32403	-0.453737	-0.0485039	0.125197	0.00751087
10317.X00179639.16S	-0.424011	0.165958	0.00191138	-0.020602	0.00161957
10317.X00179642.16S	-0.426298	0.310126	0.0138182	0.157939	-0.000238699
10317.X00179645.16S	-0.454962	0.245151	0.00402753	0.0620869	0.00540675
10317.X00179650.16S	-0.409694	0.310063	0.0204337	0.130973	0.00273758
10317.X00179651.16S	-0.454836	0.267774	0.00465769	0.0966339	0.00502892
10317.X00179653.16S	-0.445255	0.243644	0.00512219	0.065444	0.0110571
10317.X00179654.16S	-0.405896	0.21751	0.0105194	0.0770981	0.00357231
10317.X00179655.16S	-0.445208	0.0332152	-0.0208934	0.209429	0.0113991
10317.X00179656.16S	-0.443195	0.287541	0.00822555	0.132378	0.0038084
10317.X00179657.16S	-0.323962	-0.396804	-0.0398126	0.298555	0.0131121
10317.X00179658.16S	-0.44678	0.169263	-0.00633163	-0.00198764	0.000794778
10317.X00179661.16S	-0.397093	0.210135	0.00975499	0.0773605	0.00924481
10317.X00179664.16S	-0.366234	0.173796	0.0151291	0.0107147	-0.00559415
10317.X00179665.16S	-0.379977	-0.36743	-0.0472952	0.210072	0.0209967
10317.X00179666.16S	-0.368501	-0.265706	-0.0354738	0.190982	0.0152464
10317.X00179668.16S	-0.43784	-0.0100392	-0.0228485	-0.215391	0.00303464
10317.X00179669.16S	-0.401859	-0.279719	-0.0432253	0.133251	0.0128719
10317.X00179670.16S	-0.452733	0.222024	-0.000320271	0.061292	0.00085224
10317.X00179672.16S	-0.406339	0.326722	0.0221325	0.167608	0.00527288
10317.X00179673.16S	-0.393403	0.33986	0.026049	0.218198	0.00381865
10317.X00179674.16S	-0.453206	0.212018	-0.00147648	0.0262224	0.00823392
10317.X00179677.16S	-0.393605	0.272112	0.0188236	0.139571	0.00524709
10317.X00179679.16S	-0.438457	0.228279	0.00475307	0.0899723	0.00345252
10317.X00179680.16S	-0.419602	0.325779	0.0169449	0.177655	-0.00181656
10317.X00179681.16S	-0.347111	-0.349262	-0.0409455	-0.101647	0.00381379
10317.X00179691.16S	-0.468269	0.213106	-0.00375223	0.0217084	0.00416201
10317.X00179692.16S	-0.425848	0.31719	0.016277	0.146821	0.00631799
10317.X00179694.16S	-0.433379	-0.165717	-0.0371739	0.13469	0.0222685
10317.X00179700.16S	-0.426778	0.106334	-0.00520304	-0.0904888	-0.00305878
10317.X00179701.16S	-0.437772	0.0702151	-0.0129549	-0.172858	0.00229614
10317.X00179702.16S	-0.435163	0.107453	-0.00846599	-0.126385	0.00738411
10317.X00179706.16S	-0.456446	0.193213	-0.00500006	0.00911075	-0.000302078
10317.X00179707.16S	-0.264717	-0.218566	-0.00925898	-0.279757	-0.0209266
10317.X00179709.16S	-0.443967	0.203891	0.0036285	-0.0106986	0.00583656
10317.X00179722.16S	-0.459975	0.137044	-0.0101934	0.142649	0.0103848
10317.X00179725.16S	-0.438133	0.220408	0.00151425	0.156132	0.00344472
10317.X00179726.16S	-0.356674	-0.0558948	-0.00963877	-0.225682	-0.00230961
10317.X00179728.16S	-0.455375	-0.190849	-0.0452386	0.0796484	0.0173113
10317.X00179729.16S	-0.443071	0.0515626	-0.0165765	-0.207173	0.00293657
10317.X00179730.16S	-0.39574	-0.0592511	-0.0182833	-0.267097	0.00202334
10317.X00179731.16S	-0.432932	-0.0482042	-0.0240973	-0.252746	0.000549963
10317.X00179733.16S	-0.336969	0.214043	0.023681	0.0713455	0.000485925
10317.X00179735.16S	-0.404951	0.0510834	-0.00903311	-0.161642	-0.000437414
10317.X00179736.16S	-0.428422	0.304244	0.0134988	0.176448	0.00190135
10317.X00179738.16S	-0.408477	0.00204442	-0.0129775	-0.182157	0.00534791
10317.X00179739.16S	-0.48272	-0.0146092	-0.0307945	-0.0411899	0.0115072
10317.X00179740.16S	-0.415702	-0.0643992	-0.02213	0.0100939	0.0149007
10317.X00179741.16S	-0.414126	0.0991137	-0.00364832	-0.075521	0.00385127
10317.X00179743.16S	-0.387552	0.0686435	-0.00439306	-0.121046	-0.00505564
10317.X00179745.16S	-0.457954	0.246926	0.00275476	0.0752777	0.00754086
10317.X00179746.16S	-0.465084	0.105598	-0.0160882	0.0723424	0.00774464
10317.X00179747.16S	-0.444557	0.136438	-0.00541613	-0.0429491	0.00984365
10317.X00179750.16S	-0.414938	0.238295	0.00857237	0.127239	0.00274607
10317.X00179752.16S	-0.434752	0.219793	0.00561466	0.0779765	0.00260185
10317.X00179765.16S	-0.279629	-0.486334	-0.0399139	0.271453	0.00968017
10317.X00179766.16S	-0.409682	0.184605	0.0034279	0.0323509	0.00116107
10317.X00179767.16S	-0.434817	-0.0396091	-0.0254429	-0.161266	0.00422607
10317.X00179769.16S	-0.403599	0.272577	0.0175843	0.103409	0.00614008
10317.X00179770.16S	-0.44912	0.283228	0.00801062	0.0989622	0.00576627
10317.X00179774.16S	-0.471498	0.118655	-0.0130869	-0.091607	0.00568616
10317.X00179778.16S	-0.427713	0.176506	0.00122855	0.0341398	0.00580679
10317.X00179781.16S	-0.372659	-0.286518	-0.0372003	0.32414	0.022831
10317.X00179782.16S	-0.407371	0.131244	0.000281072	0.0057351	-0.0010465
10317.X00179784.16S	-0.40299	0.351928	0.0240019	0.232971	0.000418903
10317.X00179787.16S	-0.406807	-0.0496226	-0.0181188	0.00932431	0.00610516
10317.X00179789.16S	-0.445892	0.171291	-0.00516883	0.0228397	0.00417411
10317.X00179795.16S	-0.378728	-0.0187111	-0.0118426	-0.215064	-0.00836563
10317.X00179796.16S	-0.434953	-0.0737119	-0.0287725	-0.230614	0.00197375
10317.X00179801.16S	-0.440192	0.0536845	-0.0170132	-0.0992475	-0.00348911
10317.X00179804.16S	-0.442769	0.233606	0.000746587	0.0761145	-0.00526465
10317.X00179805.16S	-0.422747	0.303637	0.0152726	0.171008	0.00103409
10317.X00179806.16S	-0.441763	-0.04974	-0.0268954	-0.0860733	0.00510495
10317.X00179807.16S	-0.3136	-0.295079	-0.0251208	0.299106	0.0109578
10317.X00179808.16S	-0.422808	0.317497	0.0160007	0.184626	0.00148543
10317.X00179809.16S	-0.457377	0.133261	-0.0131442	-0.00675754	-0.000788354
10317.X00179812.16S	-0.453769	0.246318	0.0033336	0.0629251	0.00987926
10317.X00179813.16S	-0.409605	0.276054	0.0154979	0.131359	0.00819109
10317.X00179815.16S	-0.421087	0.266462	0.0130142	0.0989297	0.00168919
10317.X00179816.16S	-0.444846	0.196262	-0.00208646	0.058403	0.00146927
10317.X00179818.16S	-0.376925	-0.118677	-0.0211133	-0.286763	-0.00565152
10317.X00179822.16S	-0.440498	0.132189	-0.00861103	-0.032452	-9.27452e-05
10317.X00179824.16S	-0.372439	-0.161286	-0.0257685	-0.123801	-0.000648648
10317.X00179827.16S	-0.330963	-0.294638	-0.0299109	0.028438	0.00133237
10317.X00179828.16S	-0.426239	0.193384	0.00112514	0.0824384	-0.00203104
10317.X00179829.16S	-0.368139	-0.0276663	-0.00795314	-0.168536	-0.00187292
10317.X00179833.16S	-0.380234	-0.174153	-0.0284265	-0.0779618	0.00142675
10317.X00179842.16S	-0.413942	0.328668	0.0185714	0.197028	-0.000314455
10317.X00179846.16S	-0.435836	-0.203663	-0.0416975	0.153367	0.0188337
10317.X00179853.16S	-0.411181	-0.108027	-0.0267223	-0.190344	-0.000565482
10317.X00179854.16S	-0.350486	0.113883	0.00734959	0.00938989	0.00708711
10317.X00179855.16S	-0.258153	-0.45474	-0.0306828	0.35515	0.012999
10317.X00179856.16S	-0.392344	-0.0768142	-0.0195124	-0.121783	0.00132789
10317.X00179857.16S	-0.449735	0.10708	-0.0119362	-0.0973905	0.000210675
10317.X00179861.16S	-0.388115	0.340914	0.0269354	0.203229	0.00233073
10317.X00179862.16S	-0.383364	-0.0627182	-0.0185743	-0.111542	-0.00606036
10317.X00179864.16S	-0.442689	0.268218	0.00565168	0.130295	0.00138795
10317.X00179865.16S	-0.447767	0.238186	0.0026378	0.0895523	0.00270502
10317.X00179867.16S	-0.46547	0.0764621	-0.0187652	0.210447	0.0125428
10317.X00179871.16S	-0.439396	-0.200194	-0.0432551	-0.00310298	0.0103405
10317.X00179872.16S	-0.459951	0.16031	-0.00712574	-0.073232	0.00847526
10317.X00179873.16S	-0.46006	0.188124	-0.00300327	-0.01938	0.00382883
10317.X00179875.16S	-0.422232	0.103606	-0.00748234	-0.118173	0.000428822
10317.X00179876.16S	-0.454355	0.0993444	-0.0109472	-0.110939	0.00375657
10317.X00179877.16S	-0.438923	-0.0632173	-0.0266603	0.228808	0.0180535
10317.X00179883.16S	-0.404864	0.090455	-0.00375155	-0.0826144	-0.00228694
10317.X00179887.16S	-0.260125	-0.496606	-0.0360429	0.295331	0.0119674
10317.X00179888.16S	-0.440786	0.263227	0.00772832	0.0826581	0.00586321
10317.X00179889.16S	-0.451797	0.205204	-0.000249476	0.0552006	0.00771381
10317.X00179890.16S	-0.435317	0.0311127	-0.0176042	-0.175981	-0.00100781
10317.X00179891.16S	-0.353364	0.299202	0.0328667	0.205528	-0.00611108
10317.X00179896.16S	-0.461076	0.0596844	-0.0177372	0.0607394	0.0131634
10317.X00179897.16S	-0.404213	0.0983468	-0.00304014	-0.0281633	0.00906727
10317.X00179899.16S	-0.439109	0.283756	0.0111331	0.11371	0.00518122
10317.X00179900.16S	-0.441384	0.086634	-0.0137275	-0.0716774	-0.00287656
10317.X00179904.16S	-0.444047	0.179192	-1.52881e-05	-0.0316912	0.00692936
10317.X00179909.16S	-0.407953	-0.156441	-0.0322384	0.180978	0.0117673
10317.X00179911.16S	-0.353027	-0.384786	-0.0428522	0.25134	0.0184413
10317.X00179912.16S	-0.270517	-0.481178	-0.0390614	0.302527	0.0107873
10317.X00179918.16S	-0.454419	0.270826	0.00580933	0.107181	0.00434923
10317.X00179921.16S	-0.439554	0.0189996	-0.0191118	-0.0398042	0.00156611
10317.X00179927.16S	-0.461639	0.249768	0.00119296	0.0747779	0.00732004
10317.X00179928.16S	-0.447618	-0.180693	-0.0416216	0.246264	0.0251093
10317.X00179929.16S	-0.41815	-0.0217933	-0.0175451	-0.120598	0.00012131
10317.X00179930.16S	-0.447501	-0.13422	-0.036562	-0.0279885	0.00802348
10317.X00179933.16S	-0.363604	-0.358232	-0.044762	0.100516	0.00755545
10317.X00179934.16S	-0.392344	-0.347812	-0.0478152	0.16639	0.0178981
10317.X00179937.16S	-0.381075	-0.0161405	-0.0128456	-0.171661	-0.00200738
10317.X00179938.16S	-0.459985	0.123998	-0.0120525	-0.0947977	0.00120903
10317.X00179944.16S	-0.427855	0.179522	1.96723e-05	0.0299957	-0.001047
10317.X00179945.16S	-0.381418	0.0912104	0.00297795	-0.0733168	-0.000938098
10317.X00179949.16S	-0.326686	-0.308269	-0.032354	-0.0431357	-0.0053107
10317.X00179950.16S	-0.3268	-0.41617	-0.0424841	0.249561	0.0112332
10317.X00179953.16S	-0.383735	0.1739	0.0101792	0.0461965	0.00131933
10317.X00179954.16S	-0.371547	0.064311	-0.00205119	-0.058585	0.00744544
10317.X00179955.16S	-0.42775	0.133429	-0.00131227	-0.0595856	-0.00038766
10317.X00179958.16S	-0.416684	0.35005	0.0211069	0.209206	0.000505168
10317.X00179959.16S	-0.288302	-0.426943	-0.0346041	0.334511	0.0146343
10317.X00179960.16S	-0.362367	0.0663946	0.00300036	-0.096479	-0.00438484
10317.X00179962.16S	-0.363273	-0.362431	-0.044726	0.15723	0.0138232
10317.X00179963.16S	-0.438794	-0.0439188	-0.0259106	-0.0873569	0.00572102
10317.X00179964.16S	-0.451001	-0.121546	-0.0359215	0.106913	0.0157155
10317.X00179966.16S	-0.357093	-0.402591	-0.0476118	0.209618	0.0146948
10317.X00179967.16S	-0.364936	0.311801	0.0301792	0.171306	0.00225753
10317.X00179968.16S	-0.360067	-0.243942	-0.0298637	-0.173167	-0.00403592
10317.X00179969.16S	-0.418883	-0.0267229	-0.0215744	-0.215695	0.00134773
10317.X00179972.16S	-0.459897	0.227336	-0.000610781	0.0312553	0.00306927
10317.X00179974.16S	-0.346413	0.195625	0.0175658	0.121496	-0.0046684
10317.X00179975.16S	-0.401379	0.0097174	-0.0144892	-0.136405	-0.00114964
10317.X00179977.16S	-0.420941	-0.202998	-0.0387519	0.269055	0.0238214
10317.X00179978.16S	-0.404955	0.329995	0.0198488	0.190088	-0.00115208
10317.X00179979.16S	-0.380173	0.0228714	-0.0051047	-0.093615	-0.00300261
10317.X00179983.16S	-0.445822	0.0350021	-0.0205064	-0.000514206	4.03447e-05
10317.X00179986.16S	-0.326058	-0.419305	-0.0426117	0.266641	0.0158849
10317.X00179988.16S	-0.314496	-0.41428	-0.0380016	0.304569	0.0161104
10317.X00179991.16S	-0.456236	-0.139419	-0.0393573	0.0180843	0.0171044
10317.X00179992.16S	-0.404105	0.0775083	-0.00644758	-0.0710414	0.00243105
10317.X00179993.16S	-0.447118	0.275758	0.0073107	0.121297	0.00778691
10317.X00179994.16S	-0.456252	0.276593	0.00541996	0.111635	0.00323334
10317.X00180002.16S	-0.36617	0.166931	0.0146672	0.0152912	-0.00529196
10317.X00180003.16S	-0.292991	-0.462973	-0.0402581	0.257106	0.0103751
10317.X00180004.16S	-0.431506	0.266476	0.00960596	0.113066	0.00387809
10317.X00180009.16S	-0.221098	-0.503726	-0.0293094	0.340057	0.0102832
10317.X00180010.16S	-0.434668	0.294468	0.0124609	0.152427	0.00283253
10317.X00180012.16S	-0.443312	0.129297	-0.00880796	-0.0806068	-0.00256635
10317.X00180013.16S	-0.404984	0.126173	0.00215395	-0.0709831	0.00354168
10317.X00180014.16S	-0.438338	0.033086	-0.0167187	-0.208587	0.00508416
10317.X00180017.16S	-0.307467	-0.275501	-0.024979	-0.096566	-0.0123705
10317.X00180021.16S	-0.450086	0.121868	-0.0106145	-0.0755725	0.00648576
10317.X00180024.16S	-0.478138	0.00763841	-0.0293239	0.0382954	0.0112094
10317.X00180025.16S	-0.404822	0.217501	0.0112678	0.0563953	0.00236474
10317.X00180026.16S	-0.449199	0.199656	-0.00201682	0.0242772	0.00157589
10317.X00180027.16S	-0.300511	-0.435382	-0.0394767	0.265621	0.014471
10317.X00180028.16S	-0.427798	0.157919	-0.00301235	0.0325939	3.91038e-05
10317.X00180029.16S	-0.277841	0.176506	0.0335769	0.096787	-0.0150904
10317.X00180030.16S	-0.463041	0.213983	-0.00143244	0.0286043	0.00765247
10317.X00180031.16S	-0.436963	0.252929	0.0040481	0.114271	0.00434555
10317.X00180033.16S	-0.382998	0.0080727	-0.00593791	-0.183844	0.00158845
10317.X00180035.16S	-0.180584	-0.53962	-0.0239357	0.375425	0.00628735
10317.X00180038.16S	-0.441195	-0.00678546	-0.0225158	-0.0889318	0.00409894
10317.X00180039.16S	-0.427859	0.219334	0.00852571	0.0709024	0.00449917
10317.X00180041.16S	-0.382512	0.173447	0.00435637	0.0902566	-0.00268817
10317.X00180043.16S	-0.431877	0.271215	0.0112984	0.133027	0.00723158
10317.X00180044.16S	-0.448182	0.144429	-0.00442248	-0.0631143	0.00560407
10317.X00180045.16S	-0.402079	0.122813	0.00146722	-0.0911175	-0.00441831
10317.X00180048.16S	-0.377182	0.151662	0.00725043	0.0180439	0.00460241
10317.X00180049.16S	-0.397006	0.0541964	-0.00865557	-0.0368292	-0.00646726
10317.X00180051.16S	-0.222854	-0.491725	-0.0275027	0.363222	0.00827254
10317.X00180053.16S	-0.296717	-0.385446	-0.0335478	0.0782031	-0.00153137
10317.X00180056.16S	-0.329538	-0.414832	-0.0418339	0.253413	0.016822
10317.X00180057.16S	-0.455478	0.196763	-0.00237949	0.0131126	0.00563368
10317.X00180058.16S	-0.410334	0.138448	0.000789905	-0.0337902	0.00511304
10317.X00180059.16S	-0.378187	0.0464293	-0.00382376	-0.0942486	-0.0090036
10317.X00180062.16S	-0.285558	-0.475054	-0.0402812	0.28198	0.00999511
10317.X00180063.16S	-0.241358	-0.524626	-0.0350356	0.286525	0.00677449
10317.X00180069.16S	-0.4196	0.26324	0.0123179	0.106015	0.00403815
10317.X00180072.16S	-0.465508	0.139613	-0.0102475	-0.0666746	0.00587032
10317.X00180077.16S	-0.317974	0.112481	0.0165204	-0.0148436	-0.00720447
10317.X00180082.16S	-0.432491	0.138894	-0.0061591	0.0104668	-0.00235543
10317.X00180083.16S	-0.445386	0.0356832	-0.0170083	-0.123596	0.00359795
10317.X00180091.16S	-0.420782	0.152881	-0.00100641	-0.011244	0.00385448
10317.X00180093.16S	-0.428672	0.0170314	-0.0174928	-0.150908	0.00228114
10317.X00180094.16S	-0.35735	0.144224	0.0131805	-0.0467712	-0.0106867
10317.X00180095.16S	-0.45865	0.14678	-0.00945392	-0.0642106	0.00196826
10317.X00180097.16S	-0.443754	0.232744	0.0031191	0.0739049	0.00750751
10317.X00180101.16S	-0.40344	0.0286306	-0.00905428	-0.12928	-0.000850007
10317.X00180115.16S	-0.457269	0.212894	-0.000555662	0.0451874	0.00758135
10317.X00180116.16S	-0.406393	-0.123403	-0.0255414	-0.102059	0.00254189
10317.X00180121.16S	-0.45999	0.136499	-0.00939485	-0.0781277	0.0102515
10317.X00180126.16S	-0.441843	0.24114	0.0035903	0.0867913	0.000255275
10317.X00180129.16S	-0.31166	-0.0968799	-0.00589202	-0.119246	-0.0174137
10317.X00180130.16S	-0.326357	0.126325	0.0177563	-0.0788267	-0.0116729
10317.X00180131.16S	-0.420497	0.0510836	-0.0125807	-0.128435	-0.00248745
10317.X00180136.16S	-0.449359	0.189649	0.00103213	0.00998696	0.00784856
10317.X00180139.16S	-0.408309	0.133585	-0.000943207	-0.0309102	0.00161714
10317.X00180140.16S	-0.41503	0.278303	0.0154104	0.134953	0.00485265
10317.X00180146.16S	-0.285237	0.185675	0.0280804	0.171718	-0.0149818
10317.X00180148.16S	-0.436528	0.199435	-0.00113581	0.0747835	0.000643793
10317.X00180149.16S	-0.436418	0.235026	0.00301234	0.0962033	0.00220452
10317.X00180150.16S	-0.448756	0.125284	-0.00775086	-0.0668546	0.00810421
10317.X00180152.16S	-0.354578	-0.313215	-0.0369584	0.234687	0.0138326
10317.X00180153.16S	-0.455964	0.147189	-0.00873409	-0.072109	0.00589027
10317.X00180154.16S	-0.44195	-0.0715799	-0.0290624	0.09795	0.012552
10317.X00180155.16S	-0.366933	-0.33449	-0.0414817	0.152301	0.0139717
10317.X00180159.16S	-0.437248	0.0220423	-0.0178458	-0.119018	0.0062812
10317.X00180160.16S	-0.387936	0.193659	0.00880827	0.0715422	-6.50239e-05
10317.X00180161.16S	-0.360809	-0.0964915	-0.0166819	-0.211906	-0.0048136
10317.X00180163.16S	-0.391207	0.339189	0.0235528	0.206822	-0.00764351
10317.X00180165.16S	-0.450915	0.215547	-3.8582e-05	0.0394747	0.00372625
10317.X00180166.16S	-0.456604	0.248933	0.00273075	0.087592	0.00140692
10317.X00180168.16S	-0.359931	0.00756094	-0.00269768	-0.0846217	-0.0065398
10317.X00180169.16S	-0.390331	-0.118586	-0.0247588	-0.117239	-0.00546243
10317.X00180170.16S	-0.419443	0.156902	3.28129e-06	0.0120403	0.00418815
10317.X00180173.16S	-0.332654	0.0105982	0.00472787	-0.0932408	-0.00647563
10317.X00180176.16S	-0.424841	0.158706	-0.00223108	-0.000338327	0.00427915
10317.X00180178.16S	-0.415086	0.250012	0.010113	0.128047	-0.000498962
10317.X00180184.16S	-0.417706	-0.107932	-0.0281216	-0.309116	-0.00128171
10317.X00180185.16S	-0.404669	0.154225	0.000952938	0.0355891	0.000625806
10317.X00180186.16S	-0.427247	0.274724	0.00899044	0.148613	-0.00276819
10317.X00180188.16S	-0.425229	0.232501	0.00607874	0.0485299	0.0044112
10317.X00180189.16S	-0.461158	0.115152	-0.0121293	-0.10691	0.00364021
10317.X00180191.16S	-0.445856	0.234388	0.00280442	0.0723677	0.00100032
10317.X00180196.16S	-0.395963	0.16077	0.00365174	0.00793931	0.00932143
10317.X00180199.16S	-0.313494	-0.187746	-0.0172142	-0.16294	-0.011044
10317.X00180200.16S	-0.334859	-0.424072	-0.0461346	0.100516	0.00668413
10317.X00180201.16S	-0.431239	0.232149	0.00250134	0.104534	-0.000505366
10317.X00180202.16S	-0.399121	0.254809	0.0139576	0.101947	0.002255
10317.X00180205.16S	-0.436971	-0.0164913	-0.0230737	-0.235725	-0.00146314
10317.X00180207.16S	-0.420412	0.313681	0.0156122	0.181896	-0.000946738
10317.X00180209.16S	-0.349481	-0.346058	-0.0393571	0.135913	0.00886855
10317.X00180210.16S	-0.39755	0.103411	-0.000666935	-0.0567417	0.00362118
10317.X00180211.16S	-0.41935	0.189149	0.00468766	0.0213229	0.00688448
10317.X00180215.16S	-0.384523	0.0781351	-0.00110106	-0.0935594	0.00309053
10317.X00180216.16S	-0.472545	0.205805	-0.00414685	-0.0121405	0.00793402
10317.X00180217.16S	-0.417058	-0.0479131	-0.021798	-0.176145	0.00373432
10317.X00180219.16S	-0.452863	0.212114	-0.00113477	0.0441983	0.00274152
10317.X00180220.16S	-0.388979	0.303544	0.0202311	0.202705	-0.00098556
10317.X00180221.16S	-0.388896	-0.0568782	-0.0177933	-0.187036	9.34552e-05
10317.X00180222.16S	-0.442823	0.284808	0.00850627	0.136175	0.00124536
10317.X00180224.16S	-0.416863	0.174598	0.00229704	0.0427955	0.00277266
10317.X00180232.16S	-0.399612	-0.233024	-0.0382043	-0.041287	0.00304948
10317.X00180233.16S	-0.434684	0.0598123	-0.0120816	-0.129319	0.00765302
10317.X00180234.16S	-0.456419	0.236743	0.000192604	0.082851	0.00286422
10317.X00180238.16S	-0.350739	-0.350079	-0.0387855	0.308751	0.0202567
10317.X00180239.16S	-0.440038	-0.121487	-0.0358613	0.241999	0.0151201
10317.X00180242.16S	-0.374964	-0.128083	-0.0228578	-0.210578	-0.00511353
10317.X00180243.16S	-0.419742	0.21214	0.00647292	0.0534494	0.00374292
10317.X00180247.16S	-0.387205	0.0697945	-0.00233584	-0.113971	-0.00213658
10317.X00180248.16S	-0.397386	0.0753654	-0.00321138	-0.0812202	0.00343807
10317.X00180250.16S	-0.194574	-0.48587	-0.0227655	0.2902	-0.00132586
10317.X00180253.16S	-0.443531	0.293723	0.00854496	0.135228	0.00424699
10317.X00180254.16S	-0.323097	-0.461577	-0.0481111	0.164183	0.0065088
10317.X00180255.16S	-0.422514	0.242829	0.00817492	0.112535	0.00148518
10317.X00180256.16S	-0.404662	0.114086	-0.00256807	-0.0256163	0.000967833
10317.X00180257.16S	-0.231428	-0.520195	-0.0328067	0.296565	0.0067506
10317.X00180258.16S	-0.401828	-0.00826766	-0.012693	-0.243704	-0.00337679
10317.X00180259.16S	-0.360998	-0.0851054	-0.0146592	-0.290081	-0.0143159
10317.X00180262.16S	-0.371563	0.0714238	-0.000624185	-0.0798098	-0.00273352
10317.X00180264.16S	-0.428188	0.199641	8.84686e-05	0.0558004	-0.00275749
10317.X00180266.16S	-0.397683	-0.0702901	-0.0199676	-0.242226	-0.00424319
10317.X00180270.16S	-0.439489	0.285489	0.00872086	0.138312	0.00105872
10317.X00180271.16S	-0.462734	-0.051523	-0.0294257	0.100417	0.0171229
10317.X00180274.16S	-0.181021	-0.174305	0.0118808	-0.19314	-0.0254491
10317.X00180275.16S	-0.39656	0.00656837	-0.0102957	-0.0456873	0.00142903
10317.X00180279.16S	-0.345199	-0.400214	-0.0449476	0.196839	0.00981186
10317.X00180282.16S	-0.415318	0.114426	-0.0041886	-0.0451356	-0.000665218
10317.X00180283.16S	-0.447297	0.197872	0.000742828	0.0304599	0.00411421
10317.X00180284.16S	-0.370348	0.0333634	-0.00523037	-0.0937558	-0.00580587
10317.X00180285.16S	-0.446221	-0.0299316	-0.0258289	-0.0477939	0.00228787
10317.X00180286.16S	-0.321186	-0.423984	-0.041979	0.282844	0.0160432
10317.X00180287.16S	-0.44386	0.0387369	-0.019414	0.179323	0.0075152
10317.X00180288.16S	-0.426899	0.289211	0.0116641	0.148227	-0.00251374
10317.X00180290.16S	-0.434603	0.194849	0.00281051	0.0271964	0.00314459
10317.X00180297.16S	-0.37006	0.0844845	0.0017553	-0.0906736	-0.000302004
10317.X00180298.16S	-0.35199	-0.38983	-0.0443176	0.25255	0.020445
10317.X00180301.16S	-0.475045	0.182648	-0.0104565	-0.00719323	0.00423322
10317.X00180302.16S	-0.452232	0.245283	0.00386066	0.0553434	0.00587684
10317.X00180303.16S	-0.451793	0.1736	-0.00678001	0.0292111	0.00235801
10317.X00180308.16S	-0.434016	-0.199422	-0.0408672	0.0933726	0.018382
10317.X00180309.16S	-0.461637	0.20171	-0.00261033	0.00750618	0.0049888
10317.X00180314.16S	-0.410947	-0.265446	-0.0429381	0.251503	0.0255071
10317.X00180315.16S	-0.429488	-0.024177	-0.0210542	-0.242447	0.00329454
10317.X00180318.16S	-0.449284	0.151033	-0.00681629	0.026701	0.00820613
10317.X00180320.16S	-0.416751	0.331693	0.0189519	0.189292	-0.000844242
10317.X00180321.16S	-0.436906	0.075187	-0.0122159	-0.0871227	0.00701428
10317.X00180322.16S	-0.413651	0.206045	0.00882493	0.0706245	0.00484377
10317.X00180324.16S	-0.335679	-0.005561	-0.000344596	-0.112596	-0.00907392
10317.X00180325.16S	-0.449254	0.0565273	-0.0174642	-0.0886192	0.00354378
10317.X00180328.16S	-0.444555	0.0438316	-0.0170355	-0.198027	0.00381164
10317.X00180331.16S	-0.446979	0.243661	0.00194646	0.099308	0.00268885
10317.X00180334.16S	-0.369788	0.101352	0.00602513	-0.148432	-0.0117615
10317.X00180337.16S	-0.438679	0.0683934	-0.0144711	-0.0775348	0.00733304
10317.X00180339.16S	-0.347959	0.0354381	-0.00105408	-0.0409886	-0.00655402
10317.X00180343.16S	-0.329122	-0.380581	-0.0378137	0.331744	0.0207565
10317.X00180344.16S	-0.405993	-0.121192	-0.0285389	0.000380437	0.00842199
10317.X00180349.16S	-0.456199	0.249461	0.00281016	0.104101	0.00734014
10317.X00180350.16S	-0.451388	0.221707	0.00314229	0.0443073	0.00664405
10317.X00180351.16S	-0.288977	-0.439813	-0.0373444	0.325608	0.0134745
10317.X00180354.16S	-0.457409	0.192589	-0.00582571	0.032733	0.00141733
10317.X00180355.16S	-0.467484	0.177162	-0.00913652	0.0167464	0.00474162
10317.X00180358.16S	-0.432131	0.154308	-0.00176551	-0.0765799	0.00296364
10317.X00180360.16S	-0.410628	0.165227	0.00036409	0.034055	-0.000766178
10317.X00180361.16S	-0.267887	-0.503074	-0.0391585	0.279577	0.0118388
10317.X00180362.16S	-0.426919	0.0596574	-0.0103364	-0.169862	-0.000548891
10317.X00180367.16S	-0.388071	0.0804144	-0.000383646	-0.0944811	-0.000240258
10317.X00180369.16S	-0.392485	-0.205117	-0.0334932	-0.134936	0.00528769
10317.X00180372.16S	-0.446447	0.278292	0.00721441	0.129556	0.00404305
10317.X00180373.16S	-0.442102	0.176063	-0.00289314	-0.00629187	-0.00100015
10317.X00180374.16S	-0.440475	0.125478	-0.00985729	-0.00849132	-0.00021074
10317.X00180378.16S	-0.403544	-0.298375	-0.0460458	0.160533	0.0207249
10317.X00180379.16S	-0.449397	0.0390839	-0.0197785	-0.150715	0.00295796
10317.X00180385.16S	-0.446649	0.244066	0.00339796	0.0447297	0.00504892
10317.X00180386.16S	-0.447604	0.29613	0.00827825	0.146131	0.00385617
10317.X00180388.16S	-0.420791	0.181632	0.00139958	0.0436128	0.000407573
10317.X00180389.16S	-0.420218	0.281442	0.0150325	0.108705	0.00256489
10317.X00180390.16S	-0.427219	0.317476	0.016041	0.191513	0.00141324
10317.X00180401.16S	-0.38165	0.0784409	-0.00141796	-0.065282	0.000454056
10317.X00180405.16S	-0.46448	0.215868	-0.0017199	0.0366291	0.00914536
10317.X00180406.16S	-0.315003	-0.250325	-0.0231754	-0.287903	-0.0170122
10317.X00180407.16S	-0.413526	0.165636	0.000727568	0.0631335	-0.00273167
10317.X00180410.16S	-0.419509	0.137875	-0.00437567	-0.0181397	-0.00170435
10317.X00180412.16S	-0.407769	-0.275534	-0.043327	0.248075	0.0234235
10317.X00180414.16S	-0.300566	-0.269666	-0.0203385	-0.189	-0.00914095
10317.X00180415.16S	-0.45122	0.050897	-0.0188646	-0.190547	0.0017489
10317.X00180416.16S	-0.355866	0.156355	0.0114337	0.0234629	-0.00402571
10317.X00180417.16S	-0.423063	0.0877092	-0.00701172	-0.0927174	0.00617608
10317.X00180419.16S	-0.344789	-0.020782	-0.00291279	-0.14389	-0.00435374
10317.X00180422.16S	-0.423277	-0.207616	-0.0400326	0.0361381	0.0112857
10317.X00180423.16S	-0.429127	0.222861	0.00535182	0.0790934	0.00324078
10317.X00180424.16S	-0.420604	0.117112	-0.00418201	-0.0805008	0.00985232
10317.X00180426.16S	-0.465092	0.204423	-0.00280833	-0.000213797	0.00610261
10317.X00180430.16S	-0.439	0.308243	0.0108689	0.157573	0.00384978
10317.X00180432.16S	-0.420395	-0.163522	-0.0344901	-0.16373	0.000422126
10317.X00180434.16S	-0.41199	-0.273531	-0.0449253	-0.0364718	0.00926014
10317.X00180439.16S	-0.411701	0.131897	-0.00165439	-0.0378251	0.00155589
10317.X00180442.16S	-0.414242	0.18983	0.00516196	0.0224256	0.00287486
10317.X00180447.16S	-0.0558546	-0.0815034	0.0514021	0.000559212	-0.0305524
10317.X00180448.16S	-0.299884	-0.214015	-0.0162144	-0.32236	-0.0144247
10317.X00180449.16S	-0.323818	-0.406189	-0.0414326	0.216171	0.0116792
10317.X00180450.16S	-0.310834	-0.397039	-0.0352528	0.339098	0.0207381
10317.X00180451.16S	-0.406352	0.31341	0.018206	0.188805	-0.00133386
10317.X00180454.16S	-0.439641	0.241265	0.00603009	0.166796	-0.000197607
10317.X00180456.16S	-0.424338	0.19427	0.00454804	0.0188091	0.00223963
10317.X00180457.16S	-0.463032	0.239965	-0.00041661	0.0525167	0.0060054
10317.X00180460.16S	-0.342732	0.0258216	-0.000994959	-0.0999765	-0.00526592
10317.X00180461.16S	-0.441483	0.159103	-0.00387271	-0.0226426	0.00353704
10317.X00180463.16S	-0.440504	0.247065	0.00617223	0.0367216	0.00283059
10317.X00180464.16S	-0.293544	0.211539	0.0327054	0.143888	-0.00876648
10317.X00180465.16S	-0.370138	-0.345313	-0.0440508	0.157247	0.0112512
10317.X00180469.16S	-0.417496	-0.00723736	-0.0171007	-0.108648	0.00628647
10317.X00180471.16S	-0.404451	-0.00176967	-0.0163854	-0.179636	-0.00426529
10317.X00180473.16S	-0.436095	0.198805	9.82964e-05	0.021181	0.00418851
10317.X00180474.16S	-0.430097	-0.0430227	-0.0252621	-0.0586899	0.00152639
10317.X00180476.16S	-0.340245	-0.00726719	-0.000985528	-0.071377	-0.00130891
10317.X00180477.16S	-0.355701	0.0898375	0.00459343	-0.0175238	-0.00719788
10317.X00180478.16S	-0.353179	-0.226394	-0.0280226	-0.205144	-0.00602058
10317.X00180480.16S	-0.308682	-0.412109	-0.0391545	0.282108	0.0153594
10317.X00180481.16S	-0.430272	-0.104671	-0.0293621	-0.106747	0.00447994
10317.X00180482.16S	-0.312655	-0.497326	-0.0483802	0.111292	0.00987385
10317.X00180483.16S	-0.421127	0.151522	0.000400606	-0.0418532	0.00452574
10317.X00180484.16S	-0.450097	0.270132	0.00649823	0.105437	0.00505045
10317.X00180487.16S	-0.471135	0.114017	-0.0138582	-0.0114695	0.00750924
10317.X00180489.16S	-0.415952	0.0966132	-0.0038652	-0.0898955	0.00339861
10317.X00180491.16S	-0.42198	0.181657	0.00158894	0.00214593	0.00863015
10317.X00180492.16S	-0.423653	-0.013668	-0.020233	-0.204974	0.00296058
10317.X00180493.16S	-0.365321	-0.151628	-0.0242067	-0.359418	-0.0102022
10317.X00180494.16S	-0.442775	0.0831826	-0.0120135	-0.076784	0.00590536
10317.X00180497.16S	-0.468147	-0.0240747	-0.0288383	-0.116244	0.00941067
10317.X00180498.16S	-0.403913	0.267582	0.0137211	0.147876	0.000905371
10317.X00180500.16S	-0.401195	-0.0707791	-0.0210562	-0.146338	-0.00347317
10317.X00180501.16S	-0.358703	0.0218948	-0.00219669	-0.0860117	-0.0042324
10317.X00180502.16S	-0.432881	-0.242305	-0.0454146	0.0114838	0.0125719
10317.X00180504.16S	-0.462295	0.258367	0.00232084	0.0975581	0.00628045
10317.X00180507.16S	-0.433955	0.0943395	-0.00917785	-0.0491335	0.00223495
10317.X00180513.16S	-0.343397	0.228077	0.0211263	0.191475	-0.00364415
10317.X00180514.16S	-0.455624	0.238364	0.00157974	0.129046	0.00499363
10317.X00180515.16S	-0.352848	-0.428143	-0.0494139	0.16838	0.0142071
10317.X00180516.16S	-0.378787	-0.0386966	-0.0142125	-0.19974	-0.00392306
10317.X00180518.16S	-0.463759	0.202863	-0.00305629	0.0252503	0.0105161
10317.X00180524.16S	-0.425763	0.0865006	-0.0096127	-0.0922196	0.000836282
10317.X00180530.16S	-0.282039	-0.447248	-0.0356126	0.321706	0.0142319
10317.X00180531.16S	-0.462049	0.139679	-0.0113464	0.0132752	0.00613742
10317.X00180534.16S	-0.383031	0.085444	-0.00146736	-0.047561	0.00392089
10317.X00180536.16S	-0.417109	0.219926	0.00581799	0.0887934	0.00168602
10317.X00180542.16S	-0.29209	-0.356684	-0.0309141	0.0772063	0.00107988
10317.X00180545.16S	-0.408155	0.108898	-0.00173032	-0.0861123	0.00134516
10317.X00182256.16S	-0.423712	0.292768	0.012887	0.131477	0.00271664
10317.X00182261.16S	-0.428394	0.279463	0.0123653	0.169326	0.000719886
10317.X00182265.16S	-0.412365	0.273084	0.0118902	0.114067	0.00119573
10317.X00182267.16S	-0.427957	0.341392	0.0174349	0.186674	0.00147566
10317.X00182271.16S	-0.370267	0.038322	-0.00103309	-0.100429	0.00339615
10317.X00182272.16S	-0.404137	0.220582	0.00742752	0.0986294	0.00544951
10317.X00182275.16S	-0.428565	0.311735	0.014315	0.153182	0.000934073
10317.X00182277.16S	-0.411006	0.338382	0.0209649	0.197861	-0.00110066
10317.X00182279.16S	-0.455866	0.108381	-0.0132592	0.0755018	0.00382607
10317.X00182283.16S	-0.334265	-0.44269	-0.0487018	0.0273614	0.00972687
10317.X00182285.16S	-0.417799	0.0795477	-0.00735371	-0.107615	0.00272332
10317.X00182287.16S	-0.429853	0.115269	-0.00753645	-0.0709594	-0.00571694
10317.X00182290.16S	-0.4279	0.268014	0.0093797	0.0937744	0.00218146
10317.X00182292.16S	-0.426557	0.286918	0.0134172	0.143616	0.00282752
10317.X00182294.16S	-0.418046	0.0479847	-0.0098133	-0.186964	0.00836264
10317.X00185435.16S	-0.339586	-0.382888	-0.0402065	0.3015	0.0198389
10317.X00185439.16S	-0.39875	0.25504	0.0116922	0.136931	0.00124446
10317.X00185447.16S	-0.454603	0.214266	-0.000751287	0.0253682	0.00270121
10317.X00185448.16S	-0.447882	0.294841	0.00850703	0.144505	0.00105129
10317.X00185450.16S	-0.449478	0.243086	0.00497983	0.103674	0.00603121
10317.X00185452.16S	-0.174997	-0.188035	0.0131522	-0.118539	-0.0211541
10317.X00185455.16S	-0.406173	0.139389	0.000736551	-0.0486766	0.00312119
10317.X00185459.16S	-0.408004	0.148552	0.00202217	0.00918188	0.0105016
10317.X00185463.16S	-0.423082	0.263057	0.0100999	0.188181	0.00100219
10317.X00185464.16S	-0.379957	0.0619211	-0.00542404	-0.0547921	-0.00845972
10317.X00185465.16S	-0.380798	-0.284511	-0.0386992	0.326415	0.0228994
10317.X00185470.16S	-0.449108	0.289476	0.00729672	0.13207	0.0016071
10317.X00185471.16S	-0.245425	-0.452241	-0.0295293	0.369243	0.0130443
10317.X00185475.16S	-0.469099	0.186309	-0.00560143	-0.00827072	0.00803811
10317.X00185476.16S	-0.421097	0.254029	0.00824631	0.121388	0.0019182
10317.X00185478.16S	-0.430472	0.144805	-0.00390759	-0.0480365	0.00573642
10317.X00185479.16S	-0.447411	0.154687	-0.00575255	0.0827218	0.0102913
10317.X00185482.16S	-0.441578	0.240298	0.00293231	0.119185	0.00135228
10317.X00185495.16S	-0.447809	0.0345089	-0.0185534	-0.199666	0.00642
10317.X00185504.16S	-0.450669	0.279148	0.0073767	0.110097	0.0079631
10317.X00185507.16S	-0.441697	0.163365	-0.00201093	-0.034389	0.00824995
10317.X00185508.16S	-0.290905	-0.030932	0.00626096	-0.0832538	-0.00899449
10317.X00185521.16S	-0.438154	0.0245579	-0.0183177	-0.186202	0.00550605
10317.X00185526.16S	-0.416173	0.337361	0.018778	0.203378	-0.000328999
10317.X00185537.16S	-0.444571	0.290252	0.00831845	0.129833	0.000632421
10317.X00185541.16S	-0.414558	0.175726	0.00356881	0.000247222	0.00795857
10317.X00185543.16S	-0.437581	0.245643	0.00427387	0.0926507	-0.000462443
10317.X00185548.16S	-0.43228	0.229521	0.00428767	0.0890625	0.0022925
10317.X00185554.16S	-0.350299	0.137071	0.0168558	0.10243	-0.00578987
10317.X00185555.16S	-0.446614	-0.012585	-0.0240612	-0.0885835	0.010963
10317.X00185565.16S	-0.418916	0.123162	-0.0013345	-0.0363696	0.00408775
10317.X00185566.16S	-0.278917	-0.487876	-0.0400643	0.270311	0.011576
10317.X00185569.16S	-0.376224	-0.330146	-0.0421741	0.252569	0.0212388
10317.X00185572.16S	-0.454251	0.221537	7.64652e-05	0.0184956	0.00837702
10317.X00185577.16S	-0.456943	0.250536	0.00352091	0.0645238	0.00519568
10317.X00185590.16S	-0.339637	-0.419954	-0.0453359	0.216328	0.013629
10317.X00185597.16S	-0.420507	0.31109	0.0155384	0.165945	0.000653128
10317.X00185600.16S	-0.427729	-0.207308	-0.0403459	0.300698	0.0251245
10317.X00185604.16S	-0.258171	-0.327979	-0.0184251	0.147531	0.00680657
10317.X00185605.16S	-0.462108	0.171573	-0.00857149	-0.00981599	0.00235915
10317.X00185608.16S	-0.450264	0.178915	-0.00701589	0.0142076	0.0040328
10317.X00185610.16S	-0.394218	-0.0520237	-0.017123	-0.290187	0.00134469
10317.X00185611.16S	-0.448268	0.102706	-0.0105592	-0.132191	0.00358744
10317.X00185613.16S	-0.409553	0.124058	-0.000398141	-0.0372271	0.00416557
10317.X00185621.16S	-0.426358	0.0508034	-0.0117684	-0.148918	0.0024238
10317.X00185622.16S	-0.458529	0.139615	-0.00784928	-0.0389353	0.0060874
10317.X00185624.16S	-0.46779	0.19741	-0.00628945	0.00954466	0.0019661
10317.X00185626.16S	-0.445076	0.229324	0.00134003	0.0616224	0.00486312
10317.X00185633.16S	-0.461786	0.0523568	-0.0201175	0.227064	0.0174444
10317.X00185637.16S	-0.437486	-0.157616	-0.0371449	0.17246	0.0221579
10317.X00185652.16S	-0.42498	0.172134	-0.0013322	0.00410213	-0.00322427
10317.X00185653.16S	-0.333513	-0.387754	-0.0398544	0.291516	0.016529
10317.X00185658.16S	-0.299817	0.218383	0.0322934	0.115467	-0.0108058
10317.X00185660.16S	-0.418513	0.341555	0.0188764	0.202497	0.00189
10317.X00185661.16S	-0.395051	0.259109	0.0141204	0.171499	-0.00384889
10317.X00185662.16S	-0.428014	-0.199614	-0.0387918	0.315323	0.0263446
10317.X00185663.16S	-0.445938	0.270903	0.00815909	0.0997049	0.00512265
10317.X00185665.16S	-0.429308	0.223598	0.00604955	0.0572634	0.00548254
10317.X00185669.16S	-0.333221	-0.415681	-0.0428445	0.257279	0.0167599
10317.X00185670.16S	-0.378962	-0.0721604	-0.0170511	-0.268757	-0.00232034
10317.X00185674.16S	-0.421603	0.314992	0.015353	0.153931	-5.08304e-05
10317.X00185676.16S	-0.382614	0.0266817	-0.0078285	-0.213119	-0.00574154
10317.X00185677.16S	-0.424566	0.304981	0.0150058	0.130352	-0.00205255
10317.X00185679.16S	-0.264483	-0.53282	-0.0435787	0.196041	0.00285104
10317.X00185694.16S	-0.423437	0.00529197	-0.0178478	-0.206148	0.00404899
10317.X00185696.16S	-0.43692	0.309648	0.0132228	0.131365	0.00293384
10317.X00185702.16S	-0.372348	0.381741	0.0328019	0.260959	-0.00626692
10317.X00185706.16S	-0.435965	0.247048	0.00694382	0.0993563	0.00477809
10317.X00185709.16S	-0.411161	0.344873	0.0218996	0.209825	0.0026435
10317.X00185712.16S	-0.150818	-0.542772	-0.0173168	0.413919	0.00504032
10317.X00185714.16S	-0.442494	0.1798	2.92438e-05	0.017655	0.00893796
10317.X00185715.16S	-0.361812	-0.17505	-0.0244527	-0.308945	-0.00802695
10317.X00185723.16S	-0.445181	0.221267	0.00192335	0.00611992	0.00265846
10317.X00185724.16S	-0.376027	0.316079	0.0241622	0.209872	-0.0018245
10317.X00185725.16S	-0.445312	0.285633	0.00766681	0.141381	0.00157888
10317.X00185726.16S	-0.457986	0.255966	0.001418	0.0777243	0.00548297
10317.X00185731.16S	-0.2867	-0.476345	-0.0400686	0.28372	0.0109814
10317.X00185732.16S	-0.446607	0.257377	0.00465546	0.104681	0.00158263
10317.X00185733.16S	-0.477866	0.00463188	-0.0290454	-0.00704268	0.0113627
10317.X00185735.16S	-0.317172	-0.392391	-0.037162	0.31923	0.0153985
10317.X00185742.16S	-0.454278	0.231132	0.00163309	0.0305561	0.000109656
10317.X00185745.16S	-0.432907	0.148928	-0.00321599	-0.0436407	0.00551423
10317.X00185746.16S	-0.415696	0.2937	0.0156296	0.169993	-0.00245122
10317.X00185752.16S	-0.249626	0.20037	0.0398975	0.0909509	-0.0230525
10317.X00185754.16S	-0.460202	0.140219	-0.00858678	-0.077927	0.00697562
10317.X00185757.16S	-0.445035	0.0633996	-0.0150581	-0.187215	0.00759252
10317.X00185760.16S	-0.380867	0.324194	0.0245209	0.20793	-0.00482569
10317.X00185765.16S	-0.458698	0.0273021	-0.0218495	-0.0917865	0.00581151
10317.X00185766.16S	-0.0943883	-0.0928398	0.0390233	-0.105672	-0.0293227
10317.X00185773.16S	-0.452055	0.081606	-0.0133788	-0.164067	0.00891534
10317.X00185774.16S	-0.375284	0.353936	0.0311198	0.228498	0.00303329
10317.X00185778.16S	-0.433631	0.00131028	-0.0196358	-0.194416	0.00507961
10317.X00185780.16S	-0.335746	-0.443695	-0.0472579	0.170148	0.0153642
10317.X00185782.16S	-0.256061	-0.464322	-0.0343227	0.01676	-0.00221258
10317.X00185784.16S	-0.44794	0.129906	-0.0103551	0.0151188	-0.000139716
10317.X00185785.16S	-0.408661	0.266118	0.0116436	0.152473	-0.00112834
10317.X00185794.16S	-0.467656	0.202507	-0.00589541	0.0210578	0.000538962
10317.X00185805.16S	-0.42355	0.121155	-0.00508848	-0.0692747	-0.0057873
10317.X00185806.16S	-0.377914	0.318902	0.0273196	0.185898	0.00285551
10317.X00185808.16S	-0.445379	0.248314	0.00517787	0.0692092	0.00641493
10317.X00185813.16S	-0.341045	0.132939	0.0121052	-0.0598895	-0.00593975
10317.X00185822.16S	-0.402277	0.136631	0.000467388	-0.0448795	-0.00222601
10317.X00185826.16S	-0.340686	-0.440575	-0.048634	0.165233	0.00951825
10317.X00185827.16S	-0.427263	0.212993	0.00538336	0.0427426	0.00548541
10317.X00185830.16S	-0.399689	0.204809	0.011523	0.0352898	0.00631325
10317.X00185834.16S	-0.431702	0.293046	0.0122091	0.135671	0.00606601
10317.X00185839.16S	-0.438984	0.279517	0.0102238	0.103677	0.000950007
10317.X00185844.16S	-0.417	0.0240933	-0.012631	-0.0804031	0.00727218
10317.X00185845.16S	-0.470435	0.197949	-0.0060062	0.0512625	0.00865747
10317.X00185849.16S	-0.425033	-0.130374	-0.0321955	-0.134718	0.000825595
10317.X00185851.16S	-0.438593	0.208975	0.00123801	0.0630393	0.00382115
10317.X00185852.16S	-0.332385	-0.368292	-0.0367227	0.330094	0.019371
10317.X00185854.16S	-0.415755	0.144283	-0.00239277	-0.0224356	0.00161993
10317.X00185862.16S	-0.371302	-0.361297	-0.0449281	0.219312	0.0168808
10317.X00185863.16S	-0.417622	0.225522	0.0110097	0.0775497	0.00306746
10317.X00185866.16S	-0.345722	0.106855	0.0117737	0.0137789	0.00486999
10317.X00185868.16S	-0.305844	0.203136	0.0290537	0.104939	-0.0103305
10317.X00185869.16S	-0.374277	0.33726	0.029166	0.22791	-0.00334814
10317.X00185870.16S	-0.171443	-0.117505	0.0171446	-0.199243	-0.0236336
10317.X00185873.16S	-0.447774	0.107629	-0.00935644	-0.122443	0.0117987
10317.X00185878.16S	-0.405579	0.299494	0.0192929	0.157117	0.00292121
10317.X00185879.16S	-0.428101	0.109669	-0.00440603	-0.00950287	0.0116101
10317.X00185880.16S	-0.40758	-0.206333	-0.0346141	0.37254	0.0275651
10317.X00185881.16S	-0.389922	0.195103	0.0108087	0.0467546	0.00709928
10317.X00185882.16S	-0.256525	0.195657	0.0388453	0.134361	-0.0151896
10317.X00185883.16S	-0.447174	0.250884	0.00200932	0.0928731	-0.00292982
10317.X00185896.16S	-0.272477	-0.475984	-0.0374802	0.299366	0.0121628
10317.X00185898.16S	-0.441064	0.291972	0.0107828	0.151418	0.00317247
10317.X00185900.16S	-0.407958	0.332566	0.0218615	0.202414	0.000250863
10317.X00185901.16S	-0.374669	0.0315966	-0.00648525	-0.0964442	-0.00270147
10317.X00185910.16S	-0.441222	0.153835	-0.00451337	-0.0458162	-0.00371652
10317.X00185914.16S	-0.422024	0.0380779	-0.0110073	-0.0378203	0.00341325
10317.X00185917.16S	-0.444168	0.166936	-0.00415287	-0.0260024	0.000435114
10317.X00185925.16S	-0.355367	0.0876346	0.00321013	-0.00619081	-0.00121579
10317.X00185929.16S	-0.415851	-0.229581	-0.0411715	0.241419	0.0222679
10317.X00213974.16S	-0.367511	-0.35597	-0.0456798	0.0197142	0.0102662
10317.X00213984.16S	-0.370128	-0.0607332	-0.0140175	-0.184384	-0.0056305
10317.X00213986.16S	-0.329929	-0.329549	-0.0339597	-0.0304347	-0.0022987
10317.000114578.16S	-0.384199	0.0282222	-0.00467036	-0.126088	0.00208455
10317.X00214020.16S	-0.402121	0.0315025	-0.00810028	-0.194802	0.00293429
10317.X00214027.16S	-0.351405	-0.333139	-0.0399276	-0.0860592	-0.00676185
10317.X00214029.16S	-0.357385	-0.171852	-0.0241675	-0.283545	-0.0178135
10317.X00214117.16S	-0.410358	0.00553663	-0.0150465	-0.214646	-0.00246826
10317.X00214038.16S	-0.331321	-0.0673735	-0.00738188	-0.182019	-0.01636
10317.X00214030.16S	-0.411306	0.00943961	-0.0134091	-0.177995	-0.00148937
10317.X00214129.16S	-0.327308	-0.228948	-0.0224774	-0.183197	-0.0034297
10317.X00214264.16S	-0.327042	-0.249078	-0.0230764	-0.0967138	-0.00570624
10317.X00214206.16S	-0.21913	-0.51742	-0.0303525	0.305072	7.15739e-05
10317.X00214039.16S	-0.36025	-0.306918	-0.0368369	-0.0621551	0.00131536
10317.X00214282.16S	-0.312925	-0.454678	-0.044797	0.00932378	0.00667764
10317.X00214316.16S	-0.278393	-0.281187	-0.0172956	-0.23516	-0.019116
10317.X00214460.16S	-0.339723	-0.401279	-0.0461115	-0.114352	-0.00869289
10317.X00214367.16S	-0.349877	-0.0882761	-0.0128428	-0.244534	-0.0159422
10317.X00214045.16S	-0.343358	0.0153836	-0.000265761	-0.100932	-0.00341057
10317.X00214406.16S	-0.443409	0.0889643	-0.0105779	-0.131511	0.000745973
10317.X00214554.16S	-0.235057	-0.246487	-0.00606612	-0.187704	-0.0230048
10317.X00214265.16S	-0.357212	-0.35955	-0.0450537	-0.0924981	0.00195818
10317.X00214215.16S	-0.402282	0.0223614	-0.00933361	-0.174581	-0.00653733
10317.X00214486.16S	-0.430482	-0.180482	-0.0382198	-0.0891482	0.00648042
10317.X00214286.16S	-0.280753	-0.518243	-0.0464173	0.0705044	0.00256624
10317.X00214152.16S	-0.234423	-0.261304	-0.00706158	0.197349	0.00466988
10317.X00214372.16S	-0.256801	-0.506177	-0.0384236	0.183575	0.00393231
10317.X00214319.16S	-0.444747	0.0269179	-0.0177038	-0.0265661	-0.000696328
10317.X00214411.16S	-0.292119	-0.488978	-0.0425645	0.232968	0.012057
10317.X00214562.16S	-0.442541	0.0339239	-0.0157953	-0.166255	0.000817962
10317.X00214488.16S	-0.320383	-0.135875	-0.0132436	-0.214486	-0.0104288
10317.X00214055.16S	-0.286082	-0.524163	-0.0474296	0.0565773	0.00130608
10317.X00214296.16S	-0.326212	-0.196872	-0.020249	-0.221037	-0.0142352
10317.X00214222.16S	-0.308257	-0.212722	-0.0168656	-0.0490428	-0.00341734
10317.X00214574.16S	-0.281231	-0.503251	-0.0418448	0.102427	0.00637101
10317.X00214321.16S	-0.390269	-0.118136	-0.0242396	-0.32993	-0.00643878
10317.X00214379.16S	-0.441725	0.107407	-0.0106498	-0.10604	0.00186694
10317.X00214168.16S	-0.353095	-0.136428	-0.0167405	-0.316065	-0.0138982
10317.X00214427.16S	-0.34253	-0.0437803	-0.0060177	-0.0581938	-0.0110114
10317.X00214269.16S	-0.360971	-0.0850015	-0.0135161	-0.228818	-0.00363614
10317.X00214522.16S	-0.438957	0.191497	-0.000750683	0.0310817	0.00644053
10317.X00214298.16S	-0.349269	-0.0567207	-0.010669	-0.205146	-0.0143126
10317.X00214328.16S	-0.332192	-0.193242	-0.021668	-0.238576	-0.0153262
10317.X00214576.16S	-0.369426	-0.311962	-0.0395137	-0.16884	-0.00519727
10317.X00214386.16S	-0.346613	-0.434396	-0.0501111	0.103496	0.00934941
10317.X00214227.16S	-0.39815	0.0501024	-0.0054777	-0.154003	-0.00403343
10317.X00214065.16S	-0.345254	-0.439616	-0.0484918	0.148582	0.0101553
10317.X00214176.16S	-0.38907	-0.0210336	-0.0131107	-0.196386	0.0027144
10317.X00214391.16S	-0.418966	0.0909112	-0.00495635	-0.103491	0.00777863
10317.X00214275.16S	-0.284084	-0.483361	-0.042057	-0.031152	-0.00169639
10317.X00214589.16S	-0.21127	-0.517414	-0.028564	0.351162	0.00655145
10317.X00214073.16S	-0.273372	-0.140311	-0.00394929	-0.250338	-0.0190352
10317.X00214233.16S	-0.373657	-0.257894	-0.0373376	-0.17061	-0.00383231
10317.X00214329.16S	-0.465241	0.169167	-0.00730676	-0.0358856	0.00690108
10317.X00214523.16S	-0.332745	-0.150275	-0.016037	-0.33521	-0.0128873
10317.X00214305.16S	-0.337557	-0.153347	-0.0179633	-0.347995	-0.00957409
10317.X00214276.16S	-0.277638	-0.109033	0.00142184	-0.176568	-0.0138166
10317.X00214597.16S	-0.317757	-0.507222	-0.0521972	0.0741608	0.00721268
10317.X00214625.16S	-0.436152	0.0124197	-0.0180582	-0.188882	0.00299417
10317.X00214529.16S	-0.250729	-0.40106	-0.0255802	0.144175	0.00267298
10317.X00214392.16S	-0.204768	-0.515968	-0.029104	0.295769	0.00366863
10317.X00214258.16S	-0.432165	-0.181219	-0.0395127	-0.0570149	0.0102102
10317.X00214334.16S	-0.414857	0.322076	0.0191262	0.189928	0.000724244
10317.X00214309.16S	-0.330393	-0.196992	-0.0196342	-0.35678	-0.0115531
10317.X00214449.16S	-0.303404	-0.479763	-0.0444568	0.213878	0.00921097
10317.X00214101.16S	-0.43132	0.0235272	-0.0168584	-0.216041	0.00560023
10317.X00214602.16S	-0.336854	-0.360146	-0.0412152	-0.157902	-0.0031832
10317.X00214280.16S	-0.249928	-0.384063	-0.0235631	0.090061	-0.00837069
10317.X00214399.16S	-0.439848	0.0335808	-0.0177584	-0.168178	-0.00121739
10317.X00214261.16S	-0.385238	-0.111365	-0.0221248	-0.237886	-0.00629677
10317.X00214530.16S	-0.372057	-0.224312	-0.0328474	-0.145319	-0.00168616
10317.X00214310.16S	-0.355389	-0.151618	-0.0196777	-0.254993	-0.0063294
10317.X00214453.16S	-0.333719	-0.071684	-0.00958796	-0.153053	-0.0178157
10317.X00214626.16S	-0.448242	0.207443	-0.00247833	0.0232486	0.00140263
10317.X00214344.16S	-0.392833	-0.149657	-0.0273855	-0.200805	0.000934783
10317.X00214112.16S	-0.314478	-0.245628	-0.0221623	-0.298889	-0.00814986
10317.X00214612.16S	-0.34301	-0.191181	-0.0219498	-0.316771	-0.0105187
10317.X00214669.16S	-0.403008	0.076444	-0.00417394	-0.108565	0.00039501
10317.X00214400.16S	-0.299894	-0.129489	-0.00723486	-0.247813	-0.019606
10317.X00214533.16S	-0.329811	-0.409609	-0.0440208	-0.146403	0.00129776
10317.X00214803.16S	-0.404404	0.0556809	-0.00676384	-0.166405	-0.00126134
10317.X00214263.16S	-0.35242	-0.140508	-0.020198	-0.33885	-0.00778409
10317.X00214454.16S	-0.280623	-0.489627	-0.0411784	0.246156	0.00912023
10317.X00214634.16S	-0.320185	-0.230065	-0.0226851	-0.31453	-0.0168255
10317.X00214677.16S	-0.249666	-0.516457	-0.0361232	0.244884	0.0106274
10317.X00214313.16S	-0.380726	-0.34405	-0.04528	0.00328529	0.0082038
10317.X00215010.16S	-0.40865	0.177447	0.00780646	-0.0225733	0.00279376
10317.X00215223.16S	-0.384165	-0.0915778	-0.0202101	-0.285302	-0.00838632
10317.X00214849.16S	-0.289813	-0.525101	-0.0482376	0.102373	-0.000857618
10317.X00215569.16S	-0.341455	-0.0696254	-0.00765021	-0.043712	-0.00128544
10317.X00214684.16S	-0.437623	0.0997968	-0.00749741	-0.104597	0.00422013
10317.X00215379.16S	-0.411572	0.0753528	-0.00706442	-0.165278	0.00106751
10317.X00214636.16S	-0.246922	-0.515219	-0.0355813	0.274608	0.00776444
10317.X00215093.16S	-0.436745	0.16462	-0.00230642	-0.0124562	0.000736364
10317.X00215283.16S	-0.3853	-0.0924434	-0.0198746	-0.306349	-0.00116282
10317.X00214935.16S	-0.391063	0.030165	-0.00819473	-0.213307	-0.00817234
10317.X00215013.16S	-0.444356	0.0526847	-0.0147587	-0.207219	0.00526151
10317.X00214857.16S	-0.3736	0.203925	0.015712	0.0579075	-0.00266412
10317.X00215585.16S	-0.401529	0.0346222	-0.00908047	-0.142202	-0.00816261
10317.X00214637.16S	-0.322976	-0.431122	-0.0435792	-0.0164762	0.00185119
10317.X00215224.16S	-0.393239	-0.144889	-0.0276692	-0.219337	-0.00624567
10317.X00215387.16S	-0.364585	-0.0897411	-0.0140776	-0.202512	-0.00631818
10317.X00214686.16S	-0.324391	-0.0526232	-0.00388906	-0.217804	-0.0146621
10317.X00215106.16S	-0.421413	0.0585488	-0.0118212	-0.0946838	-0.0030662
10317.X00214940.16S	-0.344302	-0.34455	-0.0378695	0.317365	0.0208685
10317.X00215044.16S	-0.37057	-0.135536	-0.0223668	-0.339148	-0.00812967
10317.X00215284.16S	-0.346415	-0.397138	-0.0433745	0.0339821	0.00266714
10317.X00214889.16S	-0.450283	0.0675777	-0.013666	-0.133927	-0.00106656
10317.X00215063.16S	-0.297382	-0.407232	-0.0362724	-0.101337	-0.000931696
10317.X00215412.16S	-0.35873	-0.108398	-0.0155877	-0.28173	-0.00937423
10317.X00214638.16S	-0.45541	0.16562	-0.00533191	-0.0266317	0.00602398
10317.X00215591.16S	-0.375201	-0.128344	-0.0211553	-0.333003	-0.00283634
10317.X00215234.16S	-0.397677	-0.0713643	-0.0222214	-0.250614	-0.00792682
10317.X00215286.16S	-0.394938	0.114296	0.0032688	-0.113817	-0.0023926
10317.X00215182.16S	-0.454838	0.15502	-0.00559524	-0.0622753	0.0063289
10317.X00214733.16S	-0.278604	-0.51662	-0.0435789	0.196289	0.00484006
10317.X00214954.16S	-0.350256	0.245014	0.0249842	0.118766	-0.00141724
10317.X00214890.16S	-0.387813	0.214544	0.0134368	0.0547685	0.00305317
10317.X00214652.16S	-0.431434	0.0609392	-0.010996	-0.156988	-0.00385721
10317.X00214754.16S	-0.382858	-0.129604	-0.0233916	-0.258468	-0.00344268
10317.X00215595.16S	-0.35294	-0.45531	-0.052827	0.0905254	0.00945033
10317.X00215321.16S	-0.321908	-0.213774	-0.0207043	-0.072089	-0.0101848
10317.X00215453.16S	-0.32041	-0.32458	-0.0302483	-0.269023	-0.0130399
10317.X00215075.16S	-0.46686	0.153218	-0.00962842	-0.0578478	0.00729124
10317.X00214961.16S	-0.336229	-0.230803	-0.0253723	-0.326991	-0.0180743
10317.X00215184.16S	-0.388543	-0.364838	-0.0494254	0.0355787	0.0111071
10317.X00215249.16S	-0.266565	-0.53574	-0.0411364	0.176225	0.00711441
10317.X00214767.16S	-0.4533	0.10719	-0.0120785	-0.119492	0.00475167
10317.X00215358.16S	-0.359902	-0.00626522	-0.00532364	-0.17191	0.00123594
10317.X00214899.16S	-0.358161	-0.225987	-0.0304875	-0.346835	-0.0136279
10317.X00215616.16S	-0.379804	-0.0349304	-0.0128295	-0.241574	-0.00800557
10317.X00215078.16S	-0.420762	0.261286	0.0107288	0.0704576	-0.00072114
10317.X00215186.16S	-0.381275	-0.270799	-0.0379842	-0.135748	0.00399423
10317.X00215460.16S	-0.452645	0.167323	-0.00387043	-0.00801648	0.00574626
10317.X00214984.16S	-0.345423	-0.398818	-0.0470193	-0.140928	0.000329043
10317.X00215706.16S	-0.305475	-0.32402	-0.0290603	0.0396577	-0.00119716
10317.X00214905.16S	-0.311262	-0.0952872	-0.00542803	-0.163797	-0.0126337
10317.X00215081.16S	-0.287085	-0.320905	-0.0236288	-0.220898	-0.0173179
10317.X00215256.16S	-0.283389	-0.507523	-0.043422	0.0329302	-0.000351662
10317.X00214993.16S	-0.41935	0.215211	0.00474421	0.0651297	-0.00610862
10317.X00215359.16S	-0.36149	-0.392679	-0.0476728	0.127719	0.0104715
10317.X00215689.16S	-0.458674	0.212138	-0.00263415	-0.00193342	0.00557155
10317.X00215732.16S	-0.370615	-0.0611639	-0.0137702	-0.257834	-0.00743537
10317.X00215467.16S	-0.407134	0.0931543	-0.001895	-0.130882	-2.72272e-05
10317.X00215875.16S	-0.392403	-0.0737458	-0.0195505	-0.295978	-0.00837449
10317.X00215188.16S	-0.420594	-0.223621	-0.0421549	0.230499	0.0167455
10317.X00215757.16S	-0.446326	0.252709	0.00557454	0.0783153	0.00502766
10317.X00215086.16S	-0.342149	-0.446561	-0.0510417	-0.0251451	-0.000825955
10317.X00215265.16S	-0.429161	0.0247637	-0.0153811	-0.181238	0.00275632
10317.X00215372.16S	-0.430604	0.230635	0.00630021	0.0628331	0.00878491
10317.X00215692.16S	-0.292429	-0.486198	-0.0417903	-0.0217964	-0.000376503
10317.X00215005.16S	-0.388421	0.221245	0.0137184	0.0905559	0.0082813
10317.X00215508.16S	-0.403932	-0.0364137	-0.0180539	-0.2386	-0.0120754
10317.X00215919.16S	-0.280561	-0.493264	-0.0430036	0.105922	0.00766293
10317.X00215204.16S	-0.423609	0.206149	0.00519053	0.0489005	-0.00128007
10317.X00215375.16S	-0.415543	-0.25116	-0.0431419	-0.067234	0.00986593
10317.X00215704.16S	-0.243037	-0.485793	-0.033182	0.0939991	-0.00267962
10317.X00215775.16S	-0.362584	-0.400876	-0.0481346	0.1993	0.0148127
10317.X00215777.16S	-0.394386	-0.111096	-0.0225614	-0.243264	-0.00229967
10317.X00215921.16S	-0.40165	-0.0378443	-0.0179303	-0.279432	-0.00528946
10317.X00215926.16S	-0.284458	-0.275299	-0.0213188	-0.173121	-0.0159204
10317.X00215855.16S	-0.37945	-0.346979	-0.0476448	-0.0881871	0.00569486
10317.X00215928.16S	-0.344801	-0.458653	-0.0520922	0.0629605	0.0110199
10317.X00215939.16S	-0.377398	-0.046808	-0.0149746	-0.237373	-0.0124078
10317.X00215870.16S	-0.439492	0.115992	-0.00948903	-0.0653889	0.00138968
10317.X00214072.16S	-0.254076	-0.516332	-0.0383001	0.194062	0.00319438
10317.X00214019.16S	-0.419832	0.0447371	-0.0125713	-0.11832	0.00414305
10317.X00213989.16S	-0.217484	-0.541442	-0.0330145	0.28512	0.0064856
10317.X00213969.16S	-0.392261	-0.0531009	-0.016422	-0.21463	-0.00325816
10317.X00213948.16S	-0.321812	-0.162647	-0.0140094	-0.270266	-0.0139951
10317.X00214114.16S	-0.353843	-0.117605	-0.0187969	-0.262912	-0.0143795
10317.X00214044.16S	-0.300931	-0.450315	-0.0409837	0.239099	0.0129501
10317.X00214074.16S	-0.376282	-0.233704	-0.0333632	-0.197976	-0.00903027
10317.X00213943.16S	-0.449489	0.0768212	-0.0148993	-0.141002	0.00515151
10317.X00214092.16S	-0.308827	-0.483561	-0.0458798	0.0455038	-0.00159553
10317.X00213976.16S	-0.392344	0.0365537	-0.00689464	-0.150871	-0.000583938
10317.X00214076.16S	-0.351646	0.141622	0.0139402	0.0255877	-0.00985959
10317.X00214048.16S	-0.308632	-0.420257	-0.0380566	0.311641	0.0150664
10317.X00214130.16S	-0.395492	0.102738	-0.000387587	-0.0705485	0.00156397
10317.X00214094.16S	-0.271099	-0.222623	-0.00985622	-0.310197	-0.0136347
10317.X00214023.16S	-0.382225	-0.0151156	-0.0114462	-0.204942	0.00290932
10317.X00213946.16S	-0.34658	-0.367644	-0.0446817	-0.117594	-0.0022441
10317.X00214115.16S	-0.424946	0.0873489	-0.00563561	-0.142913	-0.00340374
10317.X00213952.16S	-0.423984	0.10343	-0.0054587	-0.0518883	-0.000535231
10317.X00213977.16S	-0.255251	-0.421531	-0.0284031	-0.100884	-0.00273487
10317.X00214049.16S	-0.38058	-0.26239	-0.0373622	-0.213612	-0.00415536
10317.X00213947.16S	-0.381278	-0.0818583	-0.0187217	-0.305649	-0.00490893
10317.X00213993.16S	-0.26643	-0.428395	-0.0302376	-0.0527248	-0.005652
10317.X00214095.16S	-0.412211	-0.155212	-0.0313035	-0.127998	-0.000269667
10317.X00214132.16S	-0.346606	-0.122179	-0.0167736	-0.271674	-0.0147361
10317.X00214077.16S	-0.395911	-0.11064	-0.0253787	-0.160437	-0.00115288
10317.X00214025.16S	-0.252339	-0.521064	-0.0376253	0.263969	0.00839897
10317.X00214118.16S	-0.313167	-0.382969	-0.0375119	-0.112591	-0.00267149
10317.X00213953.16S	-0.381664	-0.0949062	-0.0176407	-0.263601	-0.00453554
10317.X00213978.16S	-0.361341	-0.441308	-0.0539555	0.088089	0.0108255
10317.X00214079.16S	-0.385739	-0.106273	-0.0219587	-0.266356	-0.013294
10317.X00214052.16S	-0.382226	-0.0746441	-0.0163674	-0.12707	-0.00388986
10317.X00214096.16S	-0.399119	0.315742	0.020965	0.185222	0.00233452
10317.X00214163.16S	-0.426786	0.0186814	-0.0159489	-0.198028	0.00311545
10317.X00214135.16S	-0.39606	-0.122759	-0.0279056	-0.320598	-0.00699214
10317.X00213980.16S	-0.350658	-0.220232	-0.0255405	-0.230901	-0.0132763
10317.X00214097.16S	-0.377152	0.137003	0.0087677	0.0324248	-0.00202435
10317.X00214119.16S	-0.469078	0.0919701	-0.0155749	-0.136149	0.00735652
10317.X00213997.16S	-0.439835	0.149847	-0.00625527	-0.0243631	-0.00605213
10317.X00214026.16S	-0.446308	0.177276	-0.00362792	-0.0383307	0.00661589
10317.X00213957.16S	-0.33091	-0.0828545	-0.00798312	-0.227452	-0.0177789
10317.X00214080.16S	-0.318217	-0.290855	-0.0310259	-0.044133	-0.014711
10317.X00214139.16S	-0.376451	-0.0425108	-0.0117013	-0.23684	0.0014118
10317.X00214164.16S	-0.249608	-0.21868	-0.0042017	-0.22045	-0.0203581
10317.X00214053.16S	-0.207	-0.555124	-0.0304388	0.287627	0.00669374
10317.X00214146.16S	-0.388705	0.039079	-0.00434644	-0.134542	-0.00413189
10317.X00213960.16S	-0.313012	-0.283765	-0.0262117	-0.242334	-0.0121423
10317.X00214123.16S	-0.337402	-0.1092	-0.0127945	-0.293643	-0.00610063
10317.X00214000.16S	-0.414527	0.0347286	-0.0114681	-0.19961	0.0034595
10317.X00213981.16S	-0.215614	-0.539464	-0.0316331	0.301836	0.00821656
10317.X00214098.16S	-0.460042	0.0489133	-0.0196752	-0.110637	0.00321272
10317.X00214165.16S	-0.373744	-0.338689	-0.0451022	-0.144881	-0.00546854
10317.X00214088.16S	-0.398384	-0.116168	-0.0270407	-0.306265	-0.0128279
10317.X00214031.16S	-0.196368	-0.506138	-0.0254956	0.31353	0.00217846
10317.X00213983.16S	-0.320572	-0.280269	-0.0278029	-0.112668	-0.00666724
10317.X00213962.16S	-0.351555	-0.139398	-0.0194695	-0.275128	-0.0083941
10317.X00214005.16S	-0.367938	-0.344912	-0.0441836	-0.143038	-0.000780151
10317.X00214148.16S	-0.433095	-0.0737512	-0.0268811	0.0961437	0.0142284
10317.X00214034.16S	-0.300869	-0.423663	-0.0372054	0.0379884	0.0031994
10317.X00214058.16S	-0.369298	-0.104234	-0.0162089	-0.175001	-0.00665588
10317.X00214124.16S	-0.399944	-0.109785	-0.0237949	-0.14794	0.000527319
10317.X00213963.16S	-0.321853	0.178715	0.022923	0.0495445	-0.0082265
10317.X00214103.16S	-0.32095	-0.138212	-0.0122295	-0.25205	-0.0153581
10317.X00213987.16S	-0.372157	-0.278057	-0.037195	-0.228532	-0.00448316
10317.X00214089.16S	-0.267004	-0.459996	-0.0360708	0.0641252	-0.00407209
10317.X00214149.16S	-0.439792	0.126533	-0.00467151	-0.0724257	0.00521801
10317.X00214171.16S	-0.271986	-0.504635	-0.0404091	0.148589	0.00117941
10317.X00214126.16S	-0.321359	-0.418799	-0.0405706	0.254733	0.0120883
10317.X00213988.16S	-0.166104	-0.537261	-0.0207903	0.369717	0.00411459
10317.X00214035.16S	-0.280998	-0.268198	-0.0183739	-0.247388	-0.0200572
10317.X00214104.16S	-0.270328	-0.473144	-0.036261	0.0394163	-0.00305025
10317.X00214060.16S	-0.345016	-0.168024	-0.0202703	-0.315083	-0.0125042
10317.X00213968.16S	-0.398652	-0.0670242	-0.0208648	-0.307389	-0.00324574
10317.X00214091.16S	-0.300087	-0.226112	-0.0159175	-0.201444	-0.0106686
10317.X00214153.16S	-0.427003	-0.0253814	-0.0208584	-0.153694	0.00414524
10317.X00214127.16S	-0.369851	0.153236	0.0109845	0.0233979	-0.0121598
10317.X00214012.16S	-0.411059	0.00786849	-0.0142052	-0.225867	-0.00358715
10317.X00214172.16S	-0.401581	-0.0967141	-0.0250955	-0.26199	-0.0061061
10317.X00214201.16S	-0.365504	-0.123184	-0.0220396	-0.214074	-0.0130172
10317.X00214061.16S	-0.362793	-0.317043	-0.0405896	-0.177828	-0.00573849
10317.X00214128.16S	-0.393418	0.0410168	-0.00402823	-0.149745	-0.0111094
10317.X00214229.16S	-0.309781	-0.432052	-0.0397915	0.277314	0.0134031
10317.X00214108.16S	-0.436804	0.0671677	-0.0125286	0.00102227	0.00288859
10317.X00214040.16S	-0.433887	0.128402	-0.00471023	-0.0823712	0.00388985
10317.X00214203.16S	-0.271409	-0.478037	-0.0394498	0.190772	0.00962856
10317.X00214174.16S	-0.40571	0.285656	0.0152327	0.180425	0.000545601
10317.X00214242.16S	-0.296152	-0.000943562	0.00737168	-0.131537	-0.0173904
10317.X00214161.16S	-0.358799	0.0192816	-0.00420431	-0.171891	-0.0195041
10317.X00214188.16S	-0.361633	-0.101383	-0.0157671	-0.299044	-0.00340196
10317.X00214272.16S	-0.334322	-0.381074	-0.042527	-0.143194	-0.0106684
10317.X00214230.16S	-0.427694	-0.0174768	-0.0201061	-0.175412	-0.00331819
10317.X00214204.16S	-0.346529	-0.339213	-0.0403607	0.015467	0.00429527
10317.X00214177.16S	-0.432548	-0.0719647	-0.0252043	-0.171984	-0.00324627
10317.X00214041.16S	-0.284376	-0.523702	-0.0454421	0.161428	0.0106674
10317.X00214190.16S	-0.405529	-0.0944588	-0.0231383	-0.183552	0.00284974
10317.X00214111.16S	-0.343397	-0.0453635	-0.00647978	-0.179942	-0.0149029
10317.X00214068.16S	-0.35333	-0.375347	-0.0423085	-0.0141803	0.00525361
10317.X00214243.16S	-0.3948	-0.0595883	-0.0168237	-0.256447	-0.00198653
10317.X00214277.16S	-0.33716	-0.353368	-0.0387125	-0.125237	-0.00955543
10317.X00214207.16S	-0.335981	-0.342537	-0.036042	-0.0528668	-0.00416646
10317.X00214070.16S	-0.446992	0.0842379	-0.0116427	-0.124496	0.00119609
10317.X00214043.16S	-0.448034	0.169145	-0.00391641	-0.0306369	0.00505274
10317.X00214191.16S	-0.29943	-0.485333	-0.0434282	0.013639	0.00538221
10317.X00214307.16S	-0.382706	-0.110226	-0.0221448	-0.312932	-0.00628398
10317.X00214244.16S	-0.384622	-0.0590528	-0.015904	-0.246458	-0.00655629
10317.X00214232.16S	-0.347309	-0.204228	-0.0235783	-0.345833	-0.00932783
10317.X00214162.16S	-0.434938	0.0140361	-0.0192048	-0.213032	0.00290521
10317.X00214185.16S	-0.427476	0.0897749	-0.00514663	-0.125871	0.00602954
10317.X00214213.16S	-0.16029	-0.160991	0.0203908	-0.113328	-0.0194088
10317.X00214333.16S	-0.370965	-0.113028	-0.0203483	-0.291141	-0.00758534
10317.X00214220.16S	-0.145939	-0.227939	0.0138621	-0.078523	-0.0316568
10317.X00214192.16S	-0.39193	0.132868	0.00471473	-0.00243334	-0.00910889
10317.X00214415.16S	-0.147976	-0.261976	0.0101108	0.0267712	-0.0217113
10317.X00214393.16S	-0.466466	0.0991287	-0.0156721	-0.146602	0.00423612
10317.X00214281.16S	-0.409756	0.0747206	-0.00781857	-0.0951579	0.00439993
10317.X00214246.16S	-0.275315	-0.487479	-0.0400993	-0.00134494	-0.00314801
10317.X00214315.16S	-0.210454	-0.557022	-0.0321238	0.271524	0.00545916
10317.X00214335.16S	-0.437005	0.0248959	-0.0176122	-0.184995	-0.000632676
10317.X00214366.16S	-0.332895	-0.197799	-0.0162236	-0.201314	-0.0101032
10317.X00214420.16S	-0.435943	-0.0167716	-0.0212496	-0.188049	0.00433053
10317.X00214221.16S	-0.330081	-0.113117	-0.0120159	-0.229083	-0.0182645
10317.X00214283.16S	-0.287139	-0.458196	-0.0397465	0.0440821	-0.00309877
10317.X00214336.16S	-0.306376	-0.171625	-0.0135313	-0.377283	-0.0152584
10317.X00214394.16S	-0.300316	-0.500838	-0.0454163	0.108582	0.00848967
10317.X00214234.16S	-0.285365	-0.309323	-0.0217769	-0.260431	-0.0138258
10317.X00214247.16S	-0.372013	-0.379898	-0.0464525	0.212819	0.0170894
10317.X00214193.16S	-0.353512	-0.418918	-0.0490763	-0.0362582	0.00927286
10317.X00214320.16S	-0.396488	-0.0470363	-0.016882	-0.221084	-0.00345189
10317.X00214421.16S	-0.324835	-0.469184	-0.0494646	0.00724322	0.00646535
10317.X00214368.16S	-0.38439	-0.0694396	-0.0177053	-0.308059	-0.0109276
10317.X00214223.16S	-0.266752	-0.444774	-0.0332713	0.025045	-0.00618229
10317.X00214396.16S	-0.367625	-0.407521	-0.0514178	0.0170682	0.0115801
10317.X00214235.16S	-0.333675	-0.185461	-0.019543	-0.278824	-0.017975
10317.X00214284.16S	-0.383728	-0.11826	-0.0218754	-0.313219	-0.00807808
10317.X00214194.16S	-0.334103	-0.209937	-0.0223848	-0.276374	-0.0181578
10317.X00214224.16S	-0.34882	-0.420116	-0.0469333	0.130312	0.00896551
10317.X00214422.16S	-0.295616	-0.506755	-0.0466257	0.0512009	0.00221121
10317.X00214341.16S	-0.310696	-0.153813	-0.0116485	-0.260775	-0.017277
10317.X00214196.16S	-0.368131	-0.370096	-0.0446624	0.227844	0.019018
10317.X00214322.16S	-0.303669	-0.136405	-0.00947947	-0.225637	-0.0242066
10317.X00214397.16S	-0.419518	-0.0491734	-0.0218273	-0.25799	-0.00238978
10317.X00214369.16S	-0.379379	-0.0605296	-0.0141619	-0.229014	-0.00158014
10317.X00214225.16S	-0.366545	-0.0700526	-0.0132508	-0.253626	-0.00800798
10317.X00214423.16S	-0.284047	-0.171425	-0.00771815	-0.302119	-0.0158532
10317.X00214249.16S	-0.383486	-0.0400691	-0.0135396	-0.217037	-0.00723165
10317.X00214236.16S	-0.416571	0.0171855	-0.0141123	-0.196588	-0.00218021
10317.X00214294.16S	-0.290888	-0.509596	-0.0452364	0.0797128	0.00119565
10317.X00214353.16S	-0.384646	0.0419516	-0.00369702	-0.133838	-0.00774607
10317.X00214370.16S	-0.220092	-0.52078	-0.0298092	0.324029	0.00860321
10317.X00214457.16S	-0.344936	-0.351734	-0.0390007	-0.218058	-0.00190684
10317.X00214238.16S	-0.321698	-0.127056	-0.0138236	-0.321509	-0.0159197
10317.X00214324.16S	-0.38999	-0.308121	-0.043151	0.0844723	0.0167555
10317.X00214426.16S	-0.308048	-0.485534	-0.0475443	0.0638701	-0.00277729
10317.X00214543.16S	-0.34944	-0.215341	-0.0265756	-0.298018	-0.00844372
10317.X00214250.16S	-0.30929	-0.491451	-0.047346	-0.0352469	-0.000119326
10317.X00214354.16S	-0.378501	-0.290029	-0.0400743	-0.15266	0.00288131
10317.X00214401.16S	-0.381936	0.0794058	-0.00249699	-0.121691	-0.00379089
10317.X00214377.16S	-0.410359	0.0300026	-0.0117352	-0.21164	-0.00116074
10317.X00214295.16S	-0.338736	-0.454233	-0.0504164	0.12996	0.00507086
10317.X00214325.16S	-0.368826	-0.0278848	-0.00875963	-0.217631	-0.0022701
10317.X00214555.16S	-0.411299	0.28498	0.0141169	0.140053	0.00239701
10317.X00214464.16S	-0.452209	0.200562	-0.00155846	-0.0210232	0.00448377
10317.X00214266.16S	-0.28776	-0.326834	-0.0255354	-0.215677	-0.0159525
10317.X00214437.16S	-0.435982	-0.00224817	-0.0198315	-0.24233	0.00592992
10317.X00214299.16S	-0.361784	-0.167749	-0.0202397	-0.244695	-0.00416733
10317.X00214378.16S	-0.372984	0.0247125	-0.00824443	-0.129273	-0.0118631
10317.X00214402.16S	-0.436569	0.0710441	-0.0138274	-0.0936373	4.39878e-05
10317.X00214355.16S	-0.405264	0.215701	0.0105079	0.0320741	0.000633441
10317.X00214561.16S	-0.336272	-0.32792	-0.0362558	-0.19158	-0.00934305
10317.X00214326.16S	-0.437839	0.132562	-0.00463374	-0.0492463	0.00252445
10317.X00214270.16S	-0.328433	-0.177255	-0.0176088	-0.243851	-0.0209202
10317.X00214239.16S	-0.455716	0.102005	-0.0131843	-0.114887	0.00158439
10317.X00214438.16S	-0.325577	-0.415759	-0.0429583	-0.141442	-0.00501585
10317.X00214306.16S	-0.364483	-0.435142	-0.0534053	-0.0142922	0.00444909
10317.X00214468.16S	-0.447374	0.0517333	-0.0165789	-0.189806	0.00300077
10317.X00214404.16S	-0.444864	0.161048	-0.00372831	-0.0660439	0.00666124
10317.X00214380.16S	-0.349867	-0.108184	-0.0122483	-0.24715	-0.0112577
10317.X00214665.16S	-0.311797	-0.451735	-0.0446638	-0.102114	0.000986791
10317.X00214854.16S	-0.270427	-0.493591	-0.0386478	0.079269	0.00179952
10317.X00214584.16S	-0.173608	-0.532496	-0.022523	0.359208	0.0048022
10317.X00214478.16S	-0.446514	0.127484	-0.00987693	-0.0208883	0.00260546
10317.X00214409.16S	-0.394514	0.139284	0.000909627	0.0513628	-0.00944835
10317.X00214357.16S	-0.445243	0.152712	-0.00344893	-0.0371592	0.00024356
10317.X00214240.16S	-0.413197	0.0103364	-0.0135534	-0.149083	0.00168747
10317.X00214791.16S	-0.410595	0.12629	-0.00277888	-0.0287506	-0.004019
10317.X00214327.16S	-0.272383	-0.408497	-0.0296113	-0.020765	-0.00609664
10317.X00214670.16S	-0.399625	0.0665361	-0.00881162	-0.0630125	-0.00599018
10317.X00214358.16S	-0.400232	0.110059	0.00202856	-0.033784	0.000838267
10317.X00214882.16S	-0.433053	0.102251	-0.0089778	-0.101282	0.00291888
10317.X00214483.16S	-0.34034	-0.339268	-0.0362489	0.0649362	0.00998234
10317.X00214383.16S	-0.313268	-0.109864	-0.0100029	-0.197005	-0.0124496
10317.X00215018.16S	-0.403145	-0.0470669	-0.0176657	-0.244684	-0.00427452
10317.X00214592.16S	-0.243821	-0.500162	-0.0335732	0.198346	-0.000328946
10317.X00214793.16S	-0.40189	-0.0822678	-0.0219378	-0.25019	-0.00211344
10317.X00214330.16S	-0.425991	0.126224	-0.00575601	-0.0292692	0.00610685
10317.X00214891.16S	-0.385324	-0.117306	-0.0242366	-0.315713	-0.00770731
10317.X00214484.16S	-0.315664	-0.497533	-0.0494707	0.0611167	0.0057925
10317.X00214364.16S	-0.435769	0.137785	-0.00540388	-0.0675196	0.00071202
10317.X00214387.16S	-0.338916	-0.365757	-0.0411305	0.0044514	0.00516428
10317.X00214694.16S	-0.337419	-0.0642277	-0.00859985	-0.183884	-0.0143584
10317.X00214957.16S	-0.402002	0.0268669	-0.00818339	-0.16913	0.00118529
10317.X00214801.16S	-0.345442	-0.396054	-0.0446674	0.0526412	0.00113988
10317.X00214608.16S	-0.427012	-0.0888704	-0.0285185	-0.140921	-0.00373219
10317.X00214512.16S	-0.415769	0.00539494	-0.0170075	-0.162627	0.00462086
10317.X00214895.16S	-0.335797	-0.419677	-0.0477746	0.0239542	0.000380701
10317.X00214332.16S	-0.264185	-0.472797	-0.0359951	0.12259	0.000585493
10317.X00215088.16S	-0.433786	0.129919	-0.00510686	-0.0553666	0.00515126
10317.X00214695.16S	-0.421902	-0.0705395	-0.024451	-0.179668	-0.00476807
10317.X00215032.16S	-0.419996	0.156704	0.00165236	-0.0622182	0.00173881
10317.X00214627.16S	-0.257975	-0.181331	-0.00191613	-0.268177	-0.0153157
10317.X00214968.16S	-0.209061	-0.162602	0.0105962	-0.235472	-0.0176035
10317.X00214519.16S	-0.278859	-0.399962	-0.0297136	-0.0960397	-0.00940441
10317.X00214388.16S	-0.297556	-0.481718	-0.0465297	-0.00902239	0.00363508
10317.X00214812.16S	-0.404123	0.151866	0.00659393	-0.0263649	0.00154247
10317.X00215095.16S	-0.41635	-0.0500629	-0.0220752	-0.25425	-0.00275899
10317.X00214697.16S	-0.360419	-0.281378	-0.0370181	0.0273638	0.00759986
10317.X00215167.16S	-0.314557	-0.182708	-0.0157316	-0.325846	-0.0196231
10317.X00214520.16S	-0.3449	-0.428212	-0.0479528	0.00123128	0.00271161
10317.X00214971.16S	-0.385017	-0.0747709	-0.0167202	-0.159739	-0.00726402
10317.X00215036.16S	-0.437785	0.0275321	-0.0172136	-0.170844	0.00553664
10317.X00214897.16S	-0.408412	-0.0476463	-0.0186695	-0.211172	0.000380138
10317.X00215221.16S	-0.375935	-0.289242	-0.0401686	-0.137091	-0.00262712
10317.X00215116.16S	-0.34315	-0.147567	-0.0171285	-0.265379	-0.0111375
10317.X00214815.16S	-0.286406	-0.342974	-0.0264836	-0.100486	-0.00171317
10317.X00214710.16S	-0.433608	0.00986779	-0.0177541	-0.128861	0.00661627
10317.X00214654.16S	-0.303661	-0.514864	-0.049496	0.126724	0.00506201
10317.X00215236.16S	-0.304889	0.172019	0.0259755	0.0266333	-0.0156466
10317.X00215169.16S	-0.443177	0.269972	0.00668009	0.0696057	0.000670213
10317.X00214542.16S	-0.385529	-0.384104	-0.0523449	-0.0418776	0.00592006
10317.X00215118.16S	-0.353876	-0.158852	-0.0205927	-0.298855	-0.0131503
10317.X00214830.16S	-0.279617	-0.493783	-0.0401436	0.0133756	0.00216449
10317.X00214659.16S	-0.323552	-0.252965	-0.0254359	-0.0936583	-0.0022752
10317.X00214982.16S	-0.391843	0.0077929	-0.01082	-0.192838	-0.0109662
10317.X00215239.16S	-0.419349	0.0184517	-0.0156439	-0.161367	-0.00868517
10317.X00214727.16S	-0.395062	0.159314	0.00342778	0.0740798	-0.000530309
10317.X00215040.16S	-0.42736	0.00259916	-0.0184278	-0.240045	-0.000361729
10317.X00214908.16S	-0.344406	-0.240155	-0.0238302	0.0930475	0.00484487
10317.X00215172.16S	-0.350348	-0.259173	-0.0327851	-0.146369	-0.00330519
10317.X00215119.16S	-0.340731	-0.31069	-0.0354095	-0.189755	-0.00709578
10317.X00215305.16S	-0.289092	-0.5187	-0.0464451	0.130078	0.00799501
10317.X00215121.16S	-0.362339	-0.303214	-0.0393834	0.21388	0.0173098
10317.X00214746.16S	-0.345291	-0.184623	-0.0226433	-0.227231	-0.0139382
10317.X00214917.16S	-0.364544	-0.155137	-0.0217858	-0.206006	0.000682877
10317.X00214662.16S	-0.273777	-0.418441	-0.0324497	-0.146509	-0.0122061
10317.X00214992.16S	-0.441048	0.212302	0.00100899	0.0501452	-0.00210898
10317.X00215041.16S	-0.385819	0.0455268	-0.0038452	-0.120799	-0.00250339
10317.X00215241.16S	-0.423879	0.0624532	-0.00962771	-0.184084	0.00512907
10317.X00214835.16S	-0.41925	-0.0442853	-0.0222232	-0.26805	-0.00204707
10317.X00215199.16S	-0.364804	-0.261138	-0.0349191	0.241287	0.0171666
10317.X00215312.16S	-0.277152	-0.480506	-0.0387375	0.282565	0.0139504
10317.X00215125.16S	-0.343431	-0.41895	-0.0466116	-0.0942677	-0.00102492
10317.X00214920.16S	-0.385758	-0.364509	-0.0496397	0.0828591	0.0138163
10317.X00215045.16S	-0.396248	-0.0814918	-0.0197435	-0.29708	0.000420958
10317.X00215252.16S	-0.35647	-0.213299	-0.0268435	-0.229985	-0.0110044
10317.X00215509.16S	-0.338723	0.137838	0.013514	-0.0566186	-0.00756031
10317.X00215430.16S	-0.308728	-0.434433	-0.0408188	-0.11661	-0.00230466
10317.X00215200.16S	-0.374697	-0.285817	-0.0378762	0.092406	0.0112501
10317.X00215319.16S	-0.265857	-0.51095	-0.0393651	0.0767208	0.00411774
10317.X00214836.16S	-0.334178	-0.371919	-0.0419195	-0.0294988	-0.00113779
10317.X00215147.16S	-0.339358	-0.189414	-0.0199314	-0.144929	-0.00703315
10317.X00215272.16S	-0.323552	-0.0198261	0.000565583	-0.122761	-0.00600584
10317.X00214942.16S	-0.337963	-0.405985	-0.0427207	0.0244805	0.0052594
10317.X00215051.16S	-0.352571	0.162242	0.012845	0.00827348	-0.00353703
10317.X00215450.16S	-0.378433	-0.267711	-0.0380519	-0.0822505	-0.0012195
10317.X00215515.16S	-0.40226	-0.298668	-0.0456762	-0.0402209	0.00432502
10317.X00215328.16S	-0.319168	-0.340127	-0.0321126	-0.217858	-0.0134217
10317.X00215202.16S	-0.43767	0.0376982	-0.0146236	-0.147342	0.00292356
10317.X00215003.16S	-0.281374	-0.470646	-0.0400512	0.057958	0.00192314
10317.X00215602.16S	-0.216608	-0.519841	-0.0304813	0.170458	0.00152479
10317.X00215517.16S	-0.419032	-0.251145	-0.0438631	-0.0140778	0.00957304
10317.X00215153.16S	-0.365982	-0.0455393	-0.0106383	-0.191359	0.00202764
10317.X00214838.16S	-0.354466	-0.108305	-0.0153723	-0.30992	-0.00572984
[truncated: 1,430 more rows]

## Sheet: fig1f
	0	1	2	3	4
[truncated: 2,748 more rows]
