# Supplementary material for: Greengenes2 unifies microbial data in a single reference tree
Source: Nat Biotechnol. 2023 Jul 27;42(5):715–8. doi: 10.1038/s41587-023-01845-1 (PMC10818020; doi:10.1038/s41587-023-01845-1)
Supplement: Supplementary file 5 — Data points for the plots in Fig. 2. [file 41587_2023_1845_MOESM5_ESM.xlsx]

## Sheet: fig2a
	sample-id	Pearson correlation	Spearman correlation	method-a	method-b	rank	extract
0	10317.000114575	0.976557	0.796917	SILVA 138 Naive Bayes	GG2 WGS	class	extract_label
1	10317.000114575	0.71868	-0.218339	SILVA 138 Naive Bayes	GG2 WGS	family	extract_label
2	10317.000114575	0.507775	-0.297613	SILVA 138 Naive Bayes	GG2 WGS	genus	extract_label
3	10317.000114575	0.949195	-0.0482377	SILVA 138 Naive Bayes	GG2 WGS	order	extract_label
4	10317.000114576	0.93827	0.652341	SILVA 138 Naive Bayes	GG2 WGS	class	extract_label
5	10317.000114576	0.765707	-0.169008	SILVA 138 Naive Bayes	GG2 WGS	family	extract_label
6	10317.000114576	0.467963	-0.301764	SILVA 138 Naive Bayes	GG2 WGS	genus	extract_label
7	10317.000114576	0.86651	0.19812	SILVA 138 Naive Bayes	GG2 WGS	order	extract_label
8	10317.000114577	0.997407	0.842424	SILVA 138 Naive Bayes	GG2 WGS	class	extract_label
9	10317.000114577	0.969615	-0.00559542	SILVA 138 Naive Bayes	GG2 WGS	family	extract_label
10	10317.000114577	0.919104	-0.0791836	SILVA 138 Naive Bayes	GG2 WGS	genus	extract_label
11	10317.000114577	0.995223	0.16407	SILVA 138 Naive Bayes	GG2 WGS	order	extract_label
12	10317.000114578	0.909376	0.648856	SILVA 138 Naive Bayes	GG2 WGS	class	extract_label
13	10317.000114578	0.761553	-0.154715	SILVA 138 Naive Bayes	GG2 WGS	family	extract_label
14	10317.000114578	0.670545	-0.24899	SILVA 138 Naive Bayes	GG2 WGS	genus	extract_label
15	10317.000114578	0.913554	-0.0628047	SILVA 138 Naive Bayes	GG2 WGS	order	extract_label
16	10317.000114580	0.998391	0.730047	SILVA 138 Naive Bayes	GG2 WGS	class	extract_label
17	10317.000114580	0.300329	-0.31918	SILVA 138 Naive Bayes	GG2 WGS	family	extract_label
18	10317.000114580	0.817755	-0.219583	SILVA 138 Naive Bayes	GG2 WGS	genus	extract_label
19	10317.000114580	0.994735	-0.0482076	SILVA 138 Naive Bayes	GG2 WGS	order	extract_label
20	10317.000114582	0.933549	0.762821	SILVA 138 Naive Bayes	GG2 WGS	class	extract_label
21	10317.000114582	0.852817	-0.0555148	SILVA 138 Naive Bayes	GG2 WGS	family	extract_label
22	10317.000114582	0.626293	-0.174982	SILVA 138 Naive Bayes	GG2 WGS	genus	extract_label
23	10317.000114582	0.943562	0.357042	SILVA 138 Naive Bayes	GG2 WGS	order	extract_label
24	10317.000114591	0.999613	0.744397	SILVA 138 Naive Bayes	GG2 WGS	class	extract_label
25	10317.000114591	0.300207	0.0655769	SILVA 138 Naive Bayes	GG2 WGS	family	extract_label
26	10317.000114591	0.922843	-0.133429	SILVA 138 Naive Bayes	GG2 WGS	genus	extract_label
27	10317.000114591	0.999677	0.203028	SILVA 138 Naive Bayes	GG2 WGS	order	extract_label
28	10317.000114593	0.997427	0.702984	SILVA 138 Naive Bayes	GG2 WGS	class	extract_label
29	10317.000114593	0.84043	-0.112918	SILVA 138 Naive Bayes	GG2 WGS	family	extract_label
30	10317.000114593	0.393552	-0.35869	SILVA 138 Naive Bayes	GG2 WGS	genus	extract_label
31	10317.000114593	0.992669	0.128833	SILVA 138 Naive Bayes	GG2 WGS	order	extract_label
32	10317.000114599	0.97326	0.428584	SILVA 138 Naive Bayes	GG2 WGS	class	extract_label
33	10317.000114599	0.925974	-0.05291	SILVA 138 Naive Bayes	GG2 WGS	family	extract_label
34	10317.000114599	0.67392	-0.255167	SILVA 138 Naive Bayes	GG2 WGS	genus	extract_label
35	10317.000114599	0.975673	0.0167604	SILVA 138 Naive Bayes	GG2 WGS	order	extract_label
36	10317.000114604	0.984275	0.449036	SILVA 138 Naive Bayes	GG2 WGS	class	extract_label
37	10317.000114604	0.957224	-0.0228939	SILVA 138 Naive Bayes	GG2 WGS	family	extract_label
38	10317.000114604	0.363461	-0.170286	SILVA 138 Naive Bayes	GG2 WGS	genus	extract_label
39	10317.000114604	0.984069	0.0819183	SILVA 138 Naive Bayes	GG2 WGS	order	extract_label
40	10317.X00178927	0.999507	0.685074	SILVA 138 Naive Bayes	GG2 WGS	class	extract_label
41	10317.X00178927	0.966831	0.0336986	SILVA 138 Naive Bayes	GG2 WGS	family	extract_label
42	10317.X00178927	0.888666	-0.128525	SILVA 138 Naive Bayes	GG2 WGS	genus	extract_label
43	10317.X00178927	0.999225	0.21742	SILVA 138 Naive Bayes	GG2 WGS	order	extract_label
44	10317.X00178928	0.990878	0.521659	SILVA 138 Naive Bayes	GG2 WGS	class	extract_label
45	10317.X00178928	0.768996	-0.150291	SILVA 138 Naive Bayes	GG2 WGS	family	extract_label
46	10317.X00178928	0.749507	-0.339658	SILVA 138 Naive Bayes	GG2 WGS	genus	extract_label
47	10317.X00178928	0.985363	0.0683851	SILVA 138 Naive Bayes	GG2 WGS	order	extract_label
48	10317.X00178929	0.96665	0.908473	SILVA 138 Naive Bayes	GG2 WGS	class	extract_label
49	10317.X00178929	0.969692	-0.176379	SILVA 138 Naive Bayes	GG2 WGS	family	extract_label
50	10317.X00178929	0.924657	-0.262389	SILVA 138 Naive Bayes	GG2 WGS	genus	extract_label
51	10317.X00178929	0.986212	0.058669	SILVA 138 Naive Bayes	GG2 WGS	order	extract_label
52	10317.X00178930	0.999853	0.72804	SILVA 138 Naive Bayes	GG2 WGS	class	extract_label
53	10317.X00178930	0.998433	0.174322	SILVA 138 Naive Bayes	GG2 WGS	family	extract_label
54	10317.X00178930	0.947993	-0.0516434	SILVA 138 Naive Bayes	GG2 WGS	genus	extract_label
55	10317.X00178930	0.999824	0.263468	SILVA 138 Naive Bayes	GG2 WGS	order	extract_label
56	10317.X00178931	0.996298	0.456958	SILVA 138 Naive Bayes	GG2 WGS	class	extract_label
57	10317.X00178931	-0.00973995	-0.259171	SILVA 138 Naive Bayes	GG2 WGS	family	extract_label
58	10317.X00178931	0.968564	-0.235101	SILVA 138 Naive Bayes	GG2 WGS	genus	extract_label
59	10317.X00178931	0.989366	0.0823313	SILVA 138 Naive Bayes	GG2 WGS	order	extract_label
60	10317.X00178933	0.997955	0.613794	SILVA 138 Naive Bayes	GG2 WGS	class	extract_label
61	10317.X00178933	0.971979	-0.00274226	SILVA 138 Naive Bayes	GG2 WGS	family	extract_label
62	10317.X00178933	0.946392	-0.177919	SILVA 138 Naive Bayes	GG2 WGS	genus	extract_label
63	10317.X00178933	0.998068	0.148877	SILVA 138 Naive Bayes	GG2 WGS	order	extract_label
64	10317.X00178936	0.995181	0.560366	SILVA 138 Naive Bayes	GG2 WGS	class	extract_label
65	10317.X00178936	0.95803	0.0726756	SILVA 138 Naive Bayes	GG2 WGS	family	extract_label
66	10317.X00178936	0.675712	0.0335519	SILVA 138 Naive Bayes	GG2 WGS	genus	extract_label
67	10317.X00178936	0.99491	0.137662	SILVA 138 Naive Bayes	GG2 WGS	order	extract_label
68	10317.X00178939	0.99597	0.500652	SILVA 138 Naive Bayes	GG2 WGS	class	extract_label
69	10317.X00178939	0.913773	-0.0549635	SILVA 138 Naive Bayes	GG2 WGS	family	extract_label
70	10317.X00178939	0.799467	-0.186059	SILVA 138 Naive Bayes	GG2 WGS	genus	extract_label
71	10317.X00178939	0.99647	0.26285	SILVA 138 Naive Bayes	GG2 WGS	order	extract_label
72	10317.X00178942	0.995693	0.480702	SILVA 138 Naive Bayes	GG2 WGS	class	extract_label
73	10317.X00178942	0.985742	-0.195174	SILVA 138 Naive Bayes	GG2 WGS	family	extract_label
74	10317.X00178942	0.648682	-0.315507	SILVA 138 Naive Bayes	GG2 WGS	genus	extract_label
75	10317.X00178942	0.996869	0.18417	SILVA 138 Naive Bayes	GG2 WGS	order	extract_label
76	10317.X00178947	0.994745	0.526228	SILVA 138 Naive Bayes	GG2 WGS	class	extract_label
77	10317.X00178947	0.961186	-0.0181479	SILVA 138 Naive Bayes	GG2 WGS	family	extract_label
78	10317.X00178947	0.804297	-0.181572	SILVA 138 Naive Bayes	GG2 WGS	genus	extract_label
79	10317.X00178947	0.995236	0.18437	SILVA 138 Naive Bayes	GG2 WGS	order	extract_label
80	10317.X00178948	0.997001	0.719512	SILVA 138 Naive Bayes	GG2 WGS	class	extract_label
81	10317.X00178948	0.878345	-0.0772464	SILVA 138 Naive Bayes	GG2 WGS	family	extract_label
82	10317.X00178948	0.819669	-0.276488	SILVA 138 Naive Bayes	GG2 WGS	genus	extract_label
83	10317.X00178948	0.99854	0.303804	SILVA 138 Naive Bayes	GG2 WGS	order	extract_label
84	10317.X00178949	0.985358	0.851991	SILVA 138 Naive Bayes	GG2 WGS	class	extract_label
85	10317.X00178949	0.25755	0.0747665	SILVA 138 Naive Bayes	GG2 WGS	family	extract_label
86	10317.X00178949	0.515803	-0.130892	SILVA 138 Naive Bayes	GG2 WGS	genus	extract_label
87	10317.X00178949	0.96219	0.0270193	SILVA 138 Naive Bayes	GG2 WGS	order	extract_label
88	10317.X00178950	0.999571	0.670671	SILVA 138 Naive Bayes	GG2 WGS	class	extract_label
89	10317.X00178950	0.981473	-0.020967	SILVA 138 Naive Bayes	GG2 WGS	family	extract_label
90	10317.X00178950	0.975498	-0.141357	SILVA 138 Naive Bayes	GG2 WGS	genus	extract_label
91	10317.X00178950	0.999639	0.302712	SILVA 138 Naive Bayes	GG2 WGS	order	extract_label
92	10317.X00178951	0.975432	0.857463	SILVA 138 Naive Bayes	GG2 WGS	class	extract_label
93	10317.X00178951	0.967579	-0.0240847	SILVA 138 Naive Bayes	GG2 WGS	family	extract_label
94	10317.X00178951	0.89514	-0.242779	SILVA 138 Naive Bayes	GG2 WGS	genus	extract_label
95	10317.X00178951	0.988923	0.175443	SILVA 138 Naive Bayes	GG2 WGS	order	extract_label
96	10317.X00178952	0.989568	0.368632	SILVA 138 Naive Bayes	GG2 WGS	class	extract_label
97	10317.X00178952	0.964229	-0.0616164	SILVA 138 Naive Bayes	GG2 WGS	family	extract_label
98	10317.X00178952	0.92061	-0.105674	SILVA 138 Naive Bayes	GG2 WGS	genus	extract_label
99	10317.X00178952	0.991529	0.16505	SILVA 138 Naive Bayes	GG2 WGS	order	extract_label
100	10317.X00178954	0.981321	0.192537	SILVA 138 Naive Bayes	GG2 WGS	class	extract_label
101	10317.X00178954	0.933423	-0.0192184	SILVA 138 Naive Bayes	GG2 WGS	family	extract_label
102	10317.X00178954	0.833784	-0.193593	SILVA 138 Naive Bayes	GG2 WGS	genus	extract_label
103	10317.X00178954	0.990554	0.190861	SILVA 138 Naive Bayes	GG2 WGS	order	extract_label
104	10317.X00178955	0.995432	0.695175	SILVA 138 Naive Bayes	GG2 WGS	class	extract_label
105	10317.X00178955	0.998001	-0.115798	SILVA 138 Naive Bayes	GG2 WGS	family	extract_label
106	10317.X00178955	0.0155366	-0.356258	SILVA 138 Naive Bayes	GG2 WGS	genus	extract_label
107	10317.X00178955	0.995347	0.0733282	SILVA 138 Naive Bayes	GG2 WGS	order	extract_label
108	10317.X00178957	0.9404	0.547115	SILVA 138 Naive Bayes	GG2 WGS	class	extract_label
109	10317.X00178957	0.483176	0.0944703	SILVA 138 Naive Bayes	GG2 WGS	family	extract_label
110	10317.X00178957	0.794236	0.0866347	SILVA 138 Naive Bayes	GG2 WGS	genus	extract_label
111	10317.X00178957	0.678434	0.0509587	SILVA 138 Naive Bayes	GG2 WGS	order	extract_label
112	10317.X00178960	0.978384	0.818182	SILVA 138 Naive Bayes	GG2 WGS	class	extract_label
113	10317.X00178960	0.902566	-0.104709	SILVA 138 Naive Bayes	GG2 WGS	family	extract_label
114	10317.X00178960	0.727822	-0.129315	SILVA 138 Naive Bayes	GG2 WGS	genus	extract_label
115	10317.X00178960	0.991382	-0.0526425	SILVA 138 Naive Bayes	GG2 WGS	order	extract_label
116	10317.X00178961	0.994627	0.641936	SILVA 138 Naive Bayes	GG2 WGS	class	extract_label
117	10317.X00178961	0.971121	0.062654	SILVA 138 Naive Bayes	GG2 WGS	family	extract_label
118	10317.X00178961	0.853621	-0.266051	SILVA 138 Naive Bayes	GG2 WGS	genus	extract_label
119	10317.X00178961	0.996902	0.358891	SILVA 138 Naive Bayes	GG2 WGS	order	extract_label
120	10317.X00178962	0.987522	0.560775	SILVA 138 Naive Bayes	GG2 WGS	class	extract_label
121	10317.X00178962	0.757573	-0.181424	SILVA 138 Naive Bayes	GG2 WGS	family	extract_label
122	10317.X00178962	0.348626	-0.327304	SILVA 138 Naive Bayes	GG2 WGS	genus	extract_label
123	10317.X00178962	0.995199	-0.0355729	SILVA 138 Naive Bayes	GG2 WGS	order	extract_label
124	10317.X00178963	0.977579	0.524477	SILVA 138 Naive Bayes	GG2 WGS	class	extract_label
125	10317.X00178963	0.889856	-0.112536	SILVA 138 Naive Bayes	GG2 WGS	family	extract_label
126	10317.X00178963	0.687714	-0.230276	SILVA 138 Naive Bayes	GG2 WGS	genus	extract_label
127	10317.X00178963	0.965827	-0.0516691	SILVA 138 Naive Bayes	GG2 WGS	order	extract_label
128	10317.X00178964	0.978707	0.331496	SILVA 138 Naive Bayes	GG2 WGS	class	extract_label
129	10317.X00178964	-0.0161303	-0.145476	SILVA 138 Naive Bayes	GG2 WGS	family	extract_label
130	10317.X00178964	0.976006	0.0341742	SILVA 138 Naive Bayes	GG2 WGS	genus	extract_label
131	10317.X00178964	0.981163	0.175658	SILVA 138 Naive Bayes	GG2 WGS	order	extract_label
132	10317.X00178966	0.982806	0.696143	SILVA 138 Naive Bayes	GG2 WGS	class	extract_label
133	10317.X00178966	0.979393	0.095635	SILVA 138 Naive Bayes	GG2 WGS	family	extract_label
134	10317.X00178966	0.831708	-0.0882923	SILVA 138 Naive Bayes	GG2 WGS	genus	extract_label
135	10317.X00178966	0.983077	0.472624	SILVA 138 Naive Bayes	GG2 WGS	order	extract_label
136	10317.X00178969	0.99989	0.615587	SILVA 138 Naive Bayes	GG2 WGS	class	extract_label
137	10317.X00178969	0.136598	0.146344	SILVA 138 Naive Bayes	GG2 WGS	family	extract_label
138	10317.X00178969	0.962185	-0.196903	SILVA 138 Naive Bayes	GG2 WGS	genus	extract_label
139	10317.X00178969	0.99992	0.447734	SILVA 138 Naive Bayes	GG2 WGS	order	extract_label
140	10317.X00178974	0.98213	0.70877	SILVA 138 Naive Bayes	GG2 WGS	class	extract_label
141	10317.X00178974	0.832005	0.00641092	SILVA 138 Naive Bayes	GG2 WGS	family	extract_label
142	10317.X00178974	0.744435	-0.161891	SILVA 138 Naive Bayes	GG2 WGS	genus	extract_label
143	10317.X00178974	0.993092	0.214056	SILVA 138 Naive Bayes	GG2 WGS	order	extract_label
144	10317.X00178981	0.999826	0.878319	SILVA 138 Naive Bayes	GG2 WGS	class	extract_label
145	10317.X00178981	0.997277	-0.024323	SILVA 138 Naive Bayes	GG2 WGS	family	extract_label
146	10317.X00178981	0.897687	-0.0453657	SILVA 138 Naive Bayes	GG2 WGS	genus	extract_label
147	10317.X00178981	0.999809	0.273807	SILVA 138 Naive Bayes	GG2 WGS	order	extract_label
148	10317.X00178983	0.992844	0.881483	SILVA 138 Naive Bayes	GG2 WGS	class	extract_label
149	10317.X00178983	0.975477	0.0412451	SILVA 138 Naive Bayes	GG2 WGS	family	extract_label
150	10317.X00178983	0.836248	-0.208054	SILVA 138 Naive Bayes	GG2 WGS	genus	extract_label
151	10317.X00178983	0.997103	0.413397	SILVA 138 Naive Bayes	GG2 WGS	order	extract_label
152	10317.X00178984	0.995162	0.802763	SILVA 138 Naive Bayes	GG2 WGS	class	extract_label
153	10317.X00178984	0.949056	0.0369723	SILVA 138 Naive Bayes	GG2 WGS	family	extract_label
154	10317.X00178984	0.859231	-0.150009	SILVA 138 Naive Bayes	GG2 WGS	genus	extract_label
155	10317.X00178984	0.9944	0.249312	SILVA 138 Naive Bayes	GG2 WGS	order	extract_label
156	10317.X00178986	0.985239	0.591716	SILVA 138 Naive Bayes	GG2 WGS	class	extract_label
157	10317.X00178986	0.891388	-0.110515	SILVA 138 Naive Bayes	GG2 WGS	family	extract_label
158	10317.X00178986	0.751044	-0.24646	SILVA 138 Naive Bayes	GG2 WGS	genus	extract_label
159	10317.X00178986	0.981168	0.210902	SILVA 138 Naive Bayes	GG2 WGS	order	extract_label
160	10317.X00178987	0.998416	0.928571	SILVA 138 Naive Bayes	GG2 WGS	class	extract_label
161	10317.X00178987	0.965024	0.148544	SILVA 138 Naive Bayes	GG2 WGS	family	extract_label
162	10317.X00178987	0.588827	-0.104756	SILVA 138 Naive Bayes	GG2 WGS	genus	extract_label
163	10317.X00178987	0.998688	0.663494	SILVA 138 Naive Bayes	GG2 WGS	order	extract_label
164	10317.X00178990	0.999491	0.65003	SILVA 138 Naive Bayes	GG2 WGS	class	extract_label
165	10317.X00178990	0.0792829	-0.0671292	SILVA 138 Naive Bayes	GG2 WGS	family	extract_label
166	10317.X00178990	0.987211	-0.146343	SILVA 138 Naive Bayes	GG2 WGS	genus	extract_label
167	10317.X00178990	0.998769	0.113046	SILVA 138 Naive Bayes	GG2 WGS	order	extract_label
168	10317.X00178992	0.954991	0.758388	SILVA 138 Naive Bayes	GG2 WGS	class	extract_label
169	10317.X00178992	0.95789	0.0268456	SILVA 138 Naive Bayes	GG2 WGS	family	extract_label
170	10317.X00178992	0.937836	-0.255743	SILVA 138 Naive Bayes	GG2 WGS	genus	extract_label
171	10317.X00178992	0.967378	0.40737	SILVA 138 Naive Bayes	GG2 WGS	order	extract_label
172	10317.X00178993	0.971643	0.686161	SILVA 138 Naive Bayes	GG2 WGS	class	extract_label
173	10317.X00178993	0.955232	-0.0893649	SILVA 138 Naive Bayes	GG2 WGS	family	extract_label
174	10317.X00178993	0.903488	-0.212668	SILVA 138 Naive Bayes	GG2 WGS	genus	extract_label
175	10317.X00178993	0.966622	0.176683	SILVA 138 Naive Bayes	GG2 WGS	order	extract_label
176	10317.X00178994	0.89945	0.666667	SILVA 138 Naive Bayes	GG2 WGS	class	extract_label
177	10317.X00178994	0.881666	-0.108308	SILVA 138 Naive Bayes	GG2 WGS	family	extract_label
178	10317.X00178994	0.92036	-0.142849	SILVA 138 Naive Bayes	GG2 WGS	genus	extract_label
179	10317.X00178994	0.937669	0.0157825	SILVA 138 Naive Bayes	GG2 WGS	order	extract_label
180	10317.X00178995	0.996574	0.868799	SILVA 138 Naive Bayes	GG2 WGS	class	extract_label
181	10317.X00178995	0.985497	0.18341	SILVA 138 Naive Bayes	GG2 WGS	family	extract_label
182	10317.X00178995	0.922468	-0.141938	SILVA 138 Naive Bayes	GG2 WGS	genus	extract_label
183	10317.X00178995	0.997746	0.60592	SILVA 138 Naive Bayes	GG2 WGS	order	extract_label
184	10317.X00178996	0.999903	0.848383	SILVA 138 Naive Bayes	GG2 WGS	class	extract_label
185	10317.X00178996	0.998715	0.0936201	SILVA 138 Naive Bayes	GG2 WGS	family	extract_label
186	10317.X00178996	0.954928	-0.124608	SILVA 138 Naive Bayes	GG2 WGS	genus	extract_label
187	10317.X00178996	0.999936	0.280832	SILVA 138 Naive Bayes	GG2 WGS	order	extract_label
188	10317.X00178997	0.979014	0.876712	SILVA 138 Naive Bayes	GG2 WGS	class	extract_label
189	10317.X00178997	0.979499	0.324208	SILVA 138 Naive Bayes	GG2 WGS	family	extract_label
190	10317.X00178997	0.895972	-0.189293	SILVA 138 Naive Bayes	GG2 WGS	genus	extract_label
191	10317.X00178997	0.98146	0.526798	SILVA 138 Naive Bayes	GG2 WGS	order	extract_label
192	10317.X00178998	0.924857	0.31606	SILVA 138 Naive Bayes	GG2 WGS	class	extract_label
193	10317.X00178998	0.588939	-0.120038	SILVA 138 Naive Bayes	GG2 WGS	family	extract_label
194	10317.X00178998	0.56641	-0.180484	SILVA 138 Naive Bayes	GG2 WGS	genus	extract_label
195	10317.X00178998	0.941542	0.227966	SILVA 138 Naive Bayes	GG2 WGS	order	extract_label
196	10317.X00179001	0.999377	0.916667	SILVA 138 Naive Bayes	GG2 WGS	class	extract_label
197	10317.X00179001	0.98462	-0.0419932	SILVA 138 Naive Bayes	GG2 WGS	family	extract_label
198	10317.X00179001	0.685032	-0.29321	SILVA 138 Naive Bayes	GG2 WGS	genus	extract_label
199	10317.X00179001	0.999655	0.203734	SILVA 138 Naive Bayes	GG2 WGS	order	extract_label
200	10317.X00179004	0.967938	0.500006	SILVA 138 Naive Bayes	GG2 WGS	class	extract_label
201	10317.X00179004	0.581882	-0.158004	SILVA 138 Naive Bayes	GG2 WGS	family	extract_label
202	10317.X00179004	0.381621	-0.238433	SILVA 138 Naive Bayes	GG2 WGS	genus	extract_label
203	10317.X00179004	0.982055	0.0496215	SILVA 138 Naive Bayes	GG2 WGS	order	extract_label
204	10317.X00179012	0.956207	0.196347	SILVA 138 Naive Bayes	GG2 WGS	class	extract_label
205	10317.X00179012	0.920458	0.151492	SILVA 138 Naive Bayes	GG2 WGS	family	extract_label
206	10317.X00179012	0.853994	-0.210476	SILVA 138 Naive Bayes	GG2 WGS	genus	extract_label
207	10317.X00179012	0.971505	0.678549	SILVA 138 Naive Bayes	GG2 WGS	order	extract_label
208	10317.X00179013	0.996329	0.515388	SILVA 138 Naive Bayes	GG2 WGS	class	extract_label
209	10317.X00179013	0.9424	-0.0127857	SILVA 138 Naive Bayes	GG2 WGS	family	extract_label
210	10317.X00179013	0.924491	-0.145629	SILVA 138 Naive Bayes	GG2 WGS	genus	extract_label
211	10317.X00179013	0.998155	0.140864	SILVA 138 Naive Bayes	GG2 WGS	order	extract_label
212	10317.X00179015	0.993267	0.384848	SILVA 138 Naive Bayes	GG2 WGS	class	extract_label
213	10317.X00179015	0.319454	0.202378	SILVA 138 Naive Bayes	GG2 WGS	family	extract_label
214	10317.X00179015	0.603734	-0.0186978	SILVA 138 Naive Bayes	GG2 WGS	genus	extract_label
215	10317.X00179015	0.993516	0.33627	SILVA 138 Naive Bayes	GG2 WGS	order	extract_label
216	10317.X00179017	0.99918	0.535714	SILVA 138 Naive Bayes	GG2 WGS	class	extract_label
217	10317.X00179017	0.998106	0.117218	SILVA 138 Naive Bayes	GG2 WGS	family	extract_label
218	10317.X00179017	0.995689	-0.196068	SILVA 138 Naive Bayes	GG2 WGS	genus	extract_label
219	10317.X00179017	0.99894	0.0698006	SILVA 138 Naive Bayes	GG2 WGS	order	extract_label
220	10317.X00179019	0.999805	0.605924	SILVA 138 Naive Bayes	GG2 WGS	class	extract_label
221	10317.X00179019	0.998818	0.123864	SILVA 138 Naive Bayes	GG2 WGS	family	extract_label
222	10317.X00179019	0.840841	-0.164901	SILVA 138 Naive Bayes	GG2 WGS	genus	extract_label
223	10317.X00179019	0.999786	0.300338	SILVA 138 Naive Bayes	GG2 WGS	order	extract_label
224	10317.X00179024	0.928551	0.751385	SILVA 138 Naive Bayes	GG2 WGS	class	extract_label
225	10317.X00179024	0.841215	-0.138122	SILVA 138 Naive Bayes	GG2 WGS	family	extract_label
226	10317.X00179024	0.601765	-0.266861	SILVA 138 Naive Bayes	GG2 WGS	genus	extract_label
227	10317.X00179024	0.977959	0.0678999	SILVA 138 Naive Bayes	GG2 WGS	order	extract_label
228	10317.X00179025	0.964694	0.823367	SILVA 138 Naive Bayes	GG2 WGS	class	extract_label
229	10317.X00179025	0.96458	0.0836517	SILVA 138 Naive Bayes	GG2 WGS	family	extract_label
230	10317.X00179025	0.707214	-0.0459392	SILVA 138 Naive Bayes	GG2 WGS	genus	extract_label
231	10317.X00179025	0.972537	0.374776	SILVA 138 Naive Bayes	GG2 WGS	order	extract_label
232	10317.X00179028	0.99801	0.490508	SILVA 138 Naive Bayes	GG2 WGS	class	extract_label
233	10317.X00179028	0.00865802	-0.0487235	SILVA 138 Naive Bayes	GG2 WGS	family	extract_label
234	10317.X00179028	0.989942	-0.178319	SILVA 138 Naive Bayes	GG2 WGS	genus	extract_label
235	10317.X00179028	0.996376	0.0337255	SILVA 138 Naive Bayes	GG2 WGS	order	extract_label
236	10317.X00179029	0.876997	0.922558	SILVA 138 Naive Bayes	GG2 WGS	class	extract_label
237	10317.X00179029	0.789734	0.198987	SILVA 138 Naive Bayes	GG2 WGS	family	extract_label
238	10317.X00179029	0.797402	-0.0947745	SILVA 138 Naive Bayes	GG2 WGS	genus	extract_label
239	10317.X00179029	0.891905	0.463966	SILVA 138 Naive Bayes	GG2 WGS	order	extract_label
240	10317.X00179030	0.979412	0.565257	SILVA 138 Naive Bayes	GG2 WGS	class	extract_label
241	10317.X00179030	0.162129	-0.0597172	SILVA 138 Naive Bayes	GG2 WGS	family	extract_label
242	10317.X00179030	0.92587	-0.124936	SILVA 138 Naive Bayes	GG2 WGS	genus	extract_label
243	10317.X00179030	0.95559	-0.131206	SILVA 138 Naive Bayes	GG2 WGS	order	extract_label
244	10317.X00179032	0.99971	0.789024	SILVA 138 Naive Bayes	GG2 WGS	class	extract_label
245	10317.X00179032	0.996694	0.268326	SILVA 138 Naive Bayes	GG2 WGS	family	extract_label
246	10317.X00179032	0.901367	-0.138252	SILVA 138 Naive Bayes	GG2 WGS	genus	extract_label
247	10317.X00179032	0.999743	0.334059	SILVA 138 Naive Bayes	GG2 WGS	order	extract_label
248	10317.X00179033	0.995822	0.755556	SILVA 138 Naive Bayes	GG2 WGS	class	extract_label
249	10317.X00179033	0.990585	0.206135	SILVA 138 Naive Bayes	GG2 WGS	family	extract_label
250	10317.X00179033	0.935663	-0.0932747	SILVA 138 Naive Bayes	GG2 WGS	genus	extract_label
251	10317.X00179033	0.995135	0.406202	SILVA 138 Naive Bayes	GG2 WGS	order	extract_label
252	10317.X00179034	0.998559	0.697863	SILVA 138 Naive Bayes	GG2 WGS	class	extract_label
253	10317.X00179034	0.978146	-0.102615	SILVA 138 Naive Bayes	GG2 WGS	family	extract_label
254	10317.X00179034	0.897523	-0.394493	SILVA 138 Naive Bayes	GG2 WGS	genus	extract_label
255	10317.X00179034	0.998622	0.18907	SILVA 138 Naive Bayes	GG2 WGS	order	extract_label
256	10317.X00179035	0.986365	0.40111	SILVA 138 Naive Bayes	GG2 WGS	class	extract_label
257	10317.X00179035	0.982367	-0.143895	SILVA 138 Naive Bayes	GG2 WGS	family	extract_label
258	10317.X00179035	0.727513	-0.308758	SILVA 138 Naive Bayes	GG2 WGS	genus	extract_label
259	10317.X00179035	0.996299	0.298193	SILVA 138 Naive Bayes	GG2 WGS	order	extract_label
260	10317.X00179038	0.996028	0.410684	SILVA 138 Naive Bayes	GG2 WGS	class	extract_label
261	10317.X00179038	-0.010802	-0.216226	SILVA 138 Naive Bayes	GG2 WGS	family	extract_label
262	10317.X00179038	0.965682	-0.247134	SILVA 138 Naive Bayes	GG2 WGS	genus	extract_label
263	10317.X00179038	0.987161	0.0403701	SILVA 138 Naive Bayes	GG2 WGS	order	extract_label
264	10317.X00179039	0.998039	0.942254	SILVA 138 Naive Bayes	GG2 WGS	class	extract_label
265	10317.X00179039	0.825754	-0.00656534	SILVA 138 Naive Bayes	GG2 WGS	family	extract_label
266	10317.X00179039	0.844065	-0.215846	SILVA 138 Naive Bayes	GG2 WGS	genus	extract_label
267	10317.X00179039	0.996405	0.469303	SILVA 138 Naive Bayes	GG2 WGS	order	extract_label
268	10317.X00179040	0.986754	0.757959	SILVA 138 Naive Bayes	GG2 WGS	class	extract_label
269	10317.X00179040	0.969399	-0.0505365	SILVA 138 Naive Bayes	GG2 WGS	family	extract_label
270	10317.X00179040	0.643947	-0.245923	SILVA 138 Naive Bayes	GG2 WGS	genus	extract_label
271	10317.X00179040	0.995062	0.00938343	SILVA 138 Naive Bayes	GG2 WGS	order	extract_label
272	10317.X00179041	0.998916	0.592922	SILVA 138 Naive Bayes	GG2 WGS	class	extract_label
273	10317.X00179041	0.974569	0.15733	SILVA 138 Naive Bayes	GG2 WGS	family	extract_label
274	10317.X00179041	0.812842	-0.103113	SILVA 138 Naive Bayes	GG2 WGS	genus	extract_label
275	10317.X00179041	0.998775	0.393474	SILVA 138 Naive Bayes	GG2 WGS	order	extract_label
276	10317.X00179042	0.966891	0.68071	SILVA 138 Naive Bayes	GG2 WGS	class	extract_label
277	10317.X00179042	0.741741	-0.0366147	SILVA 138 Naive Bayes	GG2 WGS	family	extract_label
278	10317.X00179042	0.788872	-0.203029	SILVA 138 Naive Bayes	GG2 WGS	genus	extract_label
279	10317.X00179042	0.972531	0.203812	SILVA 138 Naive Bayes	GG2 WGS	order	extract_label
280	10317.X00179043	0.983181	0.51608	SILVA 138 Naive Bayes	GG2 WGS	class	extract_label
281	10317.X00179043	0.958695	-0.180017	SILVA 138 Naive Bayes	GG2 WGS	family	extract_label
282	10317.X00179043	0.916435	-0.300982	SILVA 138 Naive Bayes	GG2 WGS	genus	extract_label
283	10317.X00179043	0.983928	-0.0899014	SILVA 138 Naive Bayes	GG2 WGS	order	extract_label
284	10317.X00179047	0.999818	0.892857	SILVA 138 Naive Bayes	GG2 WGS	class	extract_label
285	10317.X00179047	0.999292	-0.0611306	SILVA 138 Naive Bayes	GG2 WGS	family	extract_label
286	10317.X00179047	0.962186	-0.27668	SILVA 138 Naive Bayes	GG2 WGS	genus	extract_label
287	10317.X00179047	0.99974	0.461406	SILVA 138 Naive Bayes	GG2 WGS	order	extract_label
288	10317.X00179049	0.999846	0.716667	SILVA 138 Naive Bayes	GG2 WGS	class	extract_label
289	10317.X00179049	0.985988	0.302544	SILVA 138 Naive Bayes	GG2 WGS	family	extract_label
290	10317.X00179049	0.487678	0.029628	SILVA 138 Naive Bayes	GG2 WGS	genus	extract_label
291	10317.X00179049	0.999808	0.35537	SILVA 138 Naive Bayes	GG2 WGS	order	extract_label
292	10317.X00179051	0.978787	0.466667	SILVA 138 Naive Bayes	GG2 WGS	class	extract_label
293	10317.X00179051	0.225427	0.108603	SILVA 138 Naive Bayes	GG2 WGS	family	extract_label
294	10317.X00179051	0.917081	-0.0191689	SILVA 138 Naive Bayes	GG2 WGS	genus	extract_label
295	10317.X00179051	0.981737	0.0689507	SILVA 138 Naive Bayes	GG2 WGS	order	extract_label
296	10317.X00179056	0.999924	0.633054	SILVA 138 Naive Bayes	GG2 WGS	class	extract_label
297	10317.X00179056	0.978342	0.302742	SILVA 138 Naive Bayes	GG2 WGS	family	extract_label
298	10317.X00179056	0.829388	-0.0268625	SILVA 138 Naive Bayes	GG2 WGS	genus	extract_label
299	10317.X00179056	0.999715	0.53023	SILVA 138 Naive Bayes	GG2 WGS	order	extract_label
300	10317.X00179059	0.99655	0.528676	SILVA 138 Naive Bayes	GG2 WGS	class	extract_label
301	10317.X00179059	0.976943	-0.171931	SILVA 138 Naive Bayes	GG2 WGS	family	extract_label
302	10317.X00179059	0.875207	-0.324234	SILVA 138 Naive Bayes	GG2 WGS	genus	extract_label
303	10317.X00179059	0.996252	0.0126304	SILVA 138 Naive Bayes	GG2 WGS	order	extract_label
304	10317.X00179060	0.988459	0.533187	SILVA 138 Naive Bayes	GG2 WGS	class	extract_label
305	10317.X00179060	0.974902	-0.0804694	SILVA 138 Naive Bayes	GG2 WGS	family	extract_label
306	10317.X00179060	0.881817	-0.289039	SILVA 138 Naive Bayes	GG2 WGS	genus	extract_label
307	10317.X00179060	0.986356	0.129106	SILVA 138 Naive Bayes	GG2 WGS	order	extract_label
308	10317.X00179065	0.999298	0.735167	SILVA 138 Naive Bayes	GG2 WGS	class	extract_label
309	10317.X00179065	0.96117	0.0695181	SILVA 138 Naive Bayes	GG2 WGS	family	extract_label
310	10317.X00179065	0.935963	-0.00891763	SILVA 138 Naive Bayes	GG2 WGS	genus	extract_label
311	10317.X00179065	0.998803	0.226612	SILVA 138 Naive Bayes	GG2 WGS	order	extract_label
312	10317.X00179066	0.99934	0.500696	SILVA 138 Naive Bayes	GG2 WGS	class	extract_label
313	10317.X00179066	0.987314	0.000103247	SILVA 138 Naive Bayes	GG2 WGS	family	extract_label
314	10317.X00179066	0.576262	-0.242973	SILVA 138 Naive Bayes	GG2 WGS	genus	extract_label
315	10317.X00179066	0.998997	-0.011946	SILVA 138 Naive Bayes	GG2 WGS	order	extract_label
316	10317.X00179069	0.989401	0.799329	SILVA 138 Naive Bayes	GG2 WGS	class	extract_label
317	10317.X00179069	0.993684	0.132318	SILVA 138 Naive Bayes	GG2 WGS	family	extract_label
318	10317.X00179069	0.90559	-0.221966	SILVA 138 Naive Bayes	GG2 WGS	genus	extract_label
319	10317.X00179069	0.995708	0.194152	SILVA 138 Naive Bayes	GG2 WGS	order	extract_label
320	10317.X00179070	0.987788	0.568425	SILVA 138 Naive Bayes	GG2 WGS	class	extract_label
321	10317.X00179070	0.386706	-0.212794	SILVA 138 Naive Bayes	GG2 WGS	family	extract_label
322	10317.X00179070	0.418051	-0.305926	SILVA 138 Naive Bayes	GG2 WGS	genus	extract_label
323	10317.X00179070	0.979101	0.0876178	SILVA 138 Naive Bayes	GG2 WGS	order	extract_label
324	10317.X00179072	0.999144	0.802435	SILVA 138 Naive Bayes	GG2 WGS	class	extract_label
325	10317.X00179072	0.99138	0.295264	SILVA 138 Naive Bayes	GG2 WGS	family	extract_label
326	10317.X00179072	0.996718	0.0149107	SILVA 138 Naive Bayes	GG2 WGS	genus	extract_label
327	10317.X00179072	0.999012	0.410914	SILVA 138 Naive Bayes	GG2 WGS	order	extract_label
328	10317.X00179074	0.992674	0.246425	SILVA 138 Naive Bayes	GG2 WGS	class	extract_label
329	10317.X00179074	0.96595	0.143403	SILVA 138 Naive Bayes	GG2 WGS	family	extract_label
330	10317.X00179074	0.888521	-0.124643	SILVA 138 Naive Bayes	GG2 WGS	genus	extract_label
331	10317.X00179074	0.993062	0.375848	SILVA 138 Naive Bayes	GG2 WGS	order	extract_label
332	10317.X00179075	0.999795	0.684211	SILVA 138 Naive Bayes	GG2 WGS	class	extract_label
333	10317.X00179075	0.985346	-0.0274715	SILVA 138 Naive Bayes	GG2 WGS	family	extract_label
334	10317.X00179075	0.752353	-0.1838	SILVA 138 Naive Bayes	GG2 WGS	genus	extract_label
335	10317.X00179075	0.999835	0.122953	SILVA 138 Naive Bayes	GG2 WGS	order	extract_label
336	10317.X00179076	0.998068	0.794529	SILVA 138 Naive Bayes	GG2 WGS	class	extract_label
337	10317.X00179076	0.99688	0.128683	SILVA 138 Naive Bayes	GG2 WGS	family	extract_label
338	10317.X00179076	0.915728	-0.218479	SILVA 138 Naive Bayes	GG2 WGS	genus	extract_label
339	10317.X00179076	0.999201	0.270123	SILVA 138 Naive Bayes	GG2 WGS	order	extract_label
340	10317.X00179078	0.958035	0.62685	SILVA 138 Naive Bayes	GG2 WGS	class	extract_label
341	10317.X00179078	0.894097	-0.00990609	SILVA 138 Naive Bayes	GG2 WGS	family	extract_label
342	10317.X00179078	0.673063	-0.234687	SILVA 138 Naive Bayes	GG2 WGS	genus	extract_label
343	10317.X00179078	0.927876	0.139533	SILVA 138 Naive Bayes	GG2 WGS	order	extract_label
344	10317.X00179079	0.981575	0.353766	SILVA 138 Naive Bayes	GG2 WGS	class	extract_label
345	10317.X00179079	0.977966	0.251035	SILVA 138 Naive Bayes	GG2 WGS	family	extract_label
346	10317.X00179079	0.907128	0.0565825	SILVA 138 Naive Bayes	GG2 WGS	genus	extract_label
347	10317.X00179079	0.97963	0.219044	SILVA 138 Naive Bayes	GG2 WGS	order	extract_label
348	10317.X00179080	0.972215	0.6	SILVA 138 Naive Bayes	GG2 WGS	class	extract_label
349	10317.X00179080	0.962681	-0.160025	SILVA 138 Naive Bayes	GG2 WGS	family	extract_label
350	10317.X00179080	0.88703	-0.243271	SILVA 138 Naive Bayes	GG2 WGS	genus	extract_label
351	10317.X00179080	0.971616	0.150043	SILVA 138 Naive Bayes	GG2 WGS	order	extract_label
352	10317.X00179084	0.957658	0.421458	SILVA 138 Naive Bayes	GG2 WGS	class	extract_label
353	10317.X00179084	0.954906	0.0671145	SILVA 138 Naive Bayes	GG2 WGS	family	extract_label
354	10317.X00179084	0.760359	-0.239753	SILVA 138 Naive Bayes	GG2 WGS	genus	extract_label
355	10317.X00179084	0.955376	0.22848	SILVA 138 Naive Bayes	GG2 WGS	order	extract_label
356	10317.X00179087	0.999434	0.558232	SILVA 138 Naive Bayes	GG2 WGS	class	extract_label
357	10317.X00179087	0.99846	-0.00518606	SILVA 138 Naive Bayes	GG2 WGS	family	extract_label
358	10317.X00179087	0.87727	-0.090345	SILVA 138 Naive Bayes	GG2 WGS	genus	extract_label
359	10317.X00179087	0.999537	0.0541432	SILVA 138 Naive Bayes	GG2 WGS	order	extract_label
360	10317.X00179088	0.95528	0.350798	SILVA 138 Naive Bayes	GG2 WGS	class	extract_label
361	10317.X00179088	0.876541	0.0168249	SILVA 138 Naive Bayes	GG2 WGS	family	extract_label
362	10317.X00179088	0.754283	-0.0246746	SILVA 138 Naive Bayes	GG2 WGS	genus	extract_label
363	10317.X00179088	0.934718	0.00987379	SILVA 138 Naive Bayes	GG2 WGS	order	extract_label
364	10317.X00179089	0.996631	1	SILVA 138 Naive Bayes	GG2 WGS	class	extract_label
365	10317.X00179089	0.994555	0.0779793	SILVA 138 Naive Bayes	GG2 WGS	family	extract_label
366	10317.X00179089	0.891323	-0.124382	SILVA 138 Naive Bayes	GG2 WGS	genus	extract_label
367	10317.X00179089	0.99752	0.387453	SILVA 138 Naive Bayes	GG2 WGS	order	extract_label
368	10317.X00179090	0.999186	0.886261	SILVA 138 Naive Bayes	GG2 WGS	class	extract_label
369	10317.X00179090	0.997102	0.170992	SILVA 138 Naive Bayes	GG2 WGS	family	extract_label
370	10317.X00179090	0.887544	-0.0304433	SILVA 138 Naive Bayes	GG2 WGS	genus	extract_label
371	10317.X00179090	0.9995	0.266395	SILVA 138 Naive Bayes	GG2 WGS	order	extract_label
372	10317.X00179091	0.999972	0.97619	SILVA 138 Naive Bayes	GG2 WGS	class	extract_label
373	10317.X00179091	0.997213	0.117605	SILVA 138 Naive Bayes	GG2 WGS	family	extract_label
374	10317.X00179091	0.843666	-0.0690672	SILVA 138 Naive Bayes	GG2 WGS	genus	extract_label
375	10317.X00179091	0.999962	0.407369	SILVA 138 Naive Bayes	GG2 WGS	order	extract_label
376	10317.X00179093	0.999707	0.50114	SILVA 138 Naive Bayes	GG2 WGS	class	extract_label
377	10317.X00179093	0.95473	0.238162	SILVA 138 Naive Bayes	GG2 WGS	family	extract_label
378	10317.X00179093	0.738471	-0.0788343	SILVA 138 Naive Bayes	GG2 WGS	genus	extract_label
379	10317.X00179093	0.999693	0.374066	SILVA 138 Naive Bayes	GG2 WGS	order	extract_label
380	10317.X00179096	0.817209	0.470721	SILVA 138 Naive Bayes	GG2 WGS	class	extract_label
381	10317.X00179096	0.691236	0.0965755	SILVA 138 Naive Bayes	GG2 WGS	family	extract_label
382	10317.X00179096	0.809064	0.0024981	SILVA 138 Naive Bayes	GG2 WGS	genus	extract_label
383	10317.X00179096	0.734583	0.0647951	SILVA 138 Naive Bayes	GG2 WGS	order	extract_label
384	10317.X00179098	0.999771	0.717913	SILVA 138 Naive Bayes	GG2 WGS	class	extract_label
385	10317.X00179098	0.449609	0.0950808	SILVA 138 Naive Bayes	GG2 WGS	family	extract_label
386	10317.X00179098	0.931496	-0.0723587	SILVA 138 Naive Bayes	GG2 WGS	genus	extract_label
387	10317.X00179098	0.999258	0.326048	SILVA 138 Naive Bayes	GG2 WGS	order	extract_label
388	10317.X00179100	0.994215	0.506758	SILVA 138 Naive Bayes	GG2 WGS	class	extract_label
389	10317.X00179100	0.994589	-0.0670271	SILVA 138 Naive Bayes	GG2 WGS	family	extract_label
390	10317.X00179100	0.872936	-0.262269	SILVA 138 Naive Bayes	GG2 WGS	genus	extract_label
391	10317.X00179100	0.996607	0.174848	SILVA 138 Naive Bayes	GG2 WGS	order	extract_label
392	10317.X00179101	0.999504	0.744128	SILVA 138 Naive Bayes	GG2 WGS	class	extract_label
393	10317.X00179101	0.0452838	-0.0384166	SILVA 138 Naive Bayes	GG2 WGS	family	extract_label
394	10317.X00179101	0.988456	-0.226529	SILVA 138 Naive Bayes	GG2 WGS	genus	extract_label
395	10317.X00179101	0.99875	-0.023729	SILVA 138 Naive Bayes	GG2 WGS	order	extract_label
396	10317.X00179102	0.971248	0.551533	SILVA 138 Naive Bayes	GG2 WGS	class	extract_label
397	10317.X00179102	0.721245	-0.156397	SILVA 138 Naive Bayes	GG2 WGS	family	extract_label
398	10317.X00179102	0.577309	-0.283832	SILVA 138 Naive Bayes	GG2 WGS	genus	extract_label
399	10317.X00179102	0.974006	0.15616	SILVA 138 Naive Bayes	GG2 WGS	order	extract_label
400	10317.X00179103	0.981077	0.842827	SILVA 138 Naive Bayes	GG2 WGS	class	extract_label
401	10317.X00179103	0.966669	0.213094	SILVA 138 Naive Bayes	GG2 WGS	family	extract_label
402	10317.X00179103	0.929937	-0.130397	SILVA 138 Naive Bayes	GG2 WGS	genus	extract_label
403	10317.X00179103	0.988711	0.453829	SILVA 138 Naive Bayes	GG2 WGS	order	extract_label
404	10317.X00179105	0.981223	0.702666	SILVA 138 Naive Bayes	GG2 WGS	class	extract_label
405	10317.X00179105	0.965916	0.0543149	SILVA 138 Naive Bayes	GG2 WGS	family	extract_label
406	10317.X00179105	0.90748	-0.181397	SILVA 138 Naive Bayes	GG2 WGS	genus	extract_label
407	10317.X00179105	0.983102	0.208269	SILVA 138 Naive Bayes	GG2 WGS	order	extract_label
408	10317.X00179107	0.999257	0.656992	SILVA 138 Naive Bayes	GG2 WGS	class	extract_label
409	10317.X00179107	0.97158	-0.0496579	SILVA 138 Naive Bayes	GG2 WGS	family	extract_label
410	10317.X00179107	0.742141	-0.222379	SILVA 138 Naive Bayes	GG2 WGS	genus	extract_label
411	10317.X00179107	0.999207	0.153652	SILVA 138 Naive Bayes	GG2 WGS	order	extract_label
412	10317.X00179108	0.995234	0.640288	SILVA 138 Naive Bayes	GG2 WGS	class	extract_label
413	10317.X00179108	0.971764	0.00355836	SILVA 138 Naive Bayes	GG2 WGS	family	extract_label
414	10317.X00179108	0.750331	-0.0962052	SILVA 138 Naive Bayes	GG2 WGS	genus	extract_label
415	10317.X00179108	0.995218	0.0497029	SILVA 138 Naive Bayes	GG2 WGS	order	extract_label
416	10317.X00179109	0.999914	0.866667	SILVA 138 Naive Bayes	GG2 WGS	class	extract_label
417	10317.X00179109	0.866412	0.0612619	SILVA 138 Naive Bayes	GG2 WGS	family	extract_label
418	10317.X00179109	0.923531	-0.029857	SILVA 138 Naive Bayes	GG2 WGS	genus	extract_label
419	10317.X00179109	0.999927	0.55732	SILVA 138 Naive Bayes	GG2 WGS	order	extract_label
420	10317.X00179111	0.987871	0.729286	SILVA 138 Naive Bayes	GG2 WGS	class	extract_label
421	10317.X00179111	0.357336	-0.0342267	SILVA 138 Naive Bayes	GG2 WGS	family	extract_label
422	10317.X00179111	0.89423	-0.208957	SILVA 138 Naive Bayes	GG2 WGS	genus	extract_label
423	10317.X00179111	0.978689	0.162234	SILVA 138 Naive Bayes	GG2 WGS	order	extract_label
424	10317.X00179117	0.931559	0.695122	SILVA 138 Naive Bayes	GG2 WGS	class	extract_label
425	10317.X00179117	0.839044	0.241541	SILVA 138 Naive Bayes	GG2 WGS	family	extract_label
426	10317.X00179117	0.32361	-0.0720663	SILVA 138 Naive Bayes	GG2 WGS	genus	extract_label
427	10317.X00179117	0.695459	0.123307	SILVA 138 Naive Bayes	GG2 WGS	order	extract_label
428	10317.X00179119	0.980745	0.424658	SILVA 138 Naive Bayes	GG2 WGS	class	extract_label
429	10317.X00179119	0.978608	0.120068	SILVA 138 Naive Bayes	GG2 WGS	family	extract_label
430	10317.X00179119	0.752334	0.0665302	SILVA 138 Naive Bayes	GG2 WGS	genus	extract_label
431	10317.X00179119	0.978623	-0.0412982	SILVA 138 Naive Bayes	GG2 WGS	order	extract_label
432	10317.X00179125	0.925237	0.553069	SILVA 138 Naive Bayes	GG2 WGS	class	extract_label
433	10317.X00179125	0.796529	0.00174878	SILVA 138 Naive Bayes	GG2 WGS	family	extract_label
434	10317.X00179125	0.62986	-0.316486	SILVA 138 Naive Bayes	GG2 WGS	genus	extract_label
435	10317.X00179125	0.96904	0.156862	SILVA 138 Naive Bayes	GG2 WGS	order	extract_label
436	10317.X00179126	0.952232	0.746894	SILVA 138 Naive Bayes	GG2 WGS	class	extract_label
437	10317.X00179126	0.91524	-0.0259597	SILVA 138 Naive Bayes	GG2 WGS	family	extract_label
438	10317.X00179126	0.768562	-0.19921	SILVA 138 Naive Bayes	GG2 WGS	genus	extract_label
439	10317.X00179126	0.959795	0.186781	SILVA 138 Naive Bayes	GG2 WGS	order	extract_label
440	10317.X00179127	0.999422	0.444964	SILVA 138 Naive Bayes	GG2 WGS	class	extract_label
441	10317.X00179127	0.0741909	-0.128921	SILVA 138 Naive Bayes	GG2 WGS	family	extract_label
442	10317.X00179127	0.98187	-0.254773	SILVA 138 Naive Bayes	GG2 WGS	genus	extract_label
443	10317.X00179127	0.99909	0.266151	SILVA 138 Naive Bayes	GG2 WGS	order	extract_label
444	10317.X00179128	0.999483	0.781094	SILVA 138 Naive Bayes	GG2 WGS	class	extract_label
445	10317.X00179128	0.996505	0.215459	SILVA 138 Naive Bayes	GG2 WGS	family	extract_label
446	10317.X00179128	0.910253	-0.176086	SILVA 138 Naive Bayes	GG2 WGS	genus	extract_label
447	10317.X00179128	0.999506	0.667281	SILVA 138 Naive Bayes	GG2 WGS	order	extract_label
448	10317.X00179131	0.99991	0.642541	SILVA 138 Naive Bayes	GG2 WGS	class	extract_label
449	10317.X00179131	0.998785	-0.0777876	SILVA 138 Naive Bayes	GG2 WGS	family	extract_label
450	10317.X00179131	0.881059	-0.136462	SILVA 138 Naive Bayes	GG2 WGS	genus	extract_label
451	10317.X00179131	0.999769	0.210442	SILVA 138 Naive Bayes	GG2 WGS	order	extract_label
452	10317.X00179132	0.999737	0.556021	SILVA 138 Naive Bayes	GG2 WGS	class	extract_label
453	10317.X00179132	0.997404	0.125329	SILVA 138 Naive Bayes	GG2 WGS	family	extract_label
454	10317.X00179132	0.89439	-0.0461813	SILVA 138 Naive Bayes	GG2 WGS	genus	extract_label
455	10317.X00179132	0.99958	0.211891	SILVA 138 Naive Bayes	GG2 WGS	order	extract_label
456	10317.X00179133	0.998773	0.776684	SILVA 138 Naive Bayes	GG2 WGS	class	extract_label
457	10317.X00179133	0.951489	0.0519764	SILVA 138 Naive Bayes	GG2 WGS	family	extract_label
458	10317.X00179133	0.877359	-0.227201	SILVA 138 Naive Bayes	GG2 WGS	genus	extract_label
459	10317.X00179133	0.982002	0.143871	SILVA 138 Naive Bayes	GG2 WGS	order	extract_label
460	10317.X00179135	0.990869	0.385429	SILVA 138 Naive Bayes	GG2 WGS	class	extract_label
461	10317.X00179135	0.982542	-0.0207917	SILVA 138 Naive Bayes	GG2 WGS	family	extract_label
462	10317.X00179135	0.954732	-0.184718	SILVA 138 Naive Bayes	GG2 WGS	genus	extract_label
463	10317.X00179135	0.997176	0.0277459	SILVA 138 Naive Bayes	GG2 WGS	order	extract_label
464	10317.X00179137	0.99625	0.525499	SILVA 138 Naive Bayes	GG2 WGS	class	extract_label
465	10317.X00179137	0.898035	0.215643	SILVA 138 Naive Bayes	GG2 WGS	family	extract_label
466	10317.X00179137	0.751575	-0.11346	SILVA 138 Naive Bayes	GG2 WGS	genus	extract_label
467	10317.X00179137	0.989322	0.272286	SILVA 138 Naive Bayes	GG2 WGS	order	extract_label
468	10317.X00179138	0.979225	1	SILVA 138 Naive Bayes	GG2 WGS	class	extract_label
469	10317.X00179138	0.978107	-0.110537	SILVA 138 Naive Bayes	GG2 WGS	family	extract_label
470	10317.X00179138	0.336349	-0.279461	SILVA 138 Naive Bayes	GG2 WGS	genus	extract_label
471	10317.X00179138	0.987594	0.195111	SILVA 138 Naive Bayes	GG2 WGS	order	extract_label
472	10317.X00179140	0.980837	0.350851	SILVA 138 Naive Bayes	GG2 WGS	class	extract_label
473	10317.X00179140	0.951323	0.0301284	SILVA 138 Naive Bayes	GG2 WGS	family	extract_label
474	10317.X00179140	0.478273	-0.208998	SILVA 138 Naive Bayes	GG2 WGS	genus	extract_label
475	10317.X00179140	0.984244	0.241733	SILVA 138 Naive Bayes	GG2 WGS	order	extract_label
476	10317.X00179141	0.987913	0.596524	SILVA 138 Naive Bayes	GG2 WGS	class	extract_label
477	10317.X00179141	0.80372	-0.0539012	SILVA 138 Naive Bayes	GG2 WGS	family	extract_label
478	10317.X00179141	0.562806	-0.302511	SILVA 138 Naive Bayes	GG2 WGS	genus	extract_label
479	10317.X00179141	0.990848	0.153006	SILVA 138 Naive Bayes	GG2 WGS	order	extract_label
480	10317.X00179145	0.998696	0.423583	SILVA 138 Naive Bayes	GG2 WGS	class	extract_label
481	10317.X00179145	0.839885	0.0363476	SILVA 138 Naive Bayes	GG2 WGS	family	extract_label
482	10317.X00179145	0.563954	-0.129621	SILVA 138 Naive Bayes	GG2 WGS	genus	extract_label
483	10317.X00179145	0.998268	0.0383717	SILVA 138 Naive Bayes	GG2 WGS	order	extract_label
484	10317.X00179146	0.947019	0.715869	SILVA 138 Naive Bayes	GG2 WGS	class	extract_label
485	10317.X00179146	0.75402	-0.092726	SILVA 138 Naive Bayes	GG2 WGS	family	extract_label
486	10317.X00179146	0.664464	-0.242231	SILVA 138 Naive Bayes	GG2 WGS	genus	extract_label
487	10317.X00179146	0.972658	-0.016819	SILVA 138 Naive Bayes	GG2 WGS	order	extract_label
488	10317.X00179147	0.952884	0.476265	SILVA 138 Naive Bayes	GG2 WGS	class	extract_label
489	10317.X00179147	0.641918	-0.167832	SILVA 138 Naive Bayes	GG2 WGS	family	extract_label
490	10317.X00179147	0.28807	-0.216555	SILVA 138 Naive Bayes	GG2 WGS	genus	extract_label
491	10317.X00179147	0.857277	0.129177	SILVA 138 Naive Bayes	GG2 WGS	order	extract_label
492	10317.X00179148	0.999536	0.57952	SILVA 138 Naive Bayes	GG2 WGS	class	extract_label
493	10317.X00179148	0.986629	0.0331127	SILVA 138 Naive Bayes	GG2 WGS	family	extract_label
494	10317.X00179148	0.618681	-0.0777246	SILVA 138 Naive Bayes	GG2 WGS	genus	extract_label
495	10317.X00179148	0.998298	0.203828	SILVA 138 Naive Bayes	GG2 WGS	order	extract_label
496	10317.X00179150	0.802021	0.966667	SILVA 138 Naive Bayes	GG2 WGS	class	extract_label
497	10317.X00179150	0.700958	0.12031	SILVA 138 Naive Bayes	GG2 WGS	family	extract_label
498	10317.X00179150	0.549058	-0.267559	SILVA 138 Naive Bayes	GG2 WGS	genus	extract_label
499	10317.X00179150	0.81651	0.238286	SILVA 138 Naive Bayes	GG2 WGS	order	extract_label
500	10317.X00179152	0.99848	0.321508	SILVA 138 Naive Bayes	GG2 WGS	class	extract_label
501	10317.X00179152	0.990473	0.0045868	SILVA 138 Naive Bayes	GG2 WGS	family	extract_label
502	10317.X00179152	0.790822	-0.127865	SILVA 138 Naive Bayes	GG2 WGS	genus	extract_label
503	10317.X00179152	0.999137	0.483633	SILVA 138 Naive Bayes	GG2 WGS	order	extract_label
504	10317.X00179153	0.987642	0.833333	SILVA 138 Naive Bayes	GG2 WGS	class	extract_label
505	10317.X00179153	0.983656	0.177346	SILVA 138 Naive Bayes	GG2 WGS	family	extract_label
506	10317.X00179153	0.908038	-0.143471	SILVA 138 Naive Bayes	GG2 WGS	genus	extract_label
507	10317.X00179153	0.989889	0.288476	SILVA 138 Naive Bayes	GG2 WGS	order	extract_label
508	10317.X00179154	0.979109	0.609967	SILVA 138 Naive Bayes	GG2 WGS	class	extract_label
509	10317.X00179154	0.964968	0.0942536	SILVA 138 Naive Bayes	GG2 WGS	family	extract_label
510	10317.X00179154	0.892238	-0.184392	SILVA 138 Naive Bayes	GG2 WGS	genus	extract_label
511	10317.X00179154	0.992165	0.346148	SILVA 138 Naive Bayes	GG2 WGS	order	extract_label
512	10317.X00179156	0.939717	0.357372	SILVA 138 Naive Bayes	GG2 WGS	class	extract_label
513	10317.X00179156	0.886402	-0.0921507	SILVA 138 Naive Bayes	GG2 WGS	family	extract_label
514	10317.X00179156	0.748762	-0.249405	SILVA 138 Naive Bayes	GG2 WGS	genus	extract_label
515	10317.X00179156	0.972514	0.18764	SILVA 138 Naive Bayes	GG2 WGS	order	extract_label
516	10317.X00179160	0.997441	0.577442	SILVA 138 Naive Bayes	GG2 WGS	class	extract_label
517	10317.X00179160	0.0344697	-0.23127	SILVA 138 Naive Bayes	GG2 WGS	family	extract_label
518	10317.X00179160	0.945006	-0.330041	SILVA 138 Naive Bayes	GG2 WGS	genus	extract_label
519	10317.X00179160	0.993516	0.141913	SILVA 138 Naive Bayes	GG2 WGS	order	extract_label
520	10317.X00179165	0.976619	0.933943	SILVA 138 Naive Bayes	GG2 WGS	class	extract_label
521	10317.X00179165	0.910803	-0.0931441	SILVA 138 Naive Bayes	GG2 WGS	family	extract_label
522	10317.X00179165	0.894496	-0.284314	SILVA 138 Naive Bayes	GG2 WGS	genus	extract_label
523	10317.X00179165	0.986151	-0.011293	SILVA 138 Naive Bayes	GG2 WGS	order	extract_label
524	10317.X00179167	0.997125	0.737117	SILVA 138 Naive Bayes	GG2 WGS	class	extract_label
525	10317.X00179167	0.980994	0.00230767	SILVA 138 Naive Bayes	GG2 WGS	family	extract_label
526	10317.X00179167	0.937887	-0.224374	SILVA 138 Naive Bayes	GG2 WGS	genus	extract_label
527	10317.X00179167	0.997205	0.375206	SILVA 138 Naive Bayes	GG2 WGS	order	extract_label
528	10317.X00179169	0.999068	0.825728	SILVA 138 Naive Bayes	GG2 WGS	class	extract_label
529	10317.X00179169	0.996212	0.323515	SILVA 138 Naive Bayes	GG2 WGS	family	extract_label
530	10317.X00179169	0.799984	-0.176752	SILVA 138 Naive Bayes	GG2 WGS	genus	extract_label
531	10317.X00179169	0.995677	0.132638	SILVA 138 Naive Bayes	GG2 WGS	order	extract_label
532	10317.X00179171	0.997741	0.680519	SILVA 138 Naive Bayes	GG2 WGS	class	extract_label
533	10317.X00179171	0.884422	0.0456825	SILVA 138 Naive Bayes	GG2 WGS	family	extract_label
534	10317.X00179171	0.70159	-0.230423	SILVA 138 Naive Bayes	GG2 WGS	genus	extract_label
535	10317.X00179171	0.996324	0.192647	SILVA 138 Naive Bayes	GG2 WGS	order	extract_label
536	10317.X00179172	0.999185	0.828283	SILVA 138 Naive Bayes	GG2 WGS	class	extract_label
537	10317.X00179172	0.993054	0.121851	SILVA 138 Naive Bayes	GG2 WGS	family	extract_label
538	10317.X00179172	0.833693	-0.0532175	SILVA 138 Naive Bayes	GG2 WGS	genus	extract_label
539	10317.X00179172	0.999376	0.321474	SILVA 138 Naive Bayes	GG2 WGS	order	extract_label
540	10317.X00179175	0.997278	0.629496	SILVA 138 Naive Bayes	GG2 WGS	class	extract_label
541	10317.X00179175	0.995861	-0.0548989	SILVA 138 Naive Bayes	GG2 WGS	family	extract_label
542	10317.X00179175	0.795046	-0.0685918	SILVA 138 Naive Bayes	GG2 WGS	genus	extract_label
543	10317.X00179175	0.998327	0.0726472	SILVA 138 Naive Bayes	GG2 WGS	order	extract_label
544	10317.X00179178	0.986227	0.765961	SILVA 138 Naive Bayes	GG2 WGS	class	extract_label
545	10317.X00179178	0.981867	0.186674	SILVA 138 Naive Bayes	GG2 WGS	family	extract_label
546	10317.X00179178	0.921918	0.126372	SILVA 138 Naive Bayes	GG2 WGS	genus	extract_label
547	10317.X00179178	0.985878	0.380876	SILVA 138 Naive Bayes	GG2 WGS	order	extract_label
548	10317.X00179180	0.982087	0.655647	SILVA 138 Naive Bayes	GG2 WGS	class	extract_label
549	10317.X00179180	0.92818	-0.0444681	SILVA 138 Naive Bayes	GG2 WGS	family	extract_label
550	10317.X00179180	0.754868	-0.155348	SILVA 138 Naive Bayes	GG2 WGS	genus	extract_label
551	10317.X00179180	0.931761	0.0649422	SILVA 138 Naive Bayes	GG2 WGS	order	extract_label
552	10317.X00179185	0.996611	0.792713	SILVA 138 Naive Bayes	GG2 WGS	class	extract_label
553	10317.X00179185	0.992565	0.109056	SILVA 138 Naive Bayes	GG2 WGS	family	extract_label
554	10317.X00179185	0.818588	-0.130574	SILVA 138 Naive Bayes	GG2 WGS	genus	extract_label
555	10317.X00179185	0.997256	0.227234	SILVA 138 Naive Bayes	GG2 WGS	order	extract_label
556	10317.X00179186	0.999188	0.744278	SILVA 138 Naive Bayes	GG2 WGS	class	extract_label
557	10317.X00179186	0.971452	-0.189577	SILVA 138 Naive Bayes	GG2 WGS	family	extract_label
558	10317.X00179186	0.427066	-0.258433	SILVA 138 Naive Bayes	GG2 WGS	genus	extract_label
559	10317.X00179186	0.999566	0.115833	SILVA 138 Naive Bayes	GG2 WGS	order	extract_label
560	10317.X00179187	0.986592	0.658537	SILVA 138 Naive Bayes	GG2 WGS	class	extract_label
561	10317.X00179187	0.926545	0.12419	SILVA 138 Naive Bayes	GG2 WGS	family	extract_label
562	10317.X00179187	0.736438	-0.0657468	SILVA 138 Naive Bayes	GG2 WGS	genus	extract_label
563	10317.X00179187	0.932023	0.138837	SILVA 138 Naive Bayes	GG2 WGS	order	extract_label
564	10317.X00179188	0.998658	0.778763	SILVA 138 Naive Bayes	GG2 WGS	class	extract_label
565	10317.X00179188	0.961776	-0.033567	SILVA 138 Naive Bayes	GG2 WGS	family	extract_label
566	10317.X00179188	0.822017	-0.333577	SILVA 138 Naive Bayes	GG2 WGS	genus	extract_label
567	10317.X00179188	0.999344	0.297451	SILVA 138 Naive Bayes	GG2 WGS	order	extract_label
568	10317.X00179192	0.974448	0.639238	SILVA 138 Naive Bayes	GG2 WGS	class	extract_label
569	10317.X00179192	0.858621	0.216815	SILVA 138 Naive Bayes	GG2 WGS	family	extract_label
570	10317.X00179192	0.546373	-0.14636	SILVA 138 Naive Bayes	GG2 WGS	genus	extract_label
571	10317.X00179192	0.976373	0.33712	SILVA 138 Naive Bayes	GG2 WGS	order	extract_label
572	10317.X00179194	0.987308	0.641359	SILVA 138 Naive Bayes	GG2 WGS	class	extract_label
573	10317.X00179194	0.982724	0.0884455	SILVA 138 Naive Bayes	GG2 WGS	family	extract_label
574	10317.X00179194	0.899083	-0.204499	SILVA 138 Naive Bayes	GG2 WGS	genus	extract_label
575	10317.X00179194	0.990595	0.314133	SILVA 138 Naive Bayes	GG2 WGS	order	extract_label
576	10317.X00179195	0.996982	0.506517	SILVA 138 Naive Bayes	GG2 WGS	class	extract_label
577	10317.X00179195	0.917368	-0.0827928	SILVA 138 Naive Bayes	GG2 WGS	family	extract_label
578	10317.X00179195	0.835178	-0.210534	SILVA 138 Naive Bayes	GG2 WGS	genus	extract_label
579	10317.X00179195	0.981556	0.108599	SILVA 138 Naive Bayes	GG2 WGS	order	extract_label
580	10317.X00179200	0.999836	0.543883	SILVA 138 Naive Bayes	GG2 WGS	class	extract_label
581	10317.X00179200	0.139196	-0.145302	SILVA 138 Naive Bayes	GG2 WGS	family	extract_label
582	10317.X00179200	0.962024	-0.252054	SILVA 138 Naive Bayes	GG2 WGS	genus	extract_label
583	10317.X00179200	0.993628	0.161956	SILVA 138 Naive Bayes	GG2 WGS	order	extract_label
584	10317.X00179202	0.996908	0.889946	SILVA 138 Naive Bayes	GG2 WGS	class	extract_label
585	10317.X00179202	0.990897	0.0175039	SILVA 138 Naive Bayes	GG2 WGS	family	extract_label
586	10317.X00179202	0.9455	-0.184323	SILVA 138 Naive Bayes	GG2 WGS	genus	extract_label
587	10317.X00179202	0.997126	0.182807	SILVA 138 Naive Bayes	GG2 WGS	order	extract_label
588	10317.X00179203	0.990998	0.403261	SILVA 138 Naive Bayes	GG2 WGS	class	extract_label
589	10317.X00179203	0.929485	-0.00246729	SILVA 138 Naive Bayes	GG2 WGS	family	extract_label
590	10317.X00179203	0.870545	-0.0681722	SILVA 138 Naive Bayes	GG2 WGS	genus	extract_label
591	10317.X00179203	0.982411	0.0471541	SILVA 138 Naive Bayes	GG2 WGS	order	extract_label
592	10317.X00179204	0.999753	0.852632	SILVA 138 Naive Bayes	GG2 WGS	class	extract_label
593	10317.X00179204	0.90509	-0.0110811	SILVA 138 Naive Bayes	GG2 WGS	family	extract_label
594	10317.X00179204	0.855888	-0.171379	SILVA 138 Naive Bayes	GG2 WGS	genus	extract_label
595	10317.X00179204	0.998098	0.0434844	SILVA 138 Naive Bayes	GG2 WGS	order	extract_label
596	10317.X00179205	0.996303	0.237573	SILVA 138 Naive Bayes	GG2 WGS	class	extract_label
597	10317.X00179205	0.993924	0.0527307	SILVA 138 Naive Bayes	GG2 WGS	family	extract_label
598	10317.X00179205	0.554191	-0.0473991	SILVA 138 Naive Bayes	GG2 WGS	genus	extract_label
599	10317.X00179205	0.997605	0.260203	SILVA 138 Naive Bayes	GG2 WGS	order	extract_label
600	10317.X00179211	0.992761	0.783349	SILVA 138 Naive Bayes	GG2 WGS	class	extract_label
601	10317.X00179211	0.989676	0.222011	SILVA 138 Naive Bayes	GG2 WGS	family	extract_label
602	10317.X00179211	0.461747	-0.0472024	SILVA 138 Naive Bayes	GG2 WGS	genus	extract_label
603	10317.X00179211	0.99532	0.296787	SILVA 138 Naive Bayes	GG2 WGS	order	extract_label
604	10317.X00179213	0.997773	0.62963	SILVA 138 Naive Bayes	GG2 WGS	class	extract_label
605	10317.X00179213	0.871494	0.0187887	SILVA 138 Naive Bayes	GG2 WGS	family	extract_label
606	10317.X00179213	0.746498	-0.263556	SILVA 138 Naive Bayes	GG2 WGS	genus	extract_label
607	10317.X00179213	0.994114	0.322867	SILVA 138 Naive Bayes	GG2 WGS	order	extract_label
608	10317.X00179216	0.997027	0.970077	SILVA 138 Naive Bayes	GG2 WGS	class	extract_label
609	10317.X00179216	0.998332	0.00668145	SILVA 138 Naive Bayes	GG2 WGS	family	extract_label
610	10317.X00179216	0.861669	-0.228883	SILVA 138 Naive Bayes	GG2 WGS	genus	extract_label
611	10317.X00179216	0.998709	0.411615	SILVA 138 Naive Bayes	GG2 WGS	order	extract_label
612	10317.X00179219	0.984062	0.796687	SILVA 138 Naive Bayes	GG2 WGS	class	extract_label
613	10317.X00179219	0.977869	0.0338909	SILVA 138 Naive Bayes	GG2 WGS	family	extract_label
614	10317.X00179219	0.782633	-0.141267	SILVA 138 Naive Bayes	GG2 WGS	genus	extract_label
615	10317.X00179219	0.993071	0.14202	SILVA 138 Naive Bayes	GG2 WGS	order	extract_label
616	10317.X00179220	0.99989	0.844072	SILVA 138 Naive Bayes	GG2 WGS	class	extract_label
617	10317.X00179220	0.993145	0.110786	SILVA 138 Naive Bayes	GG2 WGS	family	extract_label
618	10317.X00179220	0.604433	-0.189552	SILVA 138 Naive Bayes	GG2 WGS	genus	extract_label
619	10317.X00179220	0.999314	0.179345	SILVA 138 Naive Bayes	GG2 WGS	order	extract_label
620	10317.X00179225	0.999755	0.584255	SILVA 138 Naive Bayes	GG2 WGS	class	extract_label
621	10317.X00179225	0.992532	0.0841991	SILVA 138 Naive Bayes	GG2 WGS	family	extract_label
622	10317.X00179225	0.810833	0.0832889	SILVA 138 Naive Bayes	GG2 WGS	genus	extract_label
623	10317.X00179225	0.998764	0.136643	SILVA 138 Naive Bayes	GG2 WGS	order	extract_label
624	10317.X00179230	0.984053	0.498483	SILVA 138 Naive Bayes	GG2 WGS	class	extract_label
625	10317.X00179230	0.986232	0.0634546	SILVA 138 Naive Bayes	GG2 WGS	family	extract_label
626	10317.X00179230	0.896975	-0.144356	SILVA 138 Naive Bayes	GG2 WGS	genus	extract_label
627	10317.X00179230	0.992876	0.161724	SILVA 138 Naive Bayes	GG2 WGS	order	extract_label
628	10317.X00179231	0.998397	0.577778	SILVA 138 Naive Bayes	GG2 WGS	class	extract_label
629	10317.X00179231	0.970905	0.00126161	SILVA 138 Naive Bayes	GG2 WGS	family	extract_label
630	10317.X00179231	0.841823	-0.223736	SILVA 138 Naive Bayes	GG2 WGS	genus	extract_label
631	10317.X00179231	0.999115	0.361987	SILVA 138 Naive Bayes	GG2 WGS	order	extract_label
632	10317.X00179233	0.994218	0.634558	SILVA 138 Naive Bayes	GG2 WGS	class	extract_label
633	10317.X00179233	0.939204	0.00446227	SILVA 138 Naive Bayes	GG2 WGS	family	extract_label
634	10317.X00179233	0.621411	-0.215433	SILVA 138 Naive Bayes	GG2 WGS	genus	extract_label
635	10317.X00179233	0.996061	-0.0335535	SILVA 138 Naive Bayes	GG2 WGS	order	extract_label
636	10317.X00179241	0.913492	0.6667	SILVA 138 Naive Bayes	GG2 WGS	class	extract_label
637	10317.X00179241	0.893872	0.265595	SILVA 138 Naive Bayes	GG2 WGS	family	extract_label
638	10317.X00179241	0.671528	-0.133611	SILVA 138 Naive Bayes	GG2 WGS	genus	extract_label
639	10317.X00179241	0.896501	0.248962	SILVA 138 Naive Bayes	GG2 WGS	order	extract_label
640	10317.X00179242	0.999721	0.483333	SILVA 138 Naive Bayes	GG2 WGS	class	extract_label
641	10317.X00179242	0.986746	-0.0999565	SILVA 138 Naive Bayes	GG2 WGS	family	extract_label
642	10317.X00179242	0.974166	-0.224224	SILVA 138 Naive Bayes	GG2 WGS	genus	extract_label
643	10317.X00179242	0.999776	0.0688469	SILVA 138 Naive Bayes	GG2 WGS	order	extract_label
644	10317.X00179250	0.987714	0.380952	SILVA 138 Naive Bayes	GG2 WGS	class	extract_label
645	10317.X00179250	0.949579	-0.0249115	SILVA 138 Naive Bayes	GG2 WGS	family	extract_label
646	10317.X00179250	0.87933	-0.273794	SILVA 138 Naive Bayes	GG2 WGS	genus	extract_label
647	10317.X00179250	0.993869	0.501068	SILVA 138 Naive Bayes	GG2 WGS	order	extract_label
648	10317.X00179253	0.962012	0.179808	SILVA 138 Naive Bayes	GG2 WGS	class	extract_label
649	10317.X00179253	0.965923	-0.0159754	SILVA 138 Naive Bayes	GG2 WGS	family	extract_label
650	10317.X00179253	0.945963	-0.247458	SILVA 138 Naive Bayes	GG2 WGS	genus	extract_label
651	10317.X00179253	0.980212	0.268518	SILVA 138 Naive Bayes	GG2 WGS	order	extract_label
652	10317.X00179257	0.970894	0.587019	SILVA 138 Naive Bayes	GG2 WGS	class	extract_label
653	10317.X00179257	0.972487	0.0320828	SILVA 138 Naive Bayes	GG2 WGS	family	extract_label
654	10317.X00179257	0.885341	-0.133989	SILVA 138 Naive Bayes	GG2 WGS	genus	extract_label
655	10317.X00179257	0.977976	0.0583545	SILVA 138 Naive Bayes	GG2 WGS	order	extract_label
656	10317.X00179259	0.997822	0.587181	SILVA 138 Naive Bayes	GG2 WGS	class	extract_label
657	10317.X00179259	0.994176	0.182165	SILVA 138 Naive Bayes	GG2 WGS	family	extract_label
658	10317.X00179259	0.972758	-0.147071	SILVA 138 Naive Bayes	GG2 WGS	genus	extract_label
659	10317.X00179259	0.998066	0.284159	SILVA 138 Naive Bayes	GG2 WGS	order	extract_label
660	10317.X00179260	0.956633	0.642862	SILVA 138 Naive Bayes	GG2 WGS	class	extract_label
661	10317.X00179260	0.929424	-0.0355761	SILVA 138 Naive Bayes	GG2 WGS	family	extract_label
662	10317.X00179260	0.888119	-0.296257	SILVA 138 Naive Bayes	GG2 WGS	genus	extract_label
663	10317.X00179260	0.9792	0.282383	SILVA 138 Naive Bayes	GG2 WGS	order	extract_label
664	10317.X00179261	0.998105	0.740408	SILVA 138 Naive Bayes	GG2 WGS	class	extract_label
665	10317.X00179261	-0.0192086	0.0108728	SILVA 138 Naive Bayes	GG2 WGS	family	extract_label
666	10317.X00179261	0.988817	-0.0949369	SILVA 138 Naive Bayes	GG2 WGS	genus	extract_label
667	10317.X00179261	0.998711	0.277212	SILVA 138 Naive Bayes	GG2 WGS	order	extract_label
668	10317.X00179263	0.961116	0.525797	SILVA 138 Naive Bayes	GG2 WGS	class	extract_label
669	10317.X00179263	0.904255	-0.15805	SILVA 138 Naive Bayes	GG2 WGS	family	extract_label
670	10317.X00179263	0.727786	-0.319184	SILVA 138 Naive Bayes	GG2 WGS	genus	extract_label
671	10317.X00179263	0.945094	0.160393	SILVA 138 Naive Bayes	GG2 WGS	order	extract_label
672	10317.X00179266	0.999004	0.530859	SILVA 138 Naive Bayes	GG2 WGS	class	extract_label
673	10317.X00179266	0.958777	0.117601	SILVA 138 Naive Bayes	GG2 WGS	family	extract_label
674	10317.X00179266	0.857709	-0.110283	SILVA 138 Naive Bayes	GG2 WGS	genus	extract_label
675	10317.X00179266	0.999465	0.278039	SILVA 138 Naive Bayes	GG2 WGS	order	extract_label
676	10317.X00179268	0.972504	0.497298	SILVA 138 Naive Bayes	GG2 WGS	class	extract_label
677	10317.X00179268	0.974872	0.00407414	SILVA 138 Naive Bayes	GG2 WGS	family	extract_label
678	10317.X00179268	0.897293	-0.276247	SILVA 138 Naive Bayes	GG2 WGS	genus	extract_label
679	10317.X00179268	0.989145	-0.0226472	SILVA 138 Naive Bayes	GG2 WGS	order	extract_label
680	10317.X00179272	0.989713	0.664815	SILVA 138 Naive Bayes	GG2 WGS	class	extract_label
681	10317.X00179272	0.945587	-0.093353	SILVA 138 Naive Bayes	GG2 WGS	family	extract_label
682	10317.X00179272	0.582034	-0.217687	SILVA 138 Naive Bayes	GG2 WGS	genus	extract_label
683	10317.X00179272	0.969483	0.081003	SILVA 138 Naive Bayes	GG2 WGS	order	extract_label
684	10317.X00179273	0.97826	0.440862	SILVA 138 Naive Bayes	GG2 WGS	class	extract_label
685	10317.X00179273	0.531944	-0.256717	SILVA 138 Naive Bayes	GG2 WGS	family	extract_label
686	10317.X00179273	0.825182	-0.341457	SILVA 138 Naive Bayes	GG2 WGS	genus	extract_label
687	10317.X00179273	0.989532	0.235118	SILVA 138 Naive Bayes	GG2 WGS	order	extract_label
688	10317.X00179274	0.996852	0.9	SILVA 138 Naive Bayes	GG2 WGS	class	extract_label
689	10317.X00179274	0.980978	-0.190378	SILVA 138 Naive Bayes	GG2 WGS	family	extract_label
690	10317.X00179274	0.936194	-0.284838	SILVA 138 Naive Bayes	GG2 WGS	genus	extract_label
691	10317.X00179274	0.993258	0.106398	SILVA 138 Naive Bayes	GG2 WGS	order	extract_label
692	10317.X00179277	0.965495	0.697655	SILVA 138 Naive Bayes	GG2 WGS	class	extract_label
693	10317.X00179277	0.875348	-0.0713184	SILVA 138 Naive Bayes	GG2 WGS	family	extract_label
694	10317.X00179277	0.601439	-0.190659	SILVA 138 Naive Bayes	GG2 WGS	genus	extract_label
695	10317.X00179277	0.96092	0.210678	SILVA 138 Naive Bayes	GG2 WGS	order	extract_label
696	10317.X00179278	0.998947	0.75	SILVA 138 Naive Bayes	GG2 WGS	class	extract_label
697	10317.X00179278	0.994371	0.0752789	SILVA 138 Naive Bayes	GG2 WGS	family	extract_label
698	10317.X00179278	0.937829	-0.126824	SILVA 138 Naive Bayes	GG2 WGS	genus	extract_label
699	10317.X00179278	0.999545	0.343755	SILVA 138 Naive Bayes	GG2 WGS	order	extract_label
700	10317.X00179282	0.944081	0.574589	SILVA 138 Naive Bayes	GG2 WGS	class	extract_label
701	10317.X00179282	0.957982	-0.11215	SILVA 138 Naive Bayes	GG2 WGS	family	extract_label
702	10317.X00179282	0.808912	-0.145806	SILVA 138 Naive Bayes	GG2 WGS	genus	extract_label
703	10317.X00179282	0.958199	0.138902	SILVA 138 Naive Bayes	GG2 WGS	order	extract_label
704	10317.X00179284	0.999589	0.413376	SILVA 138 Naive Bayes	GG2 WGS	class	extract_label
705	10317.X00179284	0.992877	0.0562811	SILVA 138 Naive Bayes	GG2 WGS	family	extract_label
706	10317.X00179284	0.659565	-0.171084	SILVA 138 Naive Bayes	GG2 WGS	genus	extract_label
707	10317.X00179284	0.999625	0.123132	SILVA 138 Naive Bayes	GG2 WGS	order	extract_label
708	10317.X00179288	0.998454	0.68823	SILVA 138 Naive Bayes	GG2 WGS	class	extract_label
709	10317.X00179288	0.992387	-0.0216415	SILVA 138 Naive Bayes	GG2 WGS	family	extract_label
710	10317.X00179288	0.933786	-0.232366	SILVA 138 Naive Bayes	GG2 WGS	genus	extract_label
711	10317.X00179288	0.999018	0.0537373	SILVA 138 Naive Bayes	GG2 WGS	order	extract_label
712	10317.X00179291	0.930361	0.431169	SILVA 138 Naive Bayes	GG2 WGS	class	extract_label
713	10317.X00179291	0.856172	-0.0518672	SILVA 138 Naive Bayes	GG2 WGS	family	extract_label
714	10317.X00179291	0.689016	-0.169091	SILVA 138 Naive Bayes	GG2 WGS	genus	extract_label
715	10317.X00179291	0.922441	0.116786	SILVA 138 Naive Bayes	GG2 WGS	order	extract_label
716	10317.X00179292	0.995969	0.810376	SILVA 138 Naive Bayes	GG2 WGS	class	extract_label
717	10317.X00179292	0.916782	0.133002	SILVA 138 Naive Bayes	GG2 WGS	family	extract_label
718	10317.X00179292	0.766669	-0.143567	SILVA 138 Naive Bayes	GG2 WGS	genus	extract_label
719	10317.X00179292	0.996547	0.328206	SILVA 138 Naive Bayes	GG2 WGS	order	extract_label
720	10317.X00179293	0.989231	0.269213	SILVA 138 Naive Bayes	GG2 WGS	class	extract_label
721	10317.X00179293	0.00225088	-0.094332	SILVA 138 Naive Bayes	GG2 WGS	family	extract_label
722	10317.X00179293	0.981109	-0.226082	SILVA 138 Naive Bayes	GG2 WGS	genus	extract_label
723	10317.X00179293	0.993991	0.376619	SILVA 138 Naive Bayes	GG2 WGS	order	extract_label
724	10317.X00179295	0.986272	0.724356	SILVA 138 Naive Bayes	GG2 WGS	class	extract_label
725	10317.X00179295	0.934307	-0.0460682	SILVA 138 Naive Bayes	GG2 WGS	family	extract_label
726	10317.X00179295	0.746906	-0.199494	SILVA 138 Naive Bayes	GG2 WGS	genus	extract_label
727	10317.X00179295	0.987859	0.214655	SILVA 138 Naive Bayes	GG2 WGS	order	extract_label
728	10317.X00179298	0.972628	0.67922	SILVA 138 Naive Bayes	GG2 WGS	class	extract_label
729	10317.X00179298	0.873959	-0.172191	SILVA 138 Naive Bayes	GG2 WGS	family	extract_label
730	10317.X00179298	0.791951	-0.231947	SILVA 138 Naive Bayes	GG2 WGS	genus	extract_label
731	10317.X00179298	0.985478	0.113702	SILVA 138 Naive Bayes	GG2 WGS	order	extract_label
732	10317.X00179299	0.982842	0.52194	SILVA 138 Naive Bayes	GG2 WGS	class	extract_label
733	10317.X00179299	0.973414	-0.0483825	SILVA 138 Naive Bayes	GG2 WGS	family	extract_label
734	10317.X00179299	0.84359	-0.188833	SILVA 138 Naive Bayes	GG2 WGS	genus	extract_label
735	10317.X00179299	0.991606	0.396891	SILVA 138 Naive Bayes	GG2 WGS	order	extract_label
736	10317.X00179300	0.996429	0.515982	SILVA 138 Naive Bayes	GG2 WGS	class	extract_label
737	10317.X00179300	0.991637	-0.164246	SILVA 138 Naive Bayes	GG2 WGS	family	extract_label
738	10317.X00179300	0.992314	-0.245145	SILVA 138 Naive Bayes	GG2 WGS	genus	extract_label
739	10317.X00179300	0.997973	0.29564	SILVA 138 Naive Bayes	GG2 WGS	order	extract_label
740	10317.X00179301	0.99871	0.870301	SILVA 138 Naive Bayes	GG2 WGS	class	extract_label
741	10317.X00179301	0.998137	0.352249	SILVA 138 Naive Bayes	GG2 WGS	family	extract_label
742	10317.X00179301	0.998948	-0.170203	SILVA 138 Naive Bayes	GG2 WGS	genus	extract_label
743	10317.X00179301	0.998395	0.490214	SILVA 138 Naive Bayes	GG2 WGS	order	extract_label
744	10317.X00179302	0.999673	0.882919	SILVA 138 Naive Bayes	GG2 WGS	class	extract_label
745	10317.X00179302	0.999269	0.282166	SILVA 138 Naive Bayes	GG2 WGS	family	extract_label
746	10317.X00179302	0.432822	-0.30228	SILVA 138 Naive Bayes	GG2 WGS	genus	extract_label
747	10317.X00179302	0.999842	0.730336	SILVA 138 Naive Bayes	GG2 WGS	order	extract_label
748	10317.X00179303	0.999244	0.366988	SILVA 138 Naive Bayes	GG2 WGS	class	extract_label
749	10317.X00179303	0.779516	-0.0248746	SILVA 138 Naive Bayes	GG2 WGS	family	extract_label
750	10317.X00179303	0.744286	-0.044251	SILVA 138 Naive Bayes	GG2 WGS	genus	extract_label
751	10317.X00179303	0.999255	0.0214753	SILVA 138 Naive Bayes	GG2 WGS	order	extract_label
752	10317.X00179306	0.999818	0.803697	SILVA 138 Naive Bayes	GG2 WGS	class	extract_label
753	10317.X00179306	0.99657	0.0132322	SILVA 138 Naive Bayes	GG2 WGS	family	extract_label
754	10317.X00179306	0.964596	-0.182747	SILVA 138 Naive Bayes	GG2 WGS	genus	extract_label
755	10317.X00179306	0.999602	0.275705	SILVA 138 Naive Bayes	GG2 WGS	order	extract_label
756	10317.X00179307	0.998212	0.603512	SILVA 138 Naive Bayes	GG2 WGS	class	extract_label
757	10317.X00179307	0.175798	-0.114237	SILVA 138 Naive Bayes	GG2 WGS	family	extract_label
758	10317.X00179307	0.967582	-0.142466	SILVA 138 Naive Bayes	GG2 WGS	genus	extract_label
759	10317.X00179307	0.999122	0.358698	SILVA 138 Naive Bayes	GG2 WGS	order	extract_label
760	10317.X00179311	0.998568	0.856146	SILVA 138 Naive Bayes	GG2 WGS	class	extract_label
761	10317.X00179311	0.992019	0.0704293	SILVA 138 Naive Bayes	GG2 WGS	family	extract_label
762	10317.X00179311	0.942879	-0.168528	SILVA 138 Naive Bayes	GG2 WGS	genus	extract_label
763	10317.X00179311	0.997043	0.139512	SILVA 138 Naive Bayes	GG2 WGS	order	extract_label
764	10317.X00179313	0.997522	0.551279	SILVA 138 Naive Bayes	GG2 WGS	class	extract_label
765	10317.X00179313	0.996286	0.0115987	SILVA 138 Naive Bayes	GG2 WGS	family	extract_label
766	10317.X00179313	0.897559	-0.174807	SILVA 138 Naive Bayes	GG2 WGS	genus	extract_label
767	10317.X00179313	0.999099	0.0142565	SILVA 138 Naive Bayes	GG2 WGS	order	extract_label
768	10317.X00179317	0.987886	0.36193	SILVA 138 Naive Bayes	GG2 WGS	class	extract_label
769	10317.X00179317	0.962064	0.0291815	SILVA 138 Naive Bayes	GG2 WGS	family	extract_label
770	10317.X00179317	0.90646	-0.0479692	SILVA 138 Naive Bayes	GG2 WGS	genus	extract_label
771	10317.X00179317	0.994022	0.230667	SILVA 138 Naive Bayes	GG2 WGS	order	extract_label
772	10317.X00179318	0.997539	0.951049	SILVA 138 Naive Bayes	GG2 WGS	class	extract_label
773	10317.X00179318	0.203377	0.150882	SILVA 138 Naive Bayes	GG2 WGS	family	extract_label
774	10317.X00179318	0.87415	-0.0800662	SILVA 138 Naive Bayes	GG2 WGS	genus	extract_label
775	10317.X00179318	0.997575	0.479397	SILVA 138 Naive Bayes	GG2 WGS	order	extract_label
776	10317.X00179325	0.999056	0.857155	SILVA 138 Naive Bayes	GG2 WGS	class	extract_label
777	10317.X00179325	0.979367	0.226722	SILVA 138 Naive Bayes	GG2 WGS	family	extract_label
778	10317.X00179325	0.888709	-0.164249	SILVA 138 Naive Bayes	GG2 WGS	genus	extract_label
779	10317.X00179325	0.999338	0.501541	SILVA 138 Naive Bayes	GG2 WGS	order	extract_label
780	10317.X00179326	0.951415	0.753422	SILVA 138 Naive Bayes	GG2 WGS	class	extract_label
781	10317.X00179326	0.896757	-0.032415	SILVA 138 Naive Bayes	GG2 WGS	family	extract_label
782	10317.X00179326	0.662895	-0.197476	SILVA 138 Naive Bayes	GG2 WGS	genus	extract_label
783	10317.X00179326	0.961477	0.219212	SILVA 138 Naive Bayes	GG2 WGS	order	extract_label
784	10317.X00179327	0.997004	0.778581	SILVA 138 Naive Bayes	GG2 WGS	class	extract_label
785	10317.X00179327	0.977773	-0.00347025	SILVA 138 Naive Bayes	GG2 WGS	family	extract_label
786	10317.X00179327	0.61267	-0.190493	SILVA 138 Naive Bayes	GG2 WGS	genus	extract_label
787	10317.X00179327	0.997183	0.194492	SILVA 138 Naive Bayes	GG2 WGS	order	extract_label
788	10317.X00179329	0.995765	0.498899	SILVA 138 Naive Bayes	GG2 WGS	class	extract_label
789	10317.X00179329	0.979926	0.0732155	SILVA 138 Naive Bayes	GG2 WGS	family	extract_label
790	10317.X00179329	0.828333	-0.233035	SILVA 138 Naive Bayes	GG2 WGS	genus	extract_label
791	10317.X00179329	0.998788	0.0816928	SILVA 138 Naive Bayes	GG2 WGS	order	extract_label
792	10317.X00179332	0.991934	0.703196	SILVA 138 Naive Bayes	GG2 WGS	class	extract_label
793	10317.X00179332	0.986442	-0.0476113	SILVA 138 Naive Bayes	GG2 WGS	family	extract_label
794	10317.X00179332	0.94733	-0.216898	SILVA 138 Naive Bayes	GG2 WGS	genus	extract_label
795	10317.X00179332	0.996013	0.161181	SILVA 138 Naive Bayes	GG2 WGS	order	extract_label
796	10317.X00179339	0.934821	0.402247	SILVA 138 Naive Bayes	GG2 WGS	class	extract_label
797	10317.X00179339	0.859835	-0.130687	SILVA 138 Naive Bayes	GG2 WGS	family	extract_label
798	10317.X00179339	0.760566	-0.255679	SILVA 138 Naive Bayes	GG2 WGS	genus	extract_label
799	10317.X00179339	0.946876	0.193262	SILVA 138 Naive Bayes	GG2 WGS	order	extract_label
800	10317.X00179340	0.995715	0.529285	SILVA 138 Naive Bayes	GG2 WGS	class	extract_label
801	10317.X00179340	0.661356	-0.0450236	SILVA 138 Naive Bayes	GG2 WGS	family	extract_label
802	10317.X00179340	0.645852	-0.280952	SILVA 138 Naive Bayes	GG2 WGS	genus	extract_label
803	10317.X00179340	0.9957	0.23183	SILVA 138 Naive Bayes	GG2 WGS	order	extract_label
804	10317.X00179341	0.999616	0.97619	SILVA 138 Naive Bayes	GG2 WGS	class	extract_label
805	10317.X00179341	0.999125	0.336143	SILVA 138 Naive Bayes	GG2 WGS	family	extract_label
806	10317.X00179341	0.97652	-0.131438	SILVA 138 Naive Bayes	GG2 WGS	genus	extract_label
807	10317.X00179341	0.999709	0.611026	SILVA 138 Naive Bayes	GG2 WGS	order	extract_label
808	10317.X00179342	0.967493	0.904762	SILVA 138 Naive Bayes	GG2 WGS	class	extract_label
809	10317.X00179342	0.967417	0.0683442	SILVA 138 Naive Bayes	GG2 WGS	family	extract_label
810	10317.X00179342	0.97179	-0.19958	SILVA 138 Naive Bayes	GG2 WGS	genus	extract_label
811	10317.X00179342	0.986567	0.320714	SILVA 138 Naive Bayes	GG2 WGS	order	extract_label
812	10317.X00179343	0.999814	0.842424	SILVA 138 Naive Bayes	GG2 WGS	class	extract_label
813	10317.X00179343	0.172984	0.0684059	SILVA 138 Naive Bayes	GG2 WGS	family	extract_label
814	10317.X00179343	0.978876	-0.22701	SILVA 138 Naive Bayes	GG2 WGS	genus	extract_label
815	10317.X00179343	0.99985	0.471694	SILVA 138 Naive Bayes	GG2 WGS	order	extract_label
816	10317.X00179344	0.999858	0.825408	SILVA 138 Naive Bayes	GG2 WGS	class	extract_label
817	10317.X00179344	0.98762	0.0516355	SILVA 138 Naive Bayes	GG2 WGS	family	extract_label
818	10317.X00179344	0.802254	-0.118144	SILVA 138 Naive Bayes	GG2 WGS	genus	extract_label
819	10317.X00179344	0.999816	0.194745	SILVA 138 Naive Bayes	GG2 WGS	order	extract_label
820	10317.X00179349	0.999846	0.700071	SILVA 138 Naive Bayes	GG2 WGS	class	extract_label
821	10317.X00179349	0.888819	0.253042	SILVA 138 Naive Bayes	GG2 WGS	family	extract_label
822	10317.X00179349	0.633923	-0.136948	SILVA 138 Naive Bayes	GG2 WGS	genus	extract_label
823	10317.X00179349	0.999469	0.131307	SILVA 138 Naive Bayes	GG2 WGS	order	extract_label
824	10317.X00179351	0.996981	0.809656	SILVA 138 Naive Bayes	GG2 WGS	class	extract_label
825	10317.X00179351	0.86892	-0.0195024	SILVA 138 Naive Bayes	GG2 WGS	family	extract_label
826	10317.X00179351	0.91727	-0.186048	SILVA 138 Naive Bayes	GG2 WGS	genus	extract_label
827	10317.X00179351	0.996808	0.189885	SILVA 138 Naive Bayes	GG2 WGS	order	extract_label
828	10317.X00179352	0.976267	0.632861	SILVA 138 Naive Bayes	GG2 WGS	class	extract_label
829	10317.X00179352	0.938834	0.0455415	SILVA 138 Naive Bayes	GG2 WGS	family	extract_label
830	10317.X00179352	0.473756	-0.260449	SILVA 138 Naive Bayes	GG2 WGS	genus	extract_label
831	10317.X00179352	0.979708	0.235443	SILVA 138 Naive Bayes	GG2 WGS	order	extract_label
832	10317.X00179353	0.989185	0.401969	SILVA 138 Naive Bayes	GG2 WGS	class	extract_label
833	10317.X00179353	0.00226117	-0.23519	SILVA 138 Naive Bayes	GG2 WGS	family	extract_label
834	10317.X00179353	0.951769	-0.230058	SILVA 138 Naive Bayes	GG2 WGS	genus	extract_label
835	10317.X00179353	0.986502	0.146078	SILVA 138 Naive Bayes	GG2 WGS	order	extract_label
836	10317.X00179354	0.999847	0.655328	SILVA 138 Naive Bayes	GG2 WGS	class	extract_label
837	10317.X00179354	0.289385	0.0643824	SILVA 138 Naive Bayes	GG2 WGS	family	extract_label
838	10317.X00179354	0.914622	-0.329135	SILVA 138 Naive Bayes	GG2 WGS	genus	extract_label
839	10317.X00179354	0.999712	0.487455	SILVA 138 Naive Bayes	GG2 WGS	order	extract_label
840	10317.X00179356	0.996919	0.315068	SILVA 138 Naive Bayes	GG2 WGS	class	extract_label
841	10317.X00179356	0.9913	0.144711	SILVA 138 Naive Bayes	GG2 WGS	family	extract_label
842	10317.X00179356	0.910339	-0.146725	SILVA 138 Naive Bayes	GG2 WGS	genus	extract_label
843	10317.X00179356	0.997233	0.20223	SILVA 138 Naive Bayes	GG2 WGS	order	extract_label
844	10317.X00179357	0.98176	0.736808	SILVA 138 Naive Bayes	GG2 WGS	class	extract_label
845	10317.X00179357	0.953226	-0.00489356	SILVA 138 Naive Bayes	GG2 WGS	family	extract_label
846	10317.X00179357	0.710945	-0.189432	SILVA 138 Naive Bayes	GG2 WGS	genus	extract_label
847	10317.X00179357	0.980825	0.211137	SILVA 138 Naive Bayes	GG2 WGS	order	extract_label
848	10317.X00179360	0.999186	0.741645	SILVA 138 Naive Bayes	GG2 WGS	class	extract_label
849	10317.X00179360	0.995962	0.141112	SILVA 138 Naive Bayes	GG2 WGS	family	extract_label
850	10317.X00179360	0.95292	-0.0373794	SILVA 138 Naive Bayes	GG2 WGS	genus	extract_label
851	10317.X00179360	0.999442	0.321014	SILVA 138 Naive Bayes	GG2 WGS	order	extract_label
852	10317.X00179361	0.985204	0.765037	SILVA 138 Naive Bayes	GG2 WGS	class	extract_label
853	10317.X00179361	0.984062	-0.144886	SILVA 138 Naive Bayes	GG2 WGS	family	extract_label
854	10317.X00179361	0.858038	-0.300243	SILVA 138 Naive Bayes	GG2 WGS	genus	extract_label
855	10317.X00179361	0.986738	0.275485	SILVA 138 Naive Bayes	GG2 WGS	order	extract_label
856	10317.X00179362	0.989096	0.902052	SILVA 138 Naive Bayes	GG2 WGS	class	extract_label
857	10317.X00179362	0.435298	0.0771582	SILVA 138 Naive Bayes	GG2 WGS	family	extract_label
858	10317.X00179362	0.836469	-0.0997041	SILVA 138 Naive Bayes	GG2 WGS	genus	extract_label
859	10317.X00179362	0.994073	0.354084	SILVA 138 Naive Bayes	GG2 WGS	order	extract_label
860	10317.X00179363	0.986185	0.477579	SILVA 138 Naive Bayes	GG2 WGS	class	extract_label
861	10317.X00179363	0.974108	-0.124212	SILVA 138 Naive Bayes	GG2 WGS	family	extract_label
862	10317.X00179363	0.826081	-0.189264	SILVA 138 Naive Bayes	GG2 WGS	genus	extract_label
863	10317.X00179363	0.988374	0.0847372	SILVA 138 Naive Bayes	GG2 WGS	order	extract_label
864	10317.X00179364	0.894399	0.737084	SILVA 138 Naive Bayes	GG2 WGS	class	extract_label
865	10317.X00179364	0.822004	0.00987516	SILVA 138 Naive Bayes	GG2 WGS	family	extract_label
866	10317.X00179364	0.691569	-0.243274	SILVA 138 Naive Bayes	GG2 WGS	genus	extract_label
867	10317.X00179364	0.923972	0.25035	SILVA 138 Naive Bayes	GG2 WGS	order	extract_label
868	10317.X00179366	0.989599	0.468981	SILVA 138 Naive Bayes	GG2 WGS	class	extract_label
869	10317.X00179366	0.913674	-0.0301646	SILVA 138 Naive Bayes	GG2 WGS	family	extract_label
870	10317.X00179366	0.693909	-0.102417	SILVA 138 Naive Bayes	GG2 WGS	genus	extract_label
871	10317.X00179366	0.958918	0.0329777	SILVA 138 Naive Bayes	GG2 WGS	order	extract_label
872	10317.X00179368	0.999337	0.486081	SILVA 138 Naive Bayes	GG2 WGS	class	extract_label
873	10317.X00179368	0.135945	-0.0672472	SILVA 138 Naive Bayes	GG2 WGS	family	extract_label
874	10317.X00179368	0.948747	-0.203522	SILVA 138 Naive Bayes	GG2 WGS	genus	extract_label
875	10317.X00179368	0.999052	0.469157	SILVA 138 Naive Bayes	GG2 WGS	order	extract_label
876	10317.X00179369	0.992387	0.812611	SILVA 138 Naive Bayes	GG2 WGS	class	extract_label
877	10317.X00179369	0.964326	-0.0247985	SILVA 138 Naive Bayes	GG2 WGS	family	extract_label
878	10317.X00179369	0.91619	-0.160079	SILVA 138 Naive Bayes	GG2 WGS	genus	extract_label
879	10317.X00179369	0.992574	0.239596	SILVA 138 Naive Bayes	GG2 WGS	order	extract_label
880	10317.X00179370	0.963813	0.443416	SILVA 138 Naive Bayes	GG2 WGS	class	extract_label
881	10317.X00179370	0.9663	-0.0676232	SILVA 138 Naive Bayes	GG2 WGS	family	extract_label
882	10317.X00179370	0.939541	-0.226191	SILVA 138 Naive Bayes	GG2 WGS	genus	extract_label
883	10317.X00179370	0.985367	0.268462	SILVA 138 Naive Bayes	GG2 WGS	order	extract_label
884	10317.X00179374	0.994589	0.330857	SILVA 138 Naive Bayes	GG2 WGS	class	extract_label
885	10317.X00179374	0.965895	-0.0780267	SILVA 138 Naive Bayes	GG2 WGS	family	extract_label
886	10317.X00179374	0.781861	-0.0725504	SILVA 138 Naive Bayes	GG2 WGS	genus	extract_label
887	10317.X00179374	0.991693	0.0924877	SILVA 138 Naive Bayes	GG2 WGS	order	extract_label
888	10317.X00179375	0.997237	0.520123	SILVA 138 Naive Bayes	GG2 WGS	class	extract_label
889	10317.X00179375	0.193659	0.0339429	SILVA 138 Naive Bayes	GG2 WGS	family	extract_label
890	10317.X00179375	0.956456	-0.0451529	SILVA 138 Naive Bayes	GG2 WGS	genus	extract_label
891	10317.X00179375	0.996721	-0.0103559	SILVA 138 Naive Bayes	GG2 WGS	order	extract_label
892	10317.X00179381	0.994902	0.44985	SILVA 138 Naive Bayes	GG2 WGS	class	extract_label
893	10317.X00179381	0.996581	0.174704	SILVA 138 Naive Bayes	GG2 WGS	family	extract_label
894	10317.X00179381	0.964374	-0.0291095	SILVA 138 Naive Bayes	GG2 WGS	genus	extract_label
895	10317.X00179381	0.997274	0.228489	SILVA 138 Naive Bayes	GG2 WGS	order	extract_label
896	10317.X00179384	0.985744	0.779257	SILVA 138 Naive Bayes	GG2 WGS	class	extract_label
897	10317.X00179384	0.968256	0.0649489	SILVA 138 Naive Bayes	GG2 WGS	family	extract_label
898	10317.X00179384	0.938217	-0.035006	SILVA 138 Naive Bayes	GG2 WGS	genus	extract_label
899	10317.X00179384	0.989918	0.191376	SILVA 138 Naive Bayes	GG2 WGS	order	extract_label
900	10317.X00179385	0.916027	0.58882	SILVA 138 Naive Bayes	GG2 WGS	class	extract_label
901	10317.X00179385	0.882525	-0.104338	SILVA 138 Naive Bayes	GG2 WGS	family	extract_label
902	10317.X00179385	0.829804	-0.127499	SILVA 138 Naive Bayes	GG2 WGS	genus	extract_label
903	10317.X00179385	0.940209	0.168164	SILVA 138 Naive Bayes	GG2 WGS	order	extract_label
904	10317.X00179387	0.999113	0.844131	SILVA 138 Naive Bayes	GG2 WGS	class	extract_label
905	10317.X00179387	0.99923	0.0895433	SILVA 138 Naive Bayes	GG2 WGS	family	extract_label
906	10317.X00179387	-0.0134093	-0.227491	SILVA 138 Naive Bayes	GG2 WGS	genus	extract_label
907	10317.X00179387	0.999602	0.379639	SILVA 138 Naive Bayes	GG2 WGS	order	extract_label
908	10317.X00179390	0.972703	0.924016	SILVA 138 Naive Bayes	GG2 WGS	class	extract_label
909	10317.X00179390	0.961219	0.176055	SILVA 138 Naive Bayes	GG2 WGS	family	extract_label
910	10317.X00179390	0.836339	-0.115491	SILVA 138 Naive Bayes	GG2 WGS	genus	extract_label
911	10317.X00179390	0.966156	0.32698	SILVA 138 Naive Bayes	GG2 WGS	order	extract_label
912	10317.X00179395	0.99378	0.736755	SILVA 138 Naive Bayes	GG2 WGS	class	extract_label
913	10317.X00179395	0.997106	-0.118952	SILVA 138 Naive Bayes	GG2 WGS	family	extract_label
914	10317.X00179395	0.953026	-0.246468	SILVA 138 Naive Bayes	GG2 WGS	genus	extract_label
915	10317.X00179395	0.998032	0.112611	SILVA 138 Naive Bayes	GG2 WGS	order	extract_label
916	10317.X00179397	0.999811	0.359053	SILVA 138 Naive Bayes	GG2 WGS	class	extract_label
917	10317.X00179397	0.998495	0.0270927	SILVA 138 Naive Bayes	GG2 WGS	family	extract_label
918	10317.X00179397	0.959046	-0.23391	SILVA 138 Naive Bayes	GG2 WGS	genus	extract_label
919	10317.X00179397	0.999937	0.138085	SILVA 138 Naive Bayes	GG2 WGS	order	extract_label
920	10317.X00179398	0.979836	0.688803	SILVA 138 Naive Bayes	GG2 WGS	class	extract_label
921	10317.X00179398	0.872482	-0.00104756	SILVA 138 Naive Bayes	GG2 WGS	family	extract_label
922	10317.X00179398	0.582942	-0.179037	SILVA 138 Naive Bayes	GG2 WGS	genus	extract_label
923	10317.X00179398	0.98745	0.217685	SILVA 138 Naive Bayes	GG2 WGS	order	extract_label
924	10317.X00179401	0.993926	0.454708	SILVA 138 Naive Bayes	GG2 WGS	class	extract_label
925	10317.X00179401	0.975493	0.0976927	SILVA 138 Naive Bayes	GG2 WGS	family	extract_label
926	10317.X00179401	0.347155	-0.144972	SILVA 138 Naive Bayes	GG2 WGS	genus	extract_label
927	10317.X00179401	0.996967	0.426663	SILVA 138 Naive Bayes	GG2 WGS	order	extract_label
928	10317.X00179405	0.996337	0.674556	SILVA 138 Naive Bayes	GG2 WGS	class	extract_label
929	10317.X00179405	0.98612	-0.0830949	SILVA 138 Naive Bayes	GG2 WGS	family	extract_label
930	10317.X00179405	0.813668	-0.180656	SILVA 138 Naive Bayes	GG2 WGS	genus	extract_label
931	10317.X00179405	0.997918	0.0424733	SILVA 138 Naive Bayes	GG2 WGS	order	extract_label
932	10317.X00179406	0.976487	0.686655	SILVA 138 Naive Bayes	GG2 WGS	class	extract_label
933	10317.X00179406	0.948447	-0.0844563	SILVA 138 Naive Bayes	GG2 WGS	family	extract_label
934	10317.X00179406	0.843611	-0.180444	SILVA 138 Naive Bayes	GG2 WGS	genus	extract_label
935	10317.X00179406	0.984744	0.0768876	SILVA 138 Naive Bayes	GG2 WGS	order	extract_label
936	10317.X00179407	0.980249	0.666082	SILVA 138 Naive Bayes	GG2 WGS	class	extract_label
937	10317.X00179407	0.97326	0.0991487	SILVA 138 Naive Bayes	GG2 WGS	family	extract_label
938	10317.X00179407	0.978712	-0.169057	SILVA 138 Naive Bayes	GG2 WGS	genus	extract_label
939	10317.X00179407	0.993665	0.196514	SILVA 138 Naive Bayes	GG2 WGS	order	extract_label
940	10317.X00179408	0.883469	0.430435	SILVA 138 Naive Bayes	GG2 WGS	class	extract_label
941	10317.X00179408	0.0448491	-0.072458	SILVA 138 Naive Bayes	GG2 WGS	family	extract_label
942	10317.X00179408	0.095344	-0.301208	SILVA 138 Naive Bayes	GG2 WGS	genus	extract_label
943	10317.X00179408	0.912838	0.0324833	SILVA 138 Naive Bayes	GG2 WGS	order	extract_label
944	10317.X00179410	0.956562	0.43379	SILVA 138 Naive Bayes	GG2 WGS	class	extract_label
945	10317.X00179410	0.943442	0.404154	SILVA 138 Naive Bayes	GG2 WGS	family	extract_label
946	10317.X00179410	0.889405	-0.0661363	SILVA 138 Naive Bayes	GG2 WGS	genus	extract_label
947	10317.X00179410	0.9604	0.156635	SILVA 138 Naive Bayes	GG2 WGS	order	extract_label
948	10317.X00179411	0.999496	0.701476	SILVA 138 Naive Bayes	GG2 WGS	class	extract_label
949	10317.X00179411	0.300569	-0.103867	SILVA 138 Naive Bayes	GG2 WGS	family	extract_label
950	10317.X00179411	0.946182	-0.304253	SILVA 138 Naive Bayes	GG2 WGS	genus	extract_label
951	10317.X00179411	0.999342	0.119871	SILVA 138 Naive Bayes	GG2 WGS	order	extract_label
952	10317.X00179414	0.999744	0.683498	SILVA 138 Naive Bayes	GG2 WGS	class	extract_label
953	10317.X00179414	0.979095	0.0271369	SILVA 138 Naive Bayes	GG2 WGS	family	extract_label
954	10317.X00179414	0.800473	-0.102128	SILVA 138 Naive Bayes	GG2 WGS	genus	extract_label
955	10317.X00179414	0.999498	0.218128	SILVA 138 Naive Bayes	GG2 WGS	order	extract_label
956	10317.X00179416	0.992546	0.769401	SILVA 138 Naive Bayes	GG2 WGS	class	extract_label
957	10317.X00179416	0.994363	0.028812	SILVA 138 Naive Bayes	GG2 WGS	family	extract_label
958	10317.X00179416	0.970224	-0.216264	SILVA 138 Naive Bayes	GG2 WGS	genus	extract_label
959	10317.X00179416	0.996138	0.430963	SILVA 138 Naive Bayes	GG2 WGS	order	extract_label
960	10317.X00179418	0.95049	0.657606	SILVA 138 Naive Bayes	GG2 WGS	class	extract_label
961	10317.X00179418	0.955757	-0.119541	SILVA 138 Naive Bayes	GG2 WGS	family	extract_label
962	10317.X00179418	0.909254	-0.275981	SILVA 138 Naive Bayes	GG2 WGS	genus	extract_label
963	10317.X00179418	0.974439	0.0784429	SILVA 138 Naive Bayes	GG2 WGS	order	extract_label
964	10317.X00179422	0.995181	0.518732	SILVA 138 Naive Bayes	GG2 WGS	class	extract_label
965	10317.X00179422	0.845435	-0.110291	SILVA 138 Naive Bayes	GG2 WGS	family	extract_label
966	10317.X00179422	0.916597	-0.233745	SILVA 138 Naive Bayes	GG2 WGS	genus	extract_label
967	10317.X00179422	0.985313	0.128716	SILVA 138 Naive Bayes	GG2 WGS	order	extract_label
968	10317.X00179423	0.921403	0.478172	SILVA 138 Naive Bayes	GG2 WGS	class	extract_label
969	10317.X00179423	0.858232	-0.131785	SILVA 138 Naive Bayes	GG2 WGS	family	extract_label
970	10317.X00179423	0.844293	-0.32833	SILVA 138 Naive Bayes	GG2 WGS	genus	extract_label
971	10317.X00179423	0.936874	0.451746	SILVA 138 Naive Bayes	GG2 WGS	order	extract_label
972	10317.X00179428	0.997717	0.672568	SILVA 138 Naive Bayes	GG2 WGS	class	extract_label
973	10317.X00179428	0.989304	0.0452475	SILVA 138 Naive Bayes	GG2 WGS	family	extract_label
974	10317.X00179428	0.891066	-0.142185	SILVA 138 Naive Bayes	GG2 WGS	genus	extract_label
975	10317.X00179428	0.998785	0.1878	SILVA 138 Naive Bayes	GG2 WGS	order	extract_label
976	10317.X00179429	0.988571	0.747237	SILVA 138 Naive Bayes	GG2 WGS	class	extract_label
977	10317.X00179429	0.963076	0.055968	SILVA 138 Naive Bayes	GG2 WGS	family	extract_label
978	10317.X00179429	0.89383	-0.133697	SILVA 138 Naive Bayes	GG2 WGS	genus	extract_label
979	10317.X00179429	0.99226	0.387863	SILVA 138 Naive Bayes	GG2 WGS	order	extract_label
980	10317.X00179430	0.991522	0.346506	SILVA 138 Naive Bayes	GG2 WGS	class	extract_label
981	10317.X00179430	0.990804	-0.0777206	SILVA 138 Naive Bayes	GG2 WGS	family	extract_label
982	10317.X00179430	0.860688	-0.140909	SILVA 138 Naive Bayes	GG2 WGS	genus	extract_label
983	10317.X00179430	0.992505	-0.0853972	SILVA 138 Naive Bayes	GG2 WGS	order	extract_label
984	10317.X00179432	0.999349	0.503449	SILVA 138 Naive Bayes	GG2 WGS	class	extract_label
985	10317.X00179432	0.0807095	0.0308513	SILVA 138 Naive Bayes	GG2 WGS	family	extract_label
986	10317.X00179432	0.973587	-0.180085	SILVA 138 Naive Bayes	GG2 WGS	genus	extract_label
987	10317.X00179432	0.998979	-0.0893626	SILVA 138 Naive Bayes	GG2 WGS	order	extract_label
988	10317.X00179434	0.975952	0.410636	SILVA 138 Naive Bayes	GG2 WGS	class	extract_label
989	10317.X00179434	0.947298	0.136552	SILVA 138 Naive Bayes	GG2 WGS	family	extract_label
990	10317.X00179434	0.951364	-0.0132668	SILVA 138 Naive Bayes	GG2 WGS	genus	extract_label
991	10317.X00179434	0.976616	0.197098	SILVA 138 Naive Bayes	GG2 WGS	order	extract_label
992	10317.X00179437	0.997266	0.715733	SILVA 138 Naive Bayes	GG2 WGS	class	extract_label
993	10317.X00179437	0.985607	-0.108565	SILVA 138 Naive Bayes	GG2 WGS	family	extract_label
994	10317.X00179437	0.669292	-0.264581	SILVA 138 Naive Bayes	GG2 WGS	genus	extract_label
995	10317.X00179437	0.998529	0.138018	SILVA 138 Naive Bayes	GG2 WGS	order	extract_label
996	10317.X00179443	0.997216	0.497336	SILVA 138 Naive Bayes	GG2 WGS	class	extract_label
997	10317.X00179443	0.960229	0.0390803	SILVA 138 Naive Bayes	GG2 WGS	family	extract_label
998	10317.X00179443	0.916534	-0.226319	SILVA 138 Naive Bayes	GG2 WGS	genus	extract_label
999	10317.X00179443	0.998264	0.504235	SILVA 138 Naive Bayes	GG2 WGS	order	extract_label
1000	10317.X00179444	0.966219	0.647189	SILVA 138 Naive Bayes	GG2 WGS	class	extract_label
1001	10317.X00179444	0.941933	-0.0936317	SILVA 138 Naive Bayes	GG2 WGS	family	extract_label
1002	10317.X00179444	0.842634	-0.288605	SILVA 138 Naive Bayes	GG2 WGS	genus	extract_label
1003	10317.X00179444	0.985732	0.126158	SILVA 138 Naive Bayes	GG2 WGS	order	extract_label
1004	10317.X00179445	0.999727	0.916667	SILVA 138 Naive Bayes	GG2 WGS	class	extract_label
1005	10317.X00179445	0.96437	0.0782211	SILVA 138 Naive Bayes	GG2 WGS	family	extract_label
1006	10317.X00179445	0.901145	-0.141365	SILVA 138 Naive Bayes	GG2 WGS	genus	extract_label
1007	10317.X00179445	0.999733	0.0909701	SILVA 138 Naive Bayes	GG2 WGS	order	extract_label
1008	10317.X00179446	0.995688	0.635598	SILVA 138 Naive Bayes	GG2 WGS	class	extract_label
1009	10317.X00179446	0.995826	-0.055873	SILVA 138 Naive Bayes	GG2 WGS	family	extract_label
1010	10317.X00179446	0.962095	-0.220799	SILVA 138 Naive Bayes	GG2 WGS	genus	extract_label
1011	10317.X00179446	0.997623	0.254946	SILVA 138 Naive Bayes	GG2 WGS	order	extract_label
1012	10317.X00179452	0.999975	0.9	SILVA 138 Naive Bayes	GG2 WGS	class	extract_label
1013	10317.X00179452	0.999181	0.337616	SILVA 138 Naive Bayes	GG2 WGS	family	extract_label
1014	10317.X00179452	0.955855	-0.0302393	SILVA 138 Naive Bayes	GG2 WGS	genus	extract_label
1015	10317.X00179452	0.999969	0.352319	SILVA 138 Naive Bayes	GG2 WGS	order	extract_label
1016	10317.X00179453	0.999348	0.733893	SILVA 138 Naive Bayes	GG2 WGS	class	extract_label
1017	10317.X00179453	0.989647	-0.0693521	SILVA 138 Naive Bayes	GG2 WGS	family	extract_label
1018	10317.X00179453	0.272457	-0.256262	SILVA 138 Naive Bayes	GG2 WGS	genus	extract_label
1019	10317.X00179453	0.998234	0.0364431	SILVA 138 Naive Bayes	GG2 WGS	order	extract_label
1020	10317.X00179454	0.997962	0.640244	SILVA 138 Naive Bayes	GG2 WGS	class	extract_label
1021	10317.X00179454	0.997519	0.113742	SILVA 138 Naive Bayes	GG2 WGS	family	extract_label
1022	10317.X00179454	0.945586	-0.106946	SILVA 138 Naive Bayes	GG2 WGS	genus	extract_label
1023	10317.X00179454	0.998701	0.270292	SILVA 138 Naive Bayes	GG2 WGS	order	extract_label
1024	10317.X00179455	0.999094	0.673731	SILVA 138 Naive Bayes	GG2 WGS	class	extract_label
1025	10317.X00179455	0.9852	0.00566635	SILVA 138 Naive Bayes	GG2 WGS	family	extract_label
1026	10317.X00179455	0.930543	-0.119468	SILVA 138 Naive Bayes	GG2 WGS	genus	extract_label
1027	10317.X00179455	0.999496	0.0285677	SILVA 138 Naive Bayes	GG2 WGS	order	extract_label
1028	10317.X00179457	0.998994	0.770086	SILVA 138 Naive Bayes	GG2 WGS	class	extract_label
1029	10317.X00179457	0.279975	0.0930097	SILVA 138 Naive Bayes	GG2 WGS	family	extract_label
1030	10317.X00179457	0.938079	-0.104662	SILVA 138 Naive Bayes	GG2 WGS	genus	extract_label
1031	10317.X00179457	0.995178	0.295152	SILVA 138 Naive Bayes	GG2 WGS	order	extract_label
1032	10317.X00179458	0.987997	0.737305	SILVA 138 Naive Bayes	GG2 WGS	class	extract_label
1033	10317.X00179458	0.883367	0.0898957	SILVA 138 Naive Bayes	GG2 WGS	family	extract_label
1034	10317.X00179458	0.633312	-0.227748	SILVA 138 Naive Bayes	GG2 WGS	genus	extract_label
1035	10317.X00179458	0.982823	0.49944	SILVA 138 Naive Bayes	GG2 WGS	order	extract_label
1036	10317.X00179460	0.997858	0.637975	SILVA 138 Naive Bayes	GG2 WGS	class	extract_label
1037	10317.X00179460	0.99355	-0.0388686	SILVA 138 Naive Bayes	GG2 WGS	family	extract_label
1038	10317.X00179460	0.951034	-0.256184	SILVA 138 Naive Bayes	GG2 WGS	genus	extract_label
1039	10317.X00179460	0.997641	-0.0152121	SILVA 138 Naive Bayes	GG2 WGS	order	extract_label
1040	10317.X00179463	0.91203	0.531796	SILVA 138 Naive Bayes	GG2 WGS	class	extract_label
1041	10317.X00179463	0.912506	-0.0342355	SILVA 138 Naive Bayes	GG2 WGS	family	extract_label
1042	10317.X00179463	0.73486	-0.237765	SILVA 138 Naive Bayes	GG2 WGS	genus	extract_label
1043	10317.X00179463	0.96786	0.0788409	SILVA 138 Naive Bayes	GG2 WGS	order	extract_label
1044	10317.X00179464	0.995396	0.550049	SILVA 138 Naive Bayes	GG2 WGS	class	extract_label
1045	10317.X00179464	0.924437	-0.152575	SILVA 138 Naive Bayes	GG2 WGS	family	extract_label
1046	10317.X00179464	0.695974	-0.2301	SILVA 138 Naive Bayes	GG2 WGS	genus	extract_label
1047	10317.X00179464	0.993738	0.0209918	SILVA 138 Naive Bayes	GG2 WGS	order	extract_label
1048	10317.X00179467	0.999788	0.64583	SILVA 138 Naive Bayes	GG2 WGS	class	extract_label
1049	10317.X00179467	0.976295	0.0891553	SILVA 138 Naive Bayes	GG2 WGS	family	extract_label
1050	10317.X00179467	0.93888	-0.246748	SILVA 138 Naive Bayes	GG2 WGS	genus	extract_label
1051	10317.X00179467	0.999511	0.144175	SILVA 138 Naive Bayes	GG2 WGS	order	extract_label
1052	10317.X00179468	0.973581	0.832831	SILVA 138 Naive Bayes	GG2 WGS	class	extract_label
1053	10317.X00179468	0.876022	0.125835	SILVA 138 Naive Bayes	GG2 WGS	family	extract_label
1054	10317.X00179468	0.818399	-0.129071	SILVA 138 Naive Bayes	GG2 WGS	genus	extract_label
1055	10317.X00179468	0.952507	0.181905	SILVA 138 Naive Bayes	GG2 WGS	order	extract_label
1056	10317.X00179469	0.99904	0.165787	SILVA 138 Naive Bayes	GG2 WGS	class	extract_label
1057	10317.X00179469	0.771614	0.0421316	SILVA 138 Naive Bayes	GG2 WGS	family	extract_label
1058	10317.X00179469	0.726913	-0.219449	SILVA 138 Naive Bayes	GG2 WGS	genus	extract_label
1059	10317.X00179469	0.998948	0.0399204	SILVA 138 Naive Bayes	GG2 WGS	order	extract_label
1060	10317.X00179470	0.982892	0.625717	SILVA 138 Naive Bayes	GG2 WGS	class	extract_label
1061	10317.X00179470	0.920192	-0.113387	SILVA 138 Naive Bayes	GG2 WGS	family	extract_label
1062	10317.X00179470	0.602408	-0.322532	SILVA 138 Naive Bayes	GG2 WGS	genus	extract_label
1063	10317.X00179470	0.979035	0.190524	SILVA 138 Naive Bayes	GG2 WGS	order	extract_label
1064	10317.X00179472	0.991875	0.708772	SILVA 138 Naive Bayes	GG2 WGS	class	extract_label
1065	10317.X00179472	0.929043	-0.0926846	SILVA 138 Naive Bayes	GG2 WGS	family	extract_label
1066	10317.X00179472	0.885107	-0.253917	SILVA 138 Naive Bayes	GG2 WGS	genus	extract_label
1067	10317.X00179472	0.973477	0.029524	SILVA 138 Naive Bayes	GG2 WGS	order	extract_label
1068	10317.X00179478	0.999634	0.761237	SILVA 138 Naive Bayes	GG2 WGS	class	extract_label
1069	10317.X00179478	0.949386	0.235485	SILVA 138 Naive Bayes	GG2 WGS	family	extract_label
1070	10317.X00179478	0.946935	-0.239687	SILVA 138 Naive Bayes	GG2 WGS	genus	extract_label
1071	10317.X00179478	0.999698	0.454784	SILVA 138 Naive Bayes	GG2 WGS	order	extract_label
1072	10317.X00179482	0.999126	0.673291	SILVA 138 Naive Bayes	GG2 WGS	class	extract_label
1073	10317.X00179482	0.996321	9.0842e-05	SILVA 138 Naive Bayes	GG2 WGS	family	extract_label
1074	10317.X00179482	0.986685	-0.224429	SILVA 138 Naive Bayes	GG2 WGS	genus	extract_label
1075	10317.X00179482	0.998175	0.277045	SILVA 138 Naive Bayes	GG2 WGS	order	extract_label
1076	10317.X00179484	0.995245	0.276978	SILVA 138 Naive Bayes	GG2 WGS	class	extract_label
1077	10317.X00179484	0.972697	-0.0392213	SILVA 138 Naive Bayes	GG2 WGS	family	extract_label
1078	10317.X00179484	0.772746	-0.167319	SILVA 138 Naive Bayes	GG2 WGS	genus	extract_label
1079	10317.X00179484	0.998381	0.133995	SILVA 138 Naive Bayes	GG2 WGS	order	extract_label
1080	10317.X00179487	0.994917	0.702018	SILVA 138 Naive Bayes	GG2 WGS	class	extract_label
1081	10317.X00179487	0.983348	-0.0618818	SILVA 138 Naive Bayes	GG2 WGS	family	extract_label
1082	10317.X00179487	0.9334	-0.240026	SILVA 138 Naive Bayes	GG2 WGS	genus	extract_label
1083	10317.X00179487	0.997685	0.326426	SILVA 138 Naive Bayes	GG2 WGS	order	extract_label
1084	10317.X00179489	0.928974	0.753304	SILVA 138 Naive Bayes	GG2 WGS	class	extract_label
1085	10317.X00179489	0.562626	0.127752	SILVA 138 Naive Bayes	GG2 WGS	family	extract_label
1086	10317.X00179489	0.526583	-0.0765623	SILVA 138 Naive Bayes	GG2 WGS	genus	extract_label
1087	10317.X00179489	0.924055	0.203638	SILVA 138 Naive Bayes	GG2 WGS	order	extract_label
1088	10317.X00179491	0.999913	0.877367	SILVA 138 Naive Bayes	GG2 WGS	class	extract_label
1089	10317.X00179491	0.995387	-0.00531989	SILVA 138 Naive Bayes	GG2 WGS	family	extract_label
1090	10317.X00179491	0.787277	-0.218023	SILVA 138 Naive Bayes	GG2 WGS	genus	extract_label
1091	10317.X00179491	0.999901	0.139686	SILVA 138 Naive Bayes	GG2 WGS	order	extract_label
1092	10317.X00179492	0.998907	0.676008	SILVA 138 Naive Bayes	GG2 WGS	class	extract_label
1093	10317.X00179492	0.916483	0.0279423	SILVA 138 Naive Bayes	GG2 WGS	family	extract_label
1094	10317.X00179492	0.782185	-0.153677	SILVA 138 Naive Bayes	GG2 WGS	genus	extract_label
1095	10317.X00179492	0.999614	0.473217	SILVA 138 Naive Bayes	GG2 WGS	order	extract_label
1096	10317.X00179493	0.999806	0.828571	SILVA 138 Naive Bayes	GG2 WGS	class	extract_label
1097	10317.X00179493	0.98559	0.0692297	SILVA 138 Naive Bayes	GG2 WGS	family	extract_label
1098	10317.X00179493	0.885542	-0.169521	SILVA 138 Naive Bayes	GG2 WGS	genus	extract_label
1099	10317.X00179493	0.999563	0.273212	SILVA 138 Naive Bayes	GG2 WGS	order	extract_label
1100	10317.X00179496	0.999904	0.936175	SILVA 138 Naive Bayes	GG2 WGS	class	extract_label
1101	10317.X00179496	0.990613	0.0226769	SILVA 138 Naive Bayes	GG2 WGS	family	extract_label
1102	10317.X00179496	0.880424	-0.097891	SILVA 138 Naive Bayes	GG2 WGS	genus	extract_label
1103	10317.X00179496	0.994205	0.176294	SILVA 138 Naive Bayes	GG2 WGS	order	extract_label
1104	10317.X00179499	0.999491	0.506386	SILVA 138 Naive Bayes	GG2 WGS	class	extract_label
1105	10317.X00179499	0.96315	-0.191365	SILVA 138 Naive Bayes	GG2 WGS	family	extract_label
1106	10317.X00179499	0.249216	-0.336627	SILVA 138 Naive Bayes	GG2 WGS	genus	extract_label
1107	10317.X00179499	0.995483	0.13008	SILVA 138 Naive Bayes	GG2 WGS	order	extract_label
1108	10317.X00179501	0.998523	0.798629	SILVA 138 Naive Bayes	GG2 WGS	class	extract_label
1109	10317.X00179501	0.991712	0.310159	SILVA 138 Naive Bayes	GG2 WGS	family	extract_label
1110	10317.X00179501	0.94625	-0.105628	SILVA 138 Naive Bayes	GG2 WGS	genus	extract_label
1111	10317.X00179501	0.999344	0.403656	SILVA 138 Naive Bayes	GG2 WGS	order	extract_label
1112	10317.X00179502	0.997813	0.634742	SILVA 138 Naive Bayes	GG2 WGS	class	extract_label
1113	10317.X00179502	0.988573	0.0613955	SILVA 138 Naive Bayes	GG2 WGS	family	extract_label
1114	10317.X00179502	0.532477	-0.170655	SILVA 138 Naive Bayes	GG2 WGS	genus	extract_label
1115	10317.X00179502	0.998625	0.241429	SILVA 138 Naive Bayes	GG2 WGS	order	extract_label
1116	10317.X00179503	0.993933	0.66114	SILVA 138 Naive Bayes	GG2 WGS	class	extract_label
1117	10317.X00179503	0.995843	0.0717539	SILVA 138 Naive Bayes	GG2 WGS	family	extract_label
1118	10317.X00179503	0.986165	-0.238597	SILVA 138 Naive Bayes	GG2 WGS	genus	extract_label
1119	10317.X00179503	0.99777	0.238231	SILVA 138 Naive Bayes	GG2 WGS	order	extract_label
1120	10317.X00179510	0.998766	0.718182	SILVA 138 Naive Bayes	GG2 WGS	class	extract_label
1121	10317.X00179510	0.996749	-0.0223308	SILVA 138 Naive Bayes	GG2 WGS	family	extract_label
1122	10317.X00179510	0.996919	-0.136084	SILVA 138 Naive Bayes	GG2 WGS	genus	extract_label
1123	10317.X00179510	0.998723	0.345454	SILVA 138 Naive Bayes	GG2 WGS	order	extract_label
1124	10317.X00179512	0.999963	0.708781	SILVA 138 Naive Bayes	GG2 WGS	class	extract_label
1125	10317.X00179512	0.978466	-0.0440766	SILVA 138 Naive Bayes	GG2 WGS	family	extract_label
1126	10317.X00179512	0.770592	-0.15892	SILVA 138 Naive Bayes	GG2 WGS	genus	extract_label
1127	10317.X00179512	0.999927	0.056254	SILVA 138 Naive Bayes	GG2 WGS	order	extract_label
1128	10317.X00179515	0.999122	0.504476	SILVA 138 Naive Bayes	GG2 WGS	class	extract_label
1129	10317.X00179515	0.110517	0.0100131	SILVA 138 Naive Bayes	GG2 WGS	family	extract_label
1130	10317.X00179515	0.98257	-0.0974714	SILVA 138 Naive Bayes	GG2 WGS	genus	extract_label
1131	10317.X00179515	0.998632	0.0678199	SILVA 138 Naive Bayes	GG2 WGS	order	extract_label
1132	10317.X00179518	0.987425	0.477351	SILVA 138 Naive Bayes	GG2 WGS	class	extract_label
1133	10317.X00179518	0.963138	-0.0529304	SILVA 138 Naive Bayes	GG2 WGS	family	extract_label
1134	10317.X00179518	0.912132	-0.141855	SILVA 138 Naive Bayes	GG2 WGS	genus	extract_label
1135	10317.X00179518	0.98875	0.35095	SILVA 138 Naive Bayes	GG2 WGS	order	extract_label
1136	10317.X00179523	0.999577	0.91747	SILVA 138 Naive Bayes	GG2 WGS	class	extract_label
1137	10317.X00179523	0.977634	0.17706	SILVA 138 Naive Bayes	GG2 WGS	family	extract_label
1138	10317.X00179523	0.770632	-0.097965	SILVA 138 Naive Bayes	GG2 WGS	genus	extract_label
1139	10317.X00179523	0.998885	0.471631	SILVA 138 Naive Bayes	GG2 WGS	order	extract_label
1140	10317.X00179525	0.999508	0.700441	SILVA 138 Naive Bayes	GG2 WGS	class	extract_label
1141	10317.X00179525	0.0861443	-0.110135	SILVA 138 Naive Bayes	GG2 WGS	family	extract_label
1142	10317.X00179525	0.974717	-0.179674	SILVA 138 Naive Bayes	GG2 WGS	genus	extract_label
1143	10317.X00179525	0.998106	0.37919	SILVA 138 Naive Bayes	GG2 WGS	order	extract_label
1144	10317.X00179526	0.995037	0.688477	SILVA 138 Naive Bayes	GG2 WGS	class	extract_label
1145	10317.X00179526	0.85735	-0.114099	SILVA 138 Naive Bayes	GG2 WGS	family	extract_label
1146	10317.X00179526	0.640332	-0.195185	SILVA 138 Naive Bayes	GG2 WGS	genus	extract_label
1147	10317.X00179526	0.976886	0.0712258	SILVA 138 Naive Bayes	GG2 WGS	order	extract_label
1148	10317.X00179530	0.922572	0.733333	SILVA 138 Naive Bayes	GG2 WGS	class	extract_label
1149	10317.X00179530	0.713229	0.051709	SILVA 138 Naive Bayes	GG2 WGS	family	extract_label
1150	10317.X00179530	0.688022	-0.0949732	SILVA 138 Naive Bayes	GG2 WGS	genus	extract_label
1151	10317.X00179530	0.754863	0.0632575	SILVA 138 Naive Bayes	GG2 WGS	order	extract_label
1152	10317.X00179531	0.999292	0.598292	SILVA 138 Naive Bayes	GG2 WGS	class	extract_label
1153	10317.X00179531	0.998426	0.057494	SILVA 138 Naive Bayes	GG2 WGS	family	extract_label
1154	10317.X00179531	0.916495	-0.200259	SILVA 138 Naive Bayes	GG2 WGS	genus	extract_label
1155	10317.X00179531	0.999697	0.268104	SILVA 138 Naive Bayes	GG2 WGS	order	extract_label
1156	10317.X00179532	0.969026	0.675652	SILVA 138 Naive Bayes	GG2 WGS	class	extract_label
1157	10317.X00179532	0.876868	-0.184116	SILVA 138 Naive Bayes	GG2 WGS	family	extract_label
1158	10317.X00179532	0.878677	-0.243995	SILVA 138 Naive Bayes	GG2 WGS	genus	extract_label
1159	10317.X00179532	0.961997	0.00794434	SILVA 138 Naive Bayes	GG2 WGS	order	extract_label
1160	10317.X00179535	0.998963	0.423077	SILVA 138 Naive Bayes	GG2 WGS	class	extract_label
1161	10317.X00179535	0.409241	-0.0262173	SILVA 138 Naive Bayes	GG2 WGS	family	extract_label
1162	10317.X00179535	0.95578	-0.186824	SILVA 138 Naive Bayes	GG2 WGS	genus	extract_label
1163	10317.X00179535	0.999313	0.0719587	SILVA 138 Naive Bayes	GG2 WGS	order	extract_label
1164	10317.X00179537	0.999868	0.688803	SILVA 138 Naive Bayes	GG2 WGS	class	extract_label
1165	10317.X00179537	0.993225	0.0281641	SILVA 138 Naive Bayes	GG2 WGS	family	extract_label
1166	10317.X00179537	0.990737	-0.0923474	SILVA 138 Naive Bayes	GG2 WGS	genus	extract_label
1167	10317.X00179537	0.999855	0.0859538	SILVA 138 Naive Bayes	GG2 WGS	order	extract_label
1168	10317.X00179542	0.999852	0.578589	SILVA 138 Naive Bayes	GG2 WGS	class	extract_label
1169	10317.X00179542	0.193475	0.105385	SILVA 138 Naive Bayes	GG2 WGS	family	extract_label
1170	10317.X00179542	0.977858	-0.159117	SILVA 138 Naive Bayes	GG2 WGS	genus	extract_label
1171	10317.X00179542	0.999766	0.131104	SILVA 138 Naive Bayes	GG2 WGS	order	extract_label
1172	10317.X00179543	0.995671	0.8	SILVA 138 Naive Bayes	GG2 WGS	class	extract_label
1173	10317.X00179543	0.991198	0.0977334	SILVA 138 Naive Bayes	GG2 WGS	family	extract_label
1174	10317.X00179543	0.682593	-0.185444	SILVA 138 Naive Bayes	GG2 WGS	genus	extract_label
1175	10317.X00179543	0.998055	0.416054	SILVA 138 Naive Bayes	GG2 WGS	order	extract_label
1176	10317.X00179544	0.962037	0.922666	SILVA 138 Naive Bayes	GG2 WGS	class	extract_label
1177	10317.X00179544	0.856492	0.026019	SILVA 138 Naive Bayes	GG2 WGS	family	extract_label
1178	10317.X00179544	0.773783	-0.154146	SILVA 138 Naive Bayes	GG2 WGS	genus	extract_label
1179	10317.X00179544	0.98288	0.44155	SILVA 138 Naive Bayes	GG2 WGS	order	extract_label
1180	10317.X00179546	0.999764	0.468087	SILVA 138 Naive Bayes	GG2 WGS	class	extract_label
1181	10317.X00179546	0.987731	0.102677	SILVA 138 Naive Bayes	GG2 WGS	family	extract_label
1182	10317.X00179546	0.825307	-0.13625	SILVA 138 Naive Bayes	GG2 WGS	genus	extract_label
1183	10317.X00179546	0.999559	0.0754974	SILVA 138 Naive Bayes	GG2 WGS	order	extract_label
1184	10317.X00179548	0.999351	0.494444	SILVA 138 Naive Bayes	GG2 WGS	class	extract_label
1185	10317.X00179548	0.998403	0.0817041	SILVA 138 Naive Bayes	GG2 WGS	family	extract_label
1186	10317.X00179548	0.985711	-0.206984	SILVA 138 Naive Bayes	GG2 WGS	genus	extract_label
1187	10317.X00179548	0.999413	0.300788	SILVA 138 Naive Bayes	GG2 WGS	order	extract_label
1188	10317.X00179549	0.999122	0.788389	SILVA 138 Naive Bayes	GG2 WGS	class	extract_label
1189	10317.X00179549	0.990988	-0.0699048	SILVA 138 Naive Bayes	GG2 WGS	family	extract_label
1190	10317.X00179549	0.909925	-0.200794	SILVA 138 Naive Bayes	GG2 WGS	genus	extract_label
1191	10317.X00179549	0.999013	0.0725258	SILVA 138 Naive Bayes	GG2 WGS	order	extract_label
1192	10317.X00179558	0.982304	0.921192	SILVA 138 Naive Bayes	GG2 WGS	class	extract_label
1193	10317.X00179558	0.931028	0.0464905	SILVA 138 Naive Bayes	GG2 WGS	family	extract_label
1194	10317.X00179558	0.835446	-0.149386	SILVA 138 Naive Bayes	GG2 WGS	genus	extract_label
1195	10317.X00179558	0.992626	0.361531	SILVA 138 Naive Bayes	GG2 WGS	order	extract_label
1196	10317.X00179560	0.985883	0.484365	SILVA 138 Naive Bayes	GG2 WGS	class	extract_label
1197	10317.X00179560	0.974312	0.188745	SILVA 138 Naive Bayes	GG2 WGS	family	extract_label
1198	10317.X00179560	0.936058	-0.168614	SILVA 138 Naive Bayes	GG2 WGS	genus	extract_label
1199	10317.X00179560	0.991201	0.311914	SILVA 138 Naive Bayes	GG2 WGS	order	extract_label
1200	10317.X00179561	0.91479	0.361614	SILVA 138 Naive Bayes	GG2 WGS	class	extract_label
1201	10317.X00179561	0.306884	-0.077517	SILVA 138 Naive Bayes	GG2 WGS	family	extract_label
1202	10317.X00179561	0.845799	-0.202409	SILVA 138 Naive Bayes	GG2 WGS	genus	extract_label
1203	10317.X00179561	0.972319	0.41442	SILVA 138 Naive Bayes	GG2 WGS	order	extract_label
1204	10317.X00179562	0.998678	0.789024	SILVA 138 Naive Bayes	GG2 WGS	class	extract_label
1205	10317.X00179562	0.954556	-0.20523	SILVA 138 Naive Bayes	GG2 WGS	family	extract_label
1206	10317.X00179562	0.647361	-0.30347	SILVA 138 Naive Bayes	GG2 WGS	genus	extract_label
1207	10317.X00179562	0.999458	0.217517	SILVA 138 Naive Bayes	GG2 WGS	order	extract_label
1208	10317.X00179563	0.994401	0.856146	SILVA 138 Naive Bayes	GG2 WGS	class	extract_label
1209	10317.X00179563	0.977728	0.265002	SILVA 138 Naive Bayes	GG2 WGS	family	extract_label
1210	10317.X00179563	0.927576	-0.00559226	SILVA 138 Naive Bayes	GG2 WGS	genus	extract_label
1211	10317.X00179563	0.994452	0.481911	SILVA 138 Naive Bayes	GG2 WGS	order	extract_label
1212	10317.X00179564	0.998248	0.892413	SILVA 138 Naive Bayes	GG2 WGS	class	extract_label
1213	10317.X00179564	0.997324	-0.0060434	SILVA 138 Naive Bayes	GG2 WGS	family	extract_label
1214	10317.X00179564	0.545014	-0.166177	SILVA 138 Naive Bayes	GG2 WGS	genus	extract_label
1215	10317.X00179564	0.998503	0.255643	SILVA 138 Naive Bayes	GG2 WGS	order	extract_label
1216	10317.X00179565	0.963092	0.866667	SILVA 138 Naive Bayes	GG2 WGS	class	extract_label
1217	10317.X00179565	0.965631	0.188538	SILVA 138 Naive Bayes	GG2 WGS	family	extract_label
1218	10317.X00179565	0.68805	-0.247526	SILVA 138 Naive Bayes	GG2 WGS	genus	extract_label
1219	10317.X00179565	0.967228	0.391601	SILVA 138 Naive Bayes	GG2 WGS	order	extract_label
1220	10317.X00179567	0.998037	0.840366	SILVA 138 Naive Bayes	GG2 WGS	class	extract_label
1221	10317.X00179567	0.998229	-0.0441617	SILVA 138 Naive Bayes	GG2 WGS	family	extract_label
1222	10317.X00179567	0.83445	-0.173048	SILVA 138 Naive Bayes	GG2 WGS	genus	extract_label
1223	10317.X00179567	0.998948	0.138256	SILVA 138 Naive Bayes	GG2 WGS	order	extract_label
1224	10317.X00179569	0.955864	0.866667	SILVA 138 Naive Bayes	GG2 WGS	class	extract_label
1225	10317.X00179569	0.953146	0.0100546	SILVA 138 Naive Bayes	GG2 WGS	family	extract_label
1226	10317.X00179569	0.560767	-0.183394	SILVA 138 Naive Bayes	GG2 WGS	genus	extract_label
1227	10317.X00179569	0.970054	0.298023	SILVA 138 Naive Bayes	GG2 WGS	order	extract_label
1228	10317.X00179572	0.991883	0.585965	SILVA 138 Naive Bayes	GG2 WGS	class	extract_label
1229	10317.X00179572	0.985783	0.121761	SILVA 138 Naive Bayes	GG2 WGS	family	extract_label
1230	10317.X00179572	0.56432	-0.105671	SILVA 138 Naive Bayes	GG2 WGS	genus	extract_label
1231	10317.X00179572	0.992354	0.40568	SILVA 138 Naive Bayes	GG2 WGS	order	extract_label
1232	10317.X00179574	0.992658	0.673104	SILVA 138 Naive Bayes	GG2 WGS	class	extract_label
1233	10317.X00179574	0.990811	0.110947	SILVA 138 Naive Bayes	GG2 WGS	family	extract_label
1234	10317.X00179574	0.916908	-0.212446	SILVA 138 Naive Bayes	GG2 WGS	genus	extract_label
1235	10317.X00179574	0.995316	0.173227	SILVA 138 Naive Bayes	GG2 WGS	order	extract_label
1236	10317.X00179575	0.969691	0.810112	SILVA 138 Naive Bayes	GG2 WGS	class	extract_label
1237	10317.X00179575	0.924572	0.0968296	SILVA 138 Naive Bayes	GG2 WGS	family	extract_label
1238	10317.X00179575	0.657774	-0.26498	SILVA 138 Naive Bayes	GG2 WGS	genus	extract_label
1239	10317.X00179575	0.983328	0.373592	SILVA 138 Naive Bayes	GG2 WGS	order	extract_label
1240	10317.X00179577	0.884285	0.360947	SILVA 138 Naive Bayes	GG2 WGS	class	extract_label
1241	10317.X00179577	0.436504	-0.128485	SILVA 138 Naive Bayes	GG2 WGS	family	extract_label
1242	10317.X00179577	0.103154	-0.187935	SILVA 138 Naive Bayes	GG2 WGS	genus	extract_label
1243	10317.X00179577	0.7848	0.0299894	SILVA 138 Naive Bayes	GG2 WGS	order	extract_label
1244	10317.X00179579	0.991792	0.590909	SILVA 138 Naive Bayes	GG2 WGS	class	extract_label
1245	10317.X00179579	0.99467	-0.0667816	SILVA 138 Naive Bayes	GG2 WGS	family	extract_label
1246	10317.X00179579	0.979295	-0.329899	SILVA 138 Naive Bayes	GG2 WGS	genus	extract_label
1247	10317.X00179579	0.996511	0.163428	SILVA 138 Naive Bayes	GG2 WGS	order	extract_label
1248	10317.X00179580	0.994709	0.521123	SILVA 138 Naive Bayes	GG2 WGS	class	extract_label
1249	10317.X00179580	0.952691	-0.0645381	SILVA 138 Naive Bayes	GG2 WGS	family	extract_label
1250	10317.X00179580	0.886994	-0.233495	SILVA 138 Naive Bayes	GG2 WGS	genus	extract_label
1251	10317.X00179580	0.994294	0.075416	SILVA 138 Naive Bayes	GG2 WGS	order	extract_label
1252	10317.X00179581	0.994699	0.5	SILVA 138 Naive Bayes	GG2 WGS	class	extract_label
1253	10317.X00179581	0.767586	0.347721	SILVA 138 Naive Bayes	GG2 WGS	family	extract_label
1254	10317.X00179581	0.830424	0.137952	SILVA 138 Naive Bayes	GG2 WGS	genus	extract_label
1255	10317.X00179581	0.961489	0.188566	SILVA 138 Naive Bayes	GG2 WGS	order	extract_label
1256	10317.X00179582	0.998688	0.408544	SILVA 138 Naive Bayes	GG2 WGS	class	extract_label
1257	10317.X00179582	0.875504	0.155793	SILVA 138 Naive Bayes	GG2 WGS	family	extract_label
1258	10317.X00179582	0.693801	-0.351727	SILVA 138 Naive Bayes	GG2 WGS	genus	extract_label
1259	10317.X00179582	0.994721	0.350048	SILVA 138 Naive Bayes	GG2 WGS	order	extract_label
1260	10317.X00179583	0.645919	0.453046	SILVA 138 Naive Bayes	GG2 WGS	class	extract_label
1261	10317.X00179583	0.304191	0.217072	SILVA 138 Naive Bayes	GG2 WGS	family	extract_label
1262	10317.X00179583	0.652705	0.218215	SILVA 138 Naive Bayes	GG2 WGS	genus	extract_label
1263	10317.X00179583	0.299523	0.0347322	SILVA 138 Naive Bayes	GG2 WGS	order	extract_label
1264	10317.X00179589	0.999732	0.343879	SILVA 138 Naive Bayes	GG2 WGS	class	extract_label
1265	10317.X00179589	0.862109	-0.156169	SILVA 138 Naive Bayes	GG2 WGS	family	extract_label
1266	10317.X00179589	0.250944	-0.158937	SILVA 138 Naive Bayes	GG2 WGS	genus	extract_label
1267	10317.X00179589	0.999171	0.0795024	SILVA 138 Naive Bayes	GG2 WGS	order	extract_label
1268	10317.X00179590	0.985883	0.683521	SILVA 138 Naive Bayes	GG2 WGS	class	extract_label
1269	10317.X00179590	0.913816	-0.101775	SILVA 138 Naive Bayes	GG2 WGS	family	extract_label
1270	10317.X00179590	0.774639	-0.297895	SILVA 138 Naive Bayes	GG2 WGS	genus	extract_label
1271	10317.X00179590	0.967025	0.105888	SILVA 138 Naive Bayes	GG2 WGS	order	extract_label
1272	10317.X00179591	0.992679	0.786223	SILVA 138 Naive Bayes	GG2 WGS	class	extract_label
1273	10317.X00179591	0.984125	-0.0263452	SILVA 138 Naive Bayes	GG2 WGS	family	extract_label
1274	10317.X00179591	0.879041	-0.2436	SILVA 138 Naive Bayes	GG2 WGS	genus	extract_label
1275	10317.X00179591	0.995599	-0.000160801	SILVA 138 Naive Bayes	GG2 WGS	order	extract_label
1276	10317.X00179592	0.998998	0.669439	SILVA 138 Naive Bayes	GG2 WGS	class	extract_label
1277	10317.X00179592	0.976611	0.243942	SILVA 138 Naive Bayes	GG2 WGS	family	extract_label
1278	10317.X00179592	0.771617	-0.0564665	SILVA 138 Naive Bayes	GG2 WGS	genus	extract_label
1279	10317.X00179592	0.999107	0.266415	SILVA 138 Naive Bayes	GG2 WGS	order	extract_label
1280	10317.X00179596	0.999494	0.582866	SILVA 138 Naive Bayes	GG2 WGS	class	extract_label
1281	10317.X00179596	0.989382	0.0702031	SILVA 138 Naive Bayes	GG2 WGS	family	extract_label
1282	10317.X00179596	0.857374	-0.168187	SILVA 138 Naive Bayes	GG2 WGS	genus	extract_label
1283	10317.X00179596	0.999513	0.239892	SILVA 138 Naive Bayes	GG2 WGS	order	extract_label
1284	10317.X00179598	0.886842	0.105263	SILVA 138 Naive Bayes	GG2 WGS	class	extract_label
1285	10317.X00179598	0.897495	-0.0423536	SILVA 138 Naive Bayes	GG2 WGS	family	extract_label
1286	10317.X00179598	0.877826	-0.124952	SILVA 138 Naive Bayes	GG2 WGS	genus	extract_label
1287	10317.X00179598	0.944449	0.234124	SILVA 138 Naive Bayes	GG2 WGS	order	extract_label
1288	10317.X00179599	0.990866	0.874655	SILVA 138 Naive Bayes	GG2 WGS	class	extract_label
1289	10317.X00179599	0.982711	-0.0183278	SILVA 138 Naive Bayes	GG2 WGS	family	extract_label
1290	10317.X00179599	0.745073	-0.0569319	SILVA 138 Naive Bayes	GG2 WGS	genus	extract_label
1291	10317.X00179599	0.989645	0.262542	SILVA 138 Naive Bayes	GG2 WGS	order	extract_label
1292	10317.X00179601	0.999905	0.73205	SILVA 138 Naive Bayes	GG2 WGS	class	extract_label
1293	10317.X00179601	0.996617	0.169527	SILVA 138 Naive Bayes	GG2 WGS	family	extract_label
1294	10317.X00179601	0.899601	0.099161	SILVA 138 Naive Bayes	GG2 WGS	genus	extract_label
1295	10317.X00179601	0.999815	0.293986	SILVA 138 Naive Bayes	GG2 WGS	order	extract_label
1296	10317.X00179602	0.973101	0.464758	SILVA 138 Naive Bayes	GG2 WGS	class	extract_label
1297	10317.X00179602	0.942739	-0.000467692	SILVA 138 Naive Bayes	GG2 WGS	family	extract_label
1298	10317.X00179602	0.761785	-0.140401	SILVA 138 Naive Bayes	GG2 WGS	genus	extract_label
1299	10317.X00179602	0.955197	0.0685019	SILVA 138 Naive Bayes	GG2 WGS	order	extract_label
1300	10317.X00179603	0.997215	0.585632	SILVA 138 Naive Bayes	GG2 WGS	class	extract_label
1301	10317.X00179603	0.668596	-0.16039	SILVA 138 Naive Bayes	GG2 WGS	family	extract_label
1302	10317.X00179603	0.565993	-0.225476	SILVA 138 Naive Bayes	GG2 WGS	genus	extract_label
1303	10317.X00179603	0.967841	0.154001	SILVA 138 Naive Bayes	GG2 WGS	order	extract_label
1304	10317.X00179605	0.999348	0.444451	SILVA 138 Naive Bayes	GG2 WGS	class	extract_label
1305	10317.X00179605	0.47824	0.0929575	SILVA 138 Naive Bayes	GG2 WGS	family	extract_label
1306	10317.X00179605	0.817447	-0.120469	SILVA 138 Naive Bayes	GG2 WGS	genus	extract_label
1307	10317.X00179605	0.997762	0.192805	SILVA 138 Naive Bayes	GG2 WGS	order	extract_label
1308	10317.X00179606	0.998885	0.811949	SILVA 138 Naive Bayes	GG2 WGS	class	extract_label
1309	10317.X00179606	0.976466	0.0296627	SILVA 138 Naive Bayes	GG2 WGS	family	extract_label
1310	10317.X00179606	0.842596	-0.123819	SILVA 138 Naive Bayes	GG2 WGS	genus	extract_label
1311	10317.X00179606	0.998254	0.22669	SILVA 138 Naive Bayes	GG2 WGS	order	extract_label
1312	10317.X00179607	0.999609	0.629767	SILVA 138 Naive Bayes	GG2 WGS	class	extract_label
1313	10317.X00179607	0.99915	0.158797	SILVA 138 Naive Bayes	GG2 WGS	family	extract_label
1314	10317.X00179607	0.850083	-0.165395	SILVA 138 Naive Bayes	GG2 WGS	genus	extract_label
1315	10317.X00179607	0.99978	0.139481	SILVA 138 Naive Bayes	GG2 WGS	order	extract_label
1316	10317.X00179609	0.999939	0.564922	SILVA 138 Naive Bayes	GG2 WGS	class	extract_label
1317	10317.X00179609	0.220288	0.232351	SILVA 138 Naive Bayes	GG2 WGS	family	extract_label
1318	10317.X00179609	0.982852	-0.0308383	SILVA 138 Naive Bayes	GG2 WGS	genus	extract_label
1319	10317.X00179609	0.999414	0.226243	SILVA 138 Naive Bayes	GG2 WGS	order	extract_label
1320	10317.X00179612	0.989806	0.393939	SILVA 138 Naive Bayes	GG2 WGS	class	extract_label
1321	10317.X00179612	0.989656	0.0548275	SILVA 138 Naive Bayes	GG2 WGS	family	extract_label
1322	10317.X00179612	0.497144	-0.0993778	SILVA 138 Naive Bayes	GG2 WGS	genus	extract_label
1323	10317.X00179612	0.989458	0.00491639	SILVA 138 Naive Bayes	GG2 WGS	order	extract_label
1324	10317.X00179613	0.999393	0.91769	SILVA 138 Naive Bayes	GG2 WGS	class	extract_label
1325	10317.X00179613	0.977992	-0.0264741	SILVA 138 Naive Bayes	GG2 WGS	family	extract_label
1326	10317.X00179613	0.678899	-0.16108	SILVA 138 Naive Bayes	GG2 WGS	genus	extract_label
1327	10317.X00179613	0.998843	0.178495	SILVA 138 Naive Bayes	GG2 WGS	order	extract_label
1328	10317.X00179616	0.989342	0.583333	SILVA 138 Naive Bayes	GG2 WGS	class	extract_label
1329	10317.X00179616	0.991975	0.237411	SILVA 138 Naive Bayes	GG2 WGS	family	extract_label
1330	10317.X00179616	0.783438	-0.151337	SILVA 138 Naive Bayes	GG2 WGS	genus	extract_label
1331	10317.X00179616	0.989732	0.300693	SILVA 138 Naive Bayes	GG2 WGS	order	extract_label
1332	10317.X00179619	0.988025	0.737969	SILVA 138 Naive Bayes	GG2 WGS	class	extract_label
1333	10317.X00179619	0.953242	0.0321215	SILVA 138 Naive Bayes	GG2 WGS	family	extract_label
1334	10317.X00179619	0.627798	-0.15801	SILVA 138 Naive Bayes	GG2 WGS	genus	extract_label
1335	10317.X00179619	0.991133	0.12642	SILVA 138 Naive Bayes	GG2 WGS	order	extract_label
1336	10317.X00179620	0.999615	0.8	SILVA 138 Naive Bayes	GG2 WGS	class	extract_label
1337	10317.X00179620	0.996647	0.0783084	SILVA 138 Naive Bayes	GG2 WGS	family	extract_label
1338	10317.X00179620	0.921869	-0.116993	SILVA 138 Naive Bayes	GG2 WGS	genus	extract_label
1339	10317.X00179620	0.999509	0.140495	SILVA 138 Naive Bayes	GG2 WGS	order	extract_label
1340	10317.X00179621	0.995487	0.665471	SILVA 138 Naive Bayes	GG2 WGS	class	extract_label
1341	10317.X00179621	0.984152	-0.118693	SILVA 138 Naive Bayes	GG2 WGS	family	extract_label
1342	10317.X00179621	0.917309	-0.302131	SILVA 138 Naive Bayes	GG2 WGS	genus	extract_label
1343	10317.X00179621	0.995033	0.229797	SILVA 138 Naive Bayes	GG2 WGS	order	extract_label
1344	10317.X00179622	0.999609	0.922172	SILVA 138 Naive Bayes	GG2 WGS	class	extract_label
1345	10317.X00179622	0.111643	-0.0157582	SILVA 138 Naive Bayes	GG2 WGS	family	extract_label
1346	10317.X00179622	0.996495	-0.0785055	SILVA 138 Naive Bayes	GG2 WGS	genus	extract_label
1347	10317.X00179622	0.999615	0.125472	SILVA 138 Naive Bayes	GG2 WGS	order	extract_label
1348	10317.X00179623	0.996893	0.364674	SILVA 138 Naive Bayes	GG2 WGS	class	extract_label
1349	10317.X00179623	0.976537	0.0011347	SILVA 138 Naive Bayes	GG2 WGS	family	extract_label
1350	10317.X00179623	0.834201	-0.20275	SILVA 138 Naive Bayes	GG2 WGS	genus	extract_label
1351	10317.X00179623	0.995067	-9.62291e-05	SILVA 138 Naive Bayes	GG2 WGS	order	extract_label
1352	10317.X00179628	0.982735	0.834799	SILVA 138 Naive Bayes	GG2 WGS	class	extract_label
1353	10317.X00179628	0.947483	-0.0368616	SILVA 138 Naive Bayes	GG2 WGS	family	extract_label
1354	10317.X00179628	0.954465	-0.165238	SILVA 138 Naive Bayes	GG2 WGS	genus	extract_label
1355	10317.X00179628	0.993152	0.303264	SILVA 138 Naive Bayes	GG2 WGS	order	extract_label
1356	10317.X00179630	0.996211	0.746497	SILVA 138 Naive Bayes	GG2 WGS	class	extract_label
1357	10317.X00179630	0.991864	0.293461	SILVA 138 Naive Bayes	GG2 WGS	family	extract_label
1358	10317.X00179630	0.964073	-0.148347	SILVA 138 Naive Bayes	GG2 WGS	genus	extract_label
1359	10317.X00179630	0.99651	0.574703	SILVA 138 Naive Bayes	GG2 WGS	order	extract_label
1360	10317.X00179631	0.985524	0.668143	SILVA 138 Naive Bayes	GG2 WGS	class	extract_label
1361	10317.X00179631	0.971588	0.0742621	SILVA 138 Naive Bayes	GG2 WGS	family	extract_label
1362	10317.X00179631	0.938648	-0.208995	SILVA 138 Naive Bayes	GG2 WGS	genus	extract_label
1363	10317.X00179631	0.990627	0.12173	SILVA 138 Naive Bayes	GG2 WGS	order	extract_label
1364	10317.X00179632	0.758488	0.462227	SILVA 138 Naive Bayes	GG2 WGS	class	extract_label
1365	10317.X00179632	0.676341	-0.130255	SILVA 138 Naive Bayes	GG2 WGS	family	extract_label
1366	10317.X00179632	0.574595	-0.256766	SILVA 138 Naive Bayes	GG2 WGS	genus	extract_label
1367	10317.X00179632	0.813866	0.0911668	SILVA 138 Naive Bayes	GG2 WGS	order	extract_label
1368	10317.X00179633	0.980873	0.676946	SILVA 138 Naive Bayes	GG2 WGS	class	extract_label
1369	10317.X00179633	0.933703	-0.109156	SILVA 138 Naive Bayes	GG2 WGS	family	extract_label
1370	10317.X00179633	0.935852	-0.267485	SILVA 138 Naive Bayes	GG2 WGS	genus	extract_label
1371	10317.X00179633	0.986885	0.299028	SILVA 138 Naive Bayes	GG2 WGS	order	extract_label
1372	10317.X00179634	0.997862	0.680702	SILVA 138 Naive Bayes	GG2 WGS	class	extract_label
1373	10317.X00179634	0.987693	0.022644	SILVA 138 Naive Bayes	GG2 WGS	family	extract_label
1374	10317.X00179634	0.872045	-0.208303	SILVA 138 Naive Bayes	GG2 WGS	genus	extract_label
1375	10317.X00179634	0.998617	0.199076	SILVA 138 Naive Bayes	GG2 WGS	order	extract_label
1376	10317.X00179638	0.995093	0.612251	SILVA 138 Naive Bayes	GG2 WGS	class	extract_label
1377	10317.X00179638	0.2827	0.0204716	SILVA 138 Naive Bayes	GG2 WGS	family	extract_label
1378	10317.X00179638	0.985774	-0.0924817	SILVA 138 Naive Bayes	GG2 WGS	genus	extract_label
1379	10317.X00179638	0.993407	0.129905	SILVA 138 Naive Bayes	GG2 WGS	order	extract_label
1380	10317.X00179639	0.977207	0.633259	SILVA 138 Naive Bayes	GG2 WGS	class	extract_label
1381	10317.X00179639	0.903086	-0.0466881	SILVA 138 Naive Bayes	GG2 WGS	family	extract_label
1382	10317.X00179639	0.804356	-0.254225	SILVA 138 Naive Bayes	GG2 WGS	genus	extract_label
1383	10317.X00179639	0.988368	0.264232	SILVA 138 Naive Bayes	GG2 WGS	order	extract_label
1384	10317.X00179642	0.999819	0.611624	SILVA 138 Naive Bayes	GG2 WGS	class	extract_label
1385	10317.X00179642	0.995797	0.369259	SILVA 138 Naive Bayes	GG2 WGS	family	extract_label
1386	10317.X00179642	0.776211	0.0548533	SILVA 138 Naive Bayes	GG2 WGS	genus	extract_label
1387	10317.X00179642	0.999827	0.488466	SILVA 138 Naive Bayes	GG2 WGS	order	extract_label
1388	10317.X00179645	0.985131	0.569421	SILVA 138 Naive Bayes	GG2 WGS	class	extract_label
1389	10317.X00179645	0.991003	-0.13801	SILVA 138 Naive Bayes	GG2 WGS	family	extract_label
1390	10317.X00179645	0.940923	-0.274418	SILVA 138 Naive Bayes	GG2 WGS	genus	extract_label
1391	10317.X00179645	0.995278	0.103093	SILVA 138 Naive Bayes	GG2 WGS	order	extract_label
1392	10317.X00179650	0.999212	0.751529	SILVA 138 Naive Bayes	GG2 WGS	class	extract_label
1393	10317.X00179650	0.9806	-0.1755	SILVA 138 Naive Bayes	GG2 WGS	family	extract_label
1394	10317.X00179650	0.950198	-0.398824	SILVA 138 Naive Bayes	GG2 WGS	genus	extract_label
1395	10317.X00179650	0.999663	0.151214	SILVA 138 Naive Bayes	GG2 WGS	order	extract_label
1396	10317.X00179651	0.999665	0.389341	SILVA 138 Naive Bayes	GG2 WGS	class	extract_label
1397	10317.X00179651	0.990363	0.0426335	SILVA 138 Naive Bayes	GG2 WGS	family	extract_label
1398	10317.X00179651	0.779398	-0.205391	SILVA 138 Naive Bayes	GG2 WGS	genus	extract_label
1399	10317.X00179651	0.999568	0.373919	SILVA 138 Naive Bayes	GG2 WGS	order	extract_label
1400	10317.X00179653	0.990366	0.708633	SILVA 138 Naive Bayes	GG2 WGS	class	extract_label
1401	10317.X00179653	0.918319	0.0234288	SILVA 138 Naive Bayes	GG2 WGS	family	extract_label
1402	10317.X00179653	0.842326	-0.182507	SILVA 138 Naive Bayes	GG2 WGS	genus	extract_label
1403	10317.X00179653	0.992798	0.38552	SILVA 138 Naive Bayes	GG2 WGS	order	extract_label
1404	10317.X00179654	0.993586	0.422713	SILVA 138 Naive Bayes	GG2 WGS	class	extract_label
1405	10317.X00179654	0.948334	0.0136072	SILVA 138 Naive Bayes	GG2 WGS	family	extract_label
1406	10317.X00179654	0.880003	-0.0613325	SILVA 138 Naive Bayes	GG2 WGS	genus	extract_label
1407	10317.X00179654	0.997446	0.303942	SILVA 138 Naive Bayes	GG2 WGS	order	extract_label
1408	10317.X00179655	0.999737	0.695654	SILVA 138 Naive Bayes	GG2 WGS	class	extract_label
1409	10317.X00179655	0.929616	0.138565	SILVA 138 Naive Bayes	GG2 WGS	family	extract_label
1410	10317.X00179655	0.651958	-0.110571	SILVA 138 Naive Bayes	GG2 WGS	genus	extract_label
1411	10317.X00179655	0.999161	0.0554802	SILVA 138 Naive Bayes	GG2 WGS	order	extract_label
1412	10317.X00179656	0.99885	0.761686	SILVA 138 Naive Bayes	GG2 WGS	class	extract_label
1413	10317.X00179656	0.973176	-0.0343181	SILVA 138 Naive Bayes	GG2 WGS	family	extract_label
1414	10317.X00179656	0.763971	-0.153834	SILVA 138 Naive Bayes	GG2 WGS	genus	extract_label
1415	10317.X00179656	0.999061	0.239227	SILVA 138 Naive Bayes	GG2 WGS	order	extract_label
1416	10317.X00179657	0.999886	0.616271	SILVA 138 Naive Bayes	GG2 WGS	class	extract_label
1417	10317.X00179657	0.144641	0.0667852	SILVA 138 Naive Bayes	GG2 WGS	family	extract_label
1418	10317.X00179657	0.949519	-0.0436895	SILVA 138 Naive Bayes	GG2 WGS	genus	extract_label
1419	10317.X00179657	0.999834	0.387128	SILVA 138 Naive Bayes	GG2 WGS	order	extract_label
1420	10317.X00179658	0.9909	0.450305	SILVA 138 Naive Bayes	GG2 WGS	class	extract_label
1421	10317.X00179658	0.952017	-0.0438898	SILVA 138 Naive Bayes	GG2 WGS	family	extract_label
1422	10317.X00179658	0.792576	-0.244789	SILVA 138 Naive Bayes	GG2 WGS	genus	extract_label
1423	10317.X00179658	0.986118	0.325474	SILVA 138 Naive Bayes	GG2 WGS	order	extract_label
1424	10317.X00179661	0.989267	0.627875	SILVA 138 Naive Bayes	GG2 WGS	class	extract_label
1425	10317.X00179661	0.929075	0.0259713	SILVA 138 Naive Bayes	GG2 WGS	family	extract_label
1426	10317.X00179661	0.922332	-0.208341	SILVA 138 Naive Bayes	GG2 WGS	genus	extract_label
1427	10317.X00179661	0.987993	0.170036	SILVA 138 Naive Bayes	GG2 WGS	order	extract_label
1428	10317.X00179664	0.989031	0.510641	SILVA 138 Naive Bayes	GG2 WGS	class	extract_label
1429	10317.X00179664	0.981888	0.0191372	SILVA 138 Naive Bayes	GG2 WGS	family	extract_label
1430	10317.X00179664	0.983933	-0.176552	SILVA 138 Naive Bayes	GG2 WGS	genus	extract_label
1431	10317.X00179664	0.995721	0.021446	SILVA 138 Naive Bayes	GG2 WGS	order	extract_label
1432	10317.X00179665	0.999049	0.73516	SILVA 138 Naive Bayes	GG2 WGS	class	extract_label
1433	10317.X00179665	0.262554	0.0140094	SILVA 138 Naive Bayes	GG2 WGS	family	extract_label
1434	10317.X00179665	0.964013	-0.155929	SILVA 138 Naive Bayes	GG2 WGS	genus	extract_label
1435	10317.X00179665	0.998586	-0.096518	SILVA 138 Naive Bayes	GG2 WGS	order	extract_label
1436	10317.X00179666	0.980698	0.85817	SILVA 138 Naive Bayes	GG2 WGS	class	extract_label
1437	10317.X00179666	0.4025	0.0265234	SILVA 138 Naive Bayes	GG2 WGS	family	extract_label
1438	10317.X00179666	0.790673	-0.0986358	SILVA 138 Naive Bayes	GG2 WGS	genus	extract_label
1439	10317.X00179666	0.979602	0.384846	SILVA 138 Naive Bayes	GG2 WGS	order	extract_label
1440	10317.X00179668	0.97776	0.618788	SILVA 138 Naive Bayes	GG2 WGS	class	extract_label
1441	10317.X00179668	0.915451	-0.013361	SILVA 138 Naive Bayes	GG2 WGS	family	extract_label
1442	10317.X00179668	0.600444	-0.192417	SILVA 138 Naive Bayes	GG2 WGS	genus	extract_label
1443	10317.X00179668	0.957187	0.068444	SILVA 138 Naive Bayes	GG2 WGS	order	extract_label
1444	10317.X00179669	0.995981	0.617043	SILVA 138 Naive Bayes	GG2 WGS	class	extract_label
1445	10317.X00179669	0.482483	-0.0685453	SILVA 138 Naive Bayes	GG2 WGS	family	extract_label
1446	10317.X00179669	0.616473	-0.149592	SILVA 138 Naive Bayes	GG2 WGS	genus	extract_label
1447	10317.X00179669	0.995374	0.0470612	SILVA 138 Naive Bayes	GG2 WGS	order	extract_label
1448	10317.X00179670	0.982525	0.640759	SILVA 138 Naive Bayes	GG2 WGS	class	extract_label
1449	10317.X00179670	0.979265	0.000461763	SILVA 138 Naive Bayes	GG2 WGS	family	extract_label
1450	10317.X00179670	0.943946	-0.220166	SILVA 138 Naive Bayes	GG2 WGS	genus	extract_label
1451	10317.X00179670	0.990833	0.237532	SILVA 138 Naive Bayes	GG2 WGS	order	extract_label
1452	10317.X00179672	0.999351	0.811723	SILVA 138 Naive Bayes	GG2 WGS	class	extract_label
1453	10317.X00179672	0.991371	0.0675887	SILVA 138 Naive Bayes	GG2 WGS	family	extract_label
1454	10317.X00179672	0.976074	-0.322789	SILVA 138 Naive Bayes	GG2 WGS	genus	extract_label
1455	10317.X00179672	0.999362	0.317084	SILVA 138 Naive Bayes	GG2 WGS	order	extract_label
1456	10317.X00179673	0.999292	0.711285	SILVA 138 Naive Bayes	GG2 WGS	class	extract_label
1457	10317.X00179673	0.99429	0.307469	SILVA 138 Naive Bayes	GG2 WGS	family	extract_label
1458	10317.X00179673	0.97571	0.0830637	SILVA 138 Naive Bayes	GG2 WGS	genus	extract_label
1459	10317.X00179673	0.999173	0.190799	SILVA 138 Naive Bayes	GG2 WGS	order	extract_label
1460	10317.X00179674	0.986678	0.572168	SILVA 138 Naive Bayes	GG2 WGS	class	extract_label
1461	10317.X00179674	0.974444	0.0398886	SILVA 138 Naive Bayes	GG2 WGS	family	extract_label
1462	10317.X00179674	0.952013	-0.171313	SILVA 138 Naive Bayes	GG2 WGS	genus	extract_label
1463	10317.X00179674	0.990935	0.341276	SILVA 138 Naive Bayes	GG2 WGS	order	extract_label
1464	10317.X00179677	0.999628	0.492403	SILVA 138 Naive Bayes	GG2 WGS	class	extract_label
1465	10317.X00179677	0.911186	0.26951	SILVA 138 Naive Bayes	GG2 WGS	family	extract_label
1466	10317.X00179677	0.8688	-0.126177	SILVA 138 Naive Bayes	GG2 WGS	genus	extract_label
1467	10317.X00179677	0.999796	0.161947	SILVA 138 Naive Bayes	GG2 WGS	order	extract_label
1468	10317.X00179679	0.994278	0.496403	SILVA 138 Naive Bayes	GG2 WGS	class	extract_label
1469	10317.X00179679	0.987749	0.0846591	SILVA 138 Naive Bayes	GG2 WGS	family	extract_label
1470	10317.X00179679	0.840765	-0.0408709	SILVA 138 Naive Bayes	GG2 WGS	genus	extract_label
1471	10317.X00179679	0.993223	0.114925	SILVA 138 Naive Bayes	GG2 WGS	order	extract_label
1472	10317.X00179680	0.999878	0.687125	SILVA 138 Naive Bayes	GG2 WGS	class	extract_label
1473	10317.X00179680	0.995206	0.0153432	SILVA 138 Naive Bayes	GG2 WGS	family	extract_label
1474	10317.X00179680	0.846383	-0.290873	SILVA 138 Naive Bayes	GG2 WGS	genus	extract_label
1475	10317.X00179680	0.99965	0.15843	SILVA 138 Naive Bayes	GG2 WGS	order	extract_label
1476	10317.X00179681	0.978931	0.347395	SILVA 138 Naive Bayes	GG2 WGS	class	extract_label
1477	10317.X00179681	0.635994	0.10148	SILVA 138 Naive Bayes	GG2 WGS	family	extract_label
1478	10317.X00179681	0.806779	-0.137857	SILVA 138 Naive Bayes	GG2 WGS	genus	extract_label
1479	10317.X00179681	0.974207	0.153241	SILVA 138 Naive Bayes	GG2 WGS	order	extract_label
1480	10317.X00179691	0.991519	0.487586	SILVA 138 Naive Bayes	GG2 WGS	class	extract_label
1481	10317.X00179691	0.985461	-0.070734	SILVA 138 Naive Bayes	GG2 WGS	family	extract_label
1482	10317.X00179691	0.932783	-0.283024	SILVA 138 Naive Bayes	GG2 WGS	genus	extract_label
1483	10317.X00179691	0.992918	0.0477012	SILVA 138 Naive Bayes	GG2 WGS	order	extract_label
1484	10317.X00179692	0.987456	0.647929	SILVA 138 Naive Bayes	GG2 WGS	class	extract_label
1485	10317.X00179692	0.925612	-0.0481096	SILVA 138 Naive Bayes	GG2 WGS	family	extract_label
1486	10317.X00179692	0.833974	-0.223754	SILVA 138 Naive Bayes	GG2 WGS	genus	extract_label
1487	10317.X00179692	0.986806	0.191604	SILVA 138 Naive Bayes	GG2 WGS	order	extract_label
1488	10317.X00179693	0.943236	0.65614	SILVA 138 Naive Bayes	GG2 WGS	class	extract_label
1489	10317.X00179693	0.88998	0.00684832	SILVA 138 Naive Bayes	GG2 WGS	family	extract_label
1490	10317.X00179693	0.830808	-0.146084	SILVA 138 Naive Bayes	GG2 WGS	genus	extract_label
1491	10317.X00179693	0.974663	-0.0357909	SILVA 138 Naive Bayes	GG2 WGS	order	extract_label
1492	10317.X00179694	0.99128	0.724204	SILVA 138 Naive Bayes	GG2 WGS	class	extract_label
1493	10317.X00179694	0.66589	-0.115174	SILVA 138 Naive Bayes	GG2 WGS	family	extract_label
1494	10317.X00179694	0.427965	-0.222827	SILVA 138 Naive Bayes	GG2 WGS	genus	extract_label
1495	10317.X00179694	0.993239	0.0817897	SILVA 138 Naive Bayes	GG2 WGS	order	extract_label
1496	10317.X00179700	0.968589	0.673106	SILVA 138 Naive Bayes	GG2 WGS	class	extract_label
1497	10317.X00179700	0.880258	0.0338544	SILVA 138 Naive Bayes	GG2 WGS	family	extract_label
1498	10317.X00179700	0.881556	-0.146699	SILVA 138 Naive Bayes	GG2 WGS	genus	extract_label
1499	10317.X00179700	0.924307	0.296546	SILVA 138 Naive Bayes	GG2 WGS	order	extract_label
1500	10317.X00179701	0.962791	0.395139	SILVA 138 Naive Bayes	GG2 WGS	class	extract_label
1501	10317.X00179701	0.947736	0.0147604	SILVA 138 Naive Bayes	GG2 WGS	family	extract_label
1502	10317.X00179701	0.864385	-0.211707	SILVA 138 Naive Bayes	GG2 WGS	genus	extract_label
1503	10317.X00179701	0.965616	0.0182642	SILVA 138 Naive Bayes	GG2 WGS	order	extract_label
1504	10317.X00179702	0.998668	0.525499	SILVA 138 Naive Bayes	GG2 WGS	class	extract_label
1505	10317.X00179702	0.970943	0.166347	SILVA 138 Naive Bayes	GG2 WGS	family	extract_label
1506	10317.X00179702	0.679085	-0.140449	SILVA 138 Naive Bayes	GG2 WGS	genus	extract_label
1507	10317.X00179702	0.988496	0.238925	SILVA 138 Naive Bayes	GG2 WGS	order	extract_label
1508	10317.X00179706	0.981689	0.365639	SILVA 138 Naive Bayes	GG2 WGS	class	extract_label
1509	10317.X00179706	0.967395	-0.0292755	SILVA 138 Naive Bayes	GG2 WGS	family	extract_label
1510	10317.X00179706	0.889405	-0.234675	SILVA 138 Naive Bayes	GG2 WGS	genus	extract_label
1511	10317.X00179706	0.994442	0.319433	SILVA 138 Naive Bayes	GG2 WGS	order	extract_label
1512	10317.X00179707	0.956684	0.427979	SILVA 138 Naive Bayes	GG2 WGS	class	extract_label
1513	10317.X00179707	0.741851	-0.0865887	SILVA 138 Naive Bayes	GG2 WGS	family	extract_label
1514	10317.X00179707	0.0856177	-0.215118	SILVA 138 Naive Bayes	GG2 WGS	genus	extract_label
1515	10317.X00179707	0.92584	0.0977042	SILVA 138 Naive Bayes	GG2 WGS	order	extract_label
1516	10317.X00179709	0.994196	0.811111	SILVA 138 Naive Bayes	GG2 WGS	class	extract_label
1517	10317.X00179709	0.990689	0.149838	SILVA 138 Naive Bayes	GG2 WGS	family	extract_label
1518	10317.X00179709	0.973318	-0.212969	SILVA 138 Naive Bayes	GG2 WGS	genus	extract_label
1519	10317.X00179709	0.996251	0.380222	SILVA 138 Naive Bayes	GG2 WGS	order	extract_label
1520	10317.X00179722	0.995832	0.492414	SILVA 138 Naive Bayes	GG2 WGS	class	extract_label
1521	10317.X00179722	0.945498	0.0982236	SILVA 138 Naive Bayes	GG2 WGS	family	extract_label
1522	10317.X00179722	0.764441	-0.121296	SILVA 138 Naive Bayes	GG2 WGS	genus	extract_label
1523	10317.X00179722	0.995272	0.253471	SILVA 138 Naive Bayes	GG2 WGS	order	extract_label
1524	10317.X00179725	0.99818	0.935819	SILVA 138 Naive Bayes	GG2 WGS	class	extract_label
1525	10317.X00179725	0.973411	0.103834	SILVA 138 Naive Bayes	GG2 WGS	family	extract_label
1526	10317.X00179725	0.913198	-0.0768875	SILVA 138 Naive Bayes	GG2 WGS	genus	extract_label
1527	10317.X00179725	0.998089	0.38067	SILVA 138 Naive Bayes	GG2 WGS	order	extract_label
1528	10317.X00179726	0.967409	0.4545	SILVA 138 Naive Bayes	GG2 WGS	class	extract_label
1529	10317.X00179726	0.919959	-0.118683	SILVA 138 Naive Bayes	GG2 WGS	family	extract_label
1530	10317.X00179726	0.595535	-0.224569	SILVA 138 Naive Bayes	GG2 WGS	genus	extract_label
1531	10317.X00179726	0.966884	0.0192273	SILVA 138 Naive Bayes	GG2 WGS	order	extract_label
1532	10317.X00179728	0.990851	0.75783	SILVA 138 Naive Bayes	GG2 WGS	class	extract_label
1533	10317.X00179728	0.650249	-0.0796038	SILVA 138 Naive Bayes	GG2 WGS	family	extract_label
1534	10317.X00179728	0.333582	-0.210864	SILVA 138 Naive Bayes	GG2 WGS	genus	extract_label
1535	10317.X00179728	0.995925	0.0272078	SILVA 138 Naive Bayes	GG2 WGS	order	extract_label
1536	10317.X00179729	0.979616	0.803509	SILVA 138 Naive Bayes	GG2 WGS	class	extract_label
1537	10317.X00179729	0.954514	0.0567745	SILVA 138 Naive Bayes	GG2 WGS	family	extract_label
1538	10317.X00179729	0.858114	-0.153062	SILVA 138 Naive Bayes	GG2 WGS	genus	extract_label
1539	10317.X00179729	0.971541	0.281211	SILVA 138 Naive Bayes	GG2 WGS	order	extract_label
1540	10317.X00179730	0.96447	0.569209	SILVA 138 Naive Bayes	GG2 WGS	class	extract_label
1541	10317.X00179730	0.891185	-0.0979979	SILVA 138 Naive Bayes	GG2 WGS	family	extract_label
1542	10317.X00179730	0.710543	-0.292236	SILVA 138 Naive Bayes	GG2 WGS	genus	extract_label
1543	10317.X00179730	0.929064	0.0926566	SILVA 138 Naive Bayes	GG2 WGS	order	extract_label
1544	10317.X00179731	0.950486	0.394678	SILVA 138 Naive Bayes	GG2 WGS	class	extract_label
1545	10317.X00179731	0.916692	-0.0681367	SILVA 138 Naive Bayes	GG2 WGS	family	extract_label
1546	10317.X00179731	0.758773	-0.230623	SILVA 138 Naive Bayes	GG2 WGS	genus	extract_label
1547	10317.X00179731	0.95366	0.0654565	SILVA 138 Naive Bayes	GG2 WGS	order	extract_label
1548	10317.X00179733	0.908898	0.796135	SILVA 138 Naive Bayes	GG2 WGS	class	extract_label
1549	10317.X00179733	0.852209	0.204393	SILVA 138 Naive Bayes	GG2 WGS	family	extract_label
1550	10317.X00179733	0.844927	-0.0995861	SILVA 138 Naive Bayes	GG2 WGS	genus	extract_label
1551	10317.X00179733	0.914136	0.353408	SILVA 138 Naive Bayes	GG2 WGS	order	extract_label
1552	10317.X00179735	0.997838	0.661473	SILVA 138 Naive Bayes	GG2 WGS	class	extract_label
1553	10317.X00179735	0.980904	0.0488007	SILVA 138 Naive Bayes	GG2 WGS	family	extract_label
1554	10317.X00179735	0.727064	-0.151653	SILVA 138 Naive Bayes	GG2 WGS	genus	extract_label
1555	10317.X00179735	0.989946	0.072139	SILVA 138 Naive Bayes	GG2 WGS	order	extract_label
1556	10317.X00179736	0.99911	0.533333	SILVA 138 Naive Bayes	GG2 WGS	class	extract_label
1557	10317.X00179736	0.99694	-0.0822932	SILVA 138 Naive Bayes	GG2 WGS	family	extract_label
1558	10317.X00179736	0.862865	-0.198969	SILVA 138 Naive Bayes	GG2 WGS	genus	extract_label
1559	10317.X00179736	0.999319	0.0402921	SILVA 138 Naive Bayes	GG2 WGS	order	extract_label
1560	10317.X00179738	0.97455	0.363259	SILVA 138 Naive Bayes	GG2 WGS	class	extract_label
1561	10317.X00179738	0.805472	-0.0493086	SILVA 138 Naive Bayes	GG2 WGS	family	extract_label
1562	10317.X00179738	0.631	-0.157721	SILVA 138 Naive Bayes	GG2 WGS	genus	extract_label
1563	10317.X00179738	0.967106	-0.0657252	SILVA 138 Naive Bayes	GG2 WGS	order	extract_label
1564	10317.X00179739	0.975353	0.804791	SILVA 138 Naive Bayes	GG2 WGS	class	extract_label
1565	10317.X00179739	0.911009	-0.0598679	SILVA 138 Naive Bayes	GG2 WGS	family	extract_label
1566	10317.X00179739	0.884355	-0.188521	SILVA 138 Naive Bayes	GG2 WGS	genus	extract_label
1567	10317.X00179739	0.976287	0.25691	SILVA 138 Naive Bayes	GG2 WGS	order	extract_label
1568	10317.X00179740	0.948043	0.566358	SILVA 138 Naive Bayes	GG2 WGS	class	extract_label
1569	10317.X00179740	0.718742	-0.178094	SILVA 138 Naive Bayes	GG2 WGS	family	extract_label
1570	10317.X00179740	0.647344	-0.353436	SILVA 138 Naive Bayes	GG2 WGS	genus	extract_label
1571	10317.X00179740	0.93243	-0.0826174	SILVA 138 Naive Bayes	GG2 WGS	order	extract_label
1572	10317.X00179741	0.927759	0.491645	SILVA 138 Naive Bayes	GG2 WGS	class	extract_label
1573	10317.X00179741	0.892967	-0.209193	SILVA 138 Naive Bayes	GG2 WGS	family	extract_label
1574	10317.X00179741	0.780758	-0.317785	SILVA 138 Naive Bayes	GG2 WGS	genus	extract_label
1575	10317.X00179741	0.958042	0.216643	SILVA 138 Naive Bayes	GG2 WGS	order	extract_label
1576	10317.X00179743	0.944681	0.401645	SILVA 138 Naive Bayes	GG2 WGS	class	extract_label
1577	10317.X00179743	0.824106	-0.11559	SILVA 138 Naive Bayes	GG2 WGS	family	extract_label
1578	10317.X00179743	0.307498	-0.244621	SILVA 138 Naive Bayes	GG2 WGS	genus	extract_label
1579	10317.X00179743	0.897595	0.314315	SILVA 138 Naive Bayes	GG2 WGS	order	extract_label
1580	10317.X00179745	0.9919	0.267405	SILVA 138 Naive Bayes	GG2 WGS	class	extract_label
1581	10317.X00179745	0.983389	-0.0908516	SILVA 138 Naive Bayes	GG2 WGS	family	extract_label
1582	10317.X00179745	0.94094	-0.262349	SILVA 138 Naive Bayes	GG2 WGS	genus	extract_label
1583	10317.X00179745	0.995888	0.087896	SILVA 138 Naive Bayes	GG2 WGS	order	extract_label
1584	10317.X00179746	0.997538	0.678566	SILVA 138 Naive Bayes	GG2 WGS	class	extract_label
1585	10317.X00179746	0.907102	-0.132246	SILVA 138 Naive Bayes	GG2 WGS	family	extract_label
1586	10317.X00179746	0.753584	-0.213655	SILVA 138 Naive Bayes	GG2 WGS	genus	extract_label
1587	10317.X00179746	0.995831	0.0299554	SILVA 138 Naive Bayes	GG2 WGS	order	extract_label
1588	10317.X00179747	0.960209	0.496429	SILVA 138 Naive Bayes	GG2 WGS	class	extract_label
1589	10317.X00179747	0.811941	-0.143053	SILVA 138 Naive Bayes	GG2 WGS	family	extract_label
1590	10317.X00179747	0.735266	-0.254452	SILVA 138 Naive Bayes	GG2 WGS	genus	extract_label
1591	10317.X00179747	0.985617	0.197948	SILVA 138 Naive Bayes	GG2 WGS	order	extract_label
1592	10317.X00179750	0.990049	0.655647	SILVA 138 Naive Bayes	GG2 WGS	class	extract_label
1593	10317.X00179750	0.9656	0.144183	SILVA 138 Naive Bayes	GG2 WGS	family	extract_label
1594	10317.X00179750	0.749808	-0.103181	SILVA 138 Naive Bayes	GG2 WGS	genus	extract_label
1595	10317.X00179750	0.992864	0.413361	SILVA 138 Naive Bayes	GG2 WGS	order	extract_label
1596	10317.X00179752	0.992261	0.467273	SILVA 138 Naive Bayes	GG2 WGS	class	extract_label
1597	10317.X00179752	0.993736	0.0848831	SILVA 138 Naive Bayes	GG2 WGS	family	extract_label
1598	10317.X00179752	0.984752	-0.198248	SILVA 138 Naive Bayes	GG2 WGS	genus	extract_label
1599	10317.X00179752	0.997443	0.254746	SILVA 138 Naive Bayes	GG2 WGS	order	extract_label
1600	10317.X00179765	0.999682	0.657632	SILVA 138 Naive Bayes	GG2 WGS	class	extract_label
1601	10317.X00179765	0.0836783	-0.135675	SILVA 138 Naive Bayes	GG2 WGS	family	extract_label
1602	10317.X00179765	0.974301	-0.213974	SILVA 138 Naive Bayes	GG2 WGS	genus	extract_label
1603	10317.X00179765	0.997873	0.250262	SILVA 138 Naive Bayes	GG2 WGS	order	extract_label
1604	10317.X00179766	0.878745	0.571431	SILVA 138 Naive Bayes	GG2 WGS	class	extract_label
1605	10317.X00179766	0.754441	0.000987928	SILVA 138 Naive Bayes	GG2 WGS	family	extract_label
1606	10317.X00179766	0.611457	-0.287253	SILVA 138 Naive Bayes	GG2 WGS	genus	extract_label
1607	10317.X00179766	0.895596	0.289887	SILVA 138 Naive Bayes	GG2 WGS	order	extract_label
1608	10317.X00179767	0.905591	0.536005	SILVA 138 Naive Bayes	GG2 WGS	class	extract_label
1609	10317.X00179767	0.862419	-0.0206447	SILVA 138 Naive Bayes	GG2 WGS	family	extract_label
1610	10317.X00179767	0.62633	-0.1974	SILVA 138 Naive Bayes	GG2 WGS	genus	extract_label
1611	10317.X00179767	0.944892	0.203604	SILVA 138 Naive Bayes	GG2 WGS	order	extract_label
1612	10317.X00179769	0.998749	0.665931	SILVA 138 Naive Bayes	GG2 WGS	class	extract_label
1613	10317.X00179769	0.989123	-0.132203	SILVA 138 Naive Bayes	GG2 WGS	family	extract_label
1614	10317.X00179769	0.975575	-0.262734	SILVA 138 Naive Bayes	GG2 WGS	genus	extract_label
1615	10317.X00179769	0.998783	0.19546	SILVA 138 Naive Bayes	GG2 WGS	order	extract_label
1616	10317.X00179770	0.997304	0.791023	SILVA 138 Naive Bayes	GG2 WGS	class	extract_label
1617	10317.X00179770	0.990652	0.0826209	SILVA 138 Naive Bayes	GG2 WGS	family	extract_label
1618	10317.X00179770	0.888985	-0.148735	SILVA 138 Naive Bayes	GG2 WGS	genus	extract_label
1619	10317.X00179770	0.997739	0.0986942	SILVA 138 Naive Bayes	GG2 WGS	order	extract_label
1620	10317.X00179774	0.955078	0.381773	SILVA 138 Naive Bayes	GG2 WGS	class	extract_label
1621	10317.X00179774	0.97184	-0.0197635	SILVA 138 Naive Bayes	GG2 WGS	family	extract_label
1622	10317.X00179774	0.925401	-0.225095	SILVA 138 Naive Bayes	GG2 WGS	genus	extract_label
1623	10317.X00179774	0.97949	0.312163	SILVA 138 Naive Bayes	GG2 WGS	order	extract_label
1624	10317.X00179778	0.938505	0.434163	SILVA 138 Naive Bayes	GG2 WGS	class	extract_label
1625	10317.X00179778	0.868268	-0.118312	SILVA 138 Naive Bayes	GG2 WGS	family	extract_label
1626	10317.X00179778	0.745757	-0.174791	SILVA 138 Naive Bayes	GG2 WGS	genus	extract_label
1627	10317.X00179778	0.94402	0.0621354	SILVA 138 Naive Bayes	GG2 WGS	order	extract_label
1628	10317.X00179781	0.999444	0.93007	SILVA 138 Naive Bayes	GG2 WGS	class	extract_label
1629	10317.X00179781	0.345743	0.015031	SILVA 138 Naive Bayes	GG2 WGS	family	extract_label
1630	10317.X00179781	0.890114	-0.133836	SILVA 138 Naive Bayes	GG2 WGS	genus	extract_label
1631	10317.X00179781	0.998327	0.260302	SILVA 138 Naive Bayes	GG2 WGS	order	extract_label
1632	10317.X00179782	0.937493	0.617326	SILVA 138 Naive Bayes	GG2 WGS	class	extract_label
1633	10317.X00179782	0.859599	-0.0976899	SILVA 138 Naive Bayes	GG2 WGS	family	extract_label
1634	10317.X00179782	0.693136	-0.21632	SILVA 138 Naive Bayes	GG2 WGS	genus	extract_label
1635	10317.X00179782	0.910699	0.144408	SILVA 138 Naive Bayes	GG2 WGS	order	extract_label
1636	10317.X00179784	0.999862	0.453901	SILVA 138 Naive Bayes	GG2 WGS	class	extract_label
1637	10317.X00179784	0.99924	-0.0567889	SILVA 138 Naive Bayes	GG2 WGS	family	extract_label
1638	10317.X00179784	0.972761	-0.219094	SILVA 138 Naive Bayes	GG2 WGS	genus	extract_label
1639	10317.X00179784	0.999902	0.00662214	SILVA 138 Naive Bayes	GG2 WGS	order	extract_label
1640	10317.X00179787	0.985254	0.570953	SILVA 138 Naive Bayes	GG2 WGS	class	extract_label
1641	10317.X00179787	0.901438	0.00337398	SILVA 138 Naive Bayes	GG2 WGS	family	extract_label
1642	10317.X00179787	0.364907	-0.291214	SILVA 138 Naive Bayes	GG2 WGS	genus	extract_label
1643	10317.X00179787	0.99315	0.433602	SILVA 138 Naive Bayes	GG2 WGS	order	extract_label
1644	10317.X00179789	0.987973	0.798898	SILVA 138 Naive Bayes	GG2 WGS	class	extract_label
1645	10317.X00179789	0.952134	-0.0380523	SILVA 138 Naive Bayes	GG2 WGS	family	extract_label
1646	10317.X00179789	0.754288	-0.218762	SILVA 138 Naive Bayes	GG2 WGS	genus	extract_label
1647	10317.X00179789	0.988734	0.139377	SILVA 138 Naive Bayes	GG2 WGS	order	extract_label
1648	10317.X00179795	0.925056	0.638567	SILVA 138 Naive Bayes	GG2 WGS	class	extract_label
1649	10317.X00179795	0.753737	-0.132101	SILVA 138 Naive Bayes	GG2 WGS	family	extract_label
1650	10317.X00179795	0.560585	-0.291042	SILVA 138 Naive Bayes	GG2 WGS	genus	extract_label
1651	10317.X00179795	0.90844	0.190932	SILVA 138 Naive Bayes	GG2 WGS	order	extract_label
1652	10317.X00179796	0.946786	0.507561	SILVA 138 Naive Bayes	GG2 WGS	class	extract_label
1653	10317.X00179796	0.890133	-0.11585	SILVA 138 Naive Bayes	GG2 WGS	family	extract_label
1654	10317.X00179796	0.747583	-0.166447	SILVA 138 Naive Bayes	GG2 WGS	genus	extract_label
1655	10317.X00179796	0.952343	0.0654191	SILVA 138 Naive Bayes	GG2 WGS	order	extract_label
1656	10317.X00179801	0.949417	0.815616	SILVA 138 Naive Bayes	GG2 WGS	class	extract_label
1657	10317.X00179801	0.782395	-0.0329278	SILVA 138 Naive Bayes	GG2 WGS	family	extract_label
1658	10317.X00179801	0.513872	-0.260475	SILVA 138 Naive Bayes	GG2 WGS	genus	extract_label
1659	10317.X00179801	0.976988	0.0858812	SILVA 138 Naive Bayes	GG2 WGS	order	extract_label
1660	10317.X00179804	0.989775	0.43767	SILVA 138 Naive Bayes	GG2 WGS	class	extract_label
1661	10317.X00179804	0.956227	-0.10267	SILVA 138 Naive Bayes	GG2 WGS	family	extract_label
1662	10317.X00179804	0.649468	-0.239256	SILVA 138 Naive Bayes	GG2 WGS	genus	extract_label
1663	10317.X00179804	0.987265	0.094175	SILVA 138 Naive Bayes	GG2 WGS	order	extract_label
1664	10317.X00179805	0.996858	0.439463	SILVA 138 Naive Bayes	GG2 WGS	class	extract_label
1665	10317.X00179805	0.986524	-0.145519	SILVA 138 Naive Bayes	GG2 WGS	family	extract_label
1666	10317.X00179805	0.942814	-0.196104	SILVA 138 Naive Bayes	GG2 WGS	genus	extract_label
1667	10317.X00179805	0.996171	0.250913	SILVA 138 Naive Bayes	GG2 WGS	order	extract_label
1668	10317.X00179806	0.911193	0.553254	SILVA 138 Naive Bayes	GG2 WGS	class	extract_label
1669	10317.X00179806	0.871485	-0.108279	SILVA 138 Naive Bayes	GG2 WGS	family	extract_label
1670	10317.X00179806	0.738446	-0.226603	SILVA 138 Naive Bayes	GG2 WGS	genus	extract_label
1671	10317.X00179806	0.923715	0.0385822	SILVA 138 Naive Bayes	GG2 WGS	order	extract_label
1672	10317.X00179807	0.99441	0.801754	SILVA 138 Naive Bayes	GG2 WGS	class	extract_label
1673	10317.X00179807	0.262883	0.254008	SILVA 138 Naive Bayes	GG2 WGS	family	extract_label
1674	10317.X00179807	0.814431	-0.0226201	SILVA 138 Naive Bayes	GG2 WGS	genus	extract_label
1675	10317.X00179807	0.994736	0.310003	SILVA 138 Naive Bayes	GG2 WGS	order	extract_label
1676	10317.X00179808	0.999852	0.866667	SILVA 138 Naive Bayes	GG2 WGS	class	extract_label
1677	10317.X00179808	0.990795	-0.0143862	SILVA 138 Naive Bayes	GG2 WGS	family	extract_label
1678	10317.X00179808	0.696334	-0.177903	SILVA 138 Naive Bayes	GG2 WGS	genus	extract_label
1679	10317.X00179808	0.998261	0.0849088	SILVA 138 Naive Bayes	GG2 WGS	order	extract_label
1680	10317.X00179809	0.986405	0.789474	SILVA 138 Naive Bayes	GG2 WGS	class	extract_label
1681	10317.X00179809	0.933413	0.074675	SILVA 138 Naive Bayes	GG2 WGS	family	extract_label
1682	10317.X00179809	0.624723	-0.134717	SILVA 138 Naive Bayes	GG2 WGS	genus	extract_label
1683	10317.X00179809	0.971531	0.114118	SILVA 138 Naive Bayes	GG2 WGS	order	extract_label
1684	10317.X00179812	0.999094	0.573557	SILVA 138 Naive Bayes	GG2 WGS	class	extract_label
1685	10317.X00179812	0.989863	0.00729318	SILVA 138 Naive Bayes	GG2 WGS	family	extract_label
1686	10317.X00179812	0.928377	-0.140954	SILVA 138 Naive Bayes	GG2 WGS	genus	extract_label
1687	10317.X00179812	0.995596	0.0887965	SILVA 138 Naive Bayes	GG2 WGS	order	extract_label
1688	10317.X00179813	0.995376	0.844538	SILVA 138 Naive Bayes	GG2 WGS	class	extract_label
1689	10317.X00179813	0.982705	0.128652	SILVA 138 Naive Bayes	GG2 WGS	family	extract_label
1690	10317.X00179813	0.939978	-0.020962	SILVA 138 Naive Bayes	GG2 WGS	genus	extract_label
1691	10317.X00179813	0.994008	0.165571	SILVA 138 Naive Bayes	GG2 WGS	order	extract_label
1692	10317.X00179815	0.999233	0.632289	SILVA 138 Naive Bayes	GG2 WGS	class	extract_label
1693	10317.X00179815	0.998427	-0.0471136	SILVA 138 Naive Bayes	GG2 WGS	family	extract_label
1694	10317.X00179815	0.950089	-0.108485	SILVA 138 Naive Bayes	GG2 WGS	genus	extract_label
1695	10317.X00179815	0.999509	0.11878	SILVA 138 Naive Bayes	GG2 WGS	order	extract_label
1696	10317.X00179816	0.995469	0.681818	SILVA 138 Naive Bayes	GG2 WGS	class	extract_label
1697	10317.X00179816	0.9585	0.0573335	SILVA 138 Naive Bayes	GG2 WGS	family	extract_label
1698	10317.X00179816	0.670199	-0.164443	SILVA 138 Naive Bayes	GG2 WGS	genus	extract_label
1699	10317.X00179816	0.990033	0.018339	SILVA 138 Naive Bayes	GG2 WGS	order	extract_label
1700	10317.X00179818	0.929424	0.552418	SILVA 138 Naive Bayes	GG2 WGS	class	extract_label
1701	10317.X00179818	0.83694	-0.0875044	SILVA 138 Naive Bayes	GG2 WGS	family	extract_label
1702	10317.X00179818	0.539626	-0.231253	SILVA 138 Naive Bayes	GG2 WGS	genus	extract_label
1703	10317.X00179818	0.87285	0.091632	SILVA 138 Naive Bayes	GG2 WGS	order	extract_label
1704	10317.X00179822	0.987104	0.628628	SILVA 138 Naive Bayes	GG2 WGS	class	extract_label
1705	10317.X00179822	0.908818	-0.0111737	SILVA 138 Naive Bayes	GG2 WGS	family	extract_label
1706	10317.X00179822	0.737484	-0.146557	SILVA 138 Naive Bayes	GG2 WGS	genus	extract_label
1707	10317.X00179822	0.95779	0.0856379	SILVA 138 Naive Bayes	GG2 WGS	order	extract_label
1708	10317.X00179824	0.938716	0.565491	SILVA 138 Naive Bayes	GG2 WGS	class	extract_label
1709	10317.X00179824	0.725776	-0.137129	SILVA 138 Naive Bayes	GG2 WGS	family	extract_label
1710	10317.X00179824	0.726845	-0.285938	SILVA 138 Naive Bayes	GG2 WGS	genus	extract_label
1711	10317.X00179824	0.972078	0.183298	SILVA 138 Naive Bayes	GG2 WGS	order	extract_label
1712	10317.X00179827	0.976407	0.698225	SILVA 138 Naive Bayes	GG2 WGS	class	extract_label
1713	10317.X00179827	0.418167	-0.131759	SILVA 138 Naive Bayes	GG2 WGS	family	extract_label
1714	10317.X00179827	0.146743	-0.21154	SILVA 138 Naive Bayes	GG2 WGS	genus	extract_label
1715	10317.X00179827	0.968295	0.0974766	SILVA 138 Naive Bayes	GG2 WGS	order	extract_label
1716	10317.X00179828	0.99167	0.438849	SILVA 138 Naive Bayes	GG2 WGS	class	extract_label
1717	10317.X00179828	0.962317	-0.139068	SILVA 138 Naive Bayes	GG2 WGS	family	extract_label
1718	10317.X00179828	0.487765	-0.236579	SILVA 138 Naive Bayes	GG2 WGS	genus	extract_label
1719	10317.X00179828	0.994387	0.0559736	SILVA 138 Naive Bayes	GG2 WGS	order	extract_label
1720	10317.X00179829	0.838148	0.734245	SILVA 138 Naive Bayes	GG2 WGS	class	extract_label
1721	10317.X00179829	0.725894	-0.09755	SILVA 138 Naive Bayes	GG2 WGS	family	extract_label
1722	10317.X00179829	0.296724	-0.229575	SILVA 138 Naive Bayes	GG2 WGS	genus	extract_label
1723	10317.X00179829	0.884224	0.180582	SILVA 138 Naive Bayes	GG2 WGS	order	extract_label
1724	10317.X00179833	0.972197	0.500912	SILVA 138 Naive Bayes	GG2 WGS	class	extract_label
1725	10317.X00179833	0.626869	-0.175999	SILVA 138 Naive Bayes	GG2 WGS	family	extract_label
1726	10317.X00179833	0.635926	-0.299244	SILVA 138 Naive Bayes	GG2 WGS	genus	extract_label
1727	10317.X00179833	0.924015	0.247359	SILVA 138 Naive Bayes	GG2 WGS	order	extract_label
1728	10317.X00179842	0.999207	0.486864	SILVA 138 Naive Bayes	GG2 WGS	class	extract_label
1729	10317.X00179842	0.998436	0.187573	SILVA 138 Naive Bayes	GG2 WGS	family	extract_label
1730	10317.X00179842	0.886791	-0.0263811	SILVA 138 Naive Bayes	GG2 WGS	genus	extract_label
1731	10317.X00179842	0.999568	0.101957	SILVA 138 Naive Bayes	GG2 WGS	order	extract_label
1732	10317.X00179846	0.997277	0.769906	SILVA 138 Naive Bayes	GG2 WGS	class	extract_label
1733	10317.X00179846	0.583052	0.0629858	SILVA 138 Naive Bayes	GG2 WGS	family	extract_label
1734	10317.X00179846	0.903776	-0.106921	SILVA 138 Naive Bayes	GG2 WGS	genus	extract_label
1735	10317.X00179846	0.995507	0.00698558	SILVA 138 Naive Bayes	GG2 WGS	order	extract_label
1736	10317.X00179853	0.980657	0.431063	SILVA 138 Naive Bayes	GG2 WGS	class	extract_label
1737	10317.X00179853	0.841206	-0.0966782	SILVA 138 Naive Bayes	GG2 WGS	family	extract_label
1738	10317.X00179853	0.488939	-0.305993	SILVA 138 Naive Bayes	GG2 WGS	genus	extract_label
1739	10317.X00179853	0.975576	0.121746	SILVA 138 Naive Bayes	GG2 WGS	order	extract_label
1740	10317.X00179854	0.743175	0.609483	SILVA 138 Naive Bayes	GG2 WGS	class	extract_label
1741	10317.X00179854	0.592403	0.0900841	SILVA 138 Naive Bayes	GG2 WGS	family	extract_label
1742	10317.X00179854	0.454235	-0.148835	SILVA 138 Naive Bayes	GG2 WGS	genus	extract_label
1743	10317.X00179854	0.712751	0.177527	SILVA 138 Naive Bayes	GG2 WGS	order	extract_label
1744	10317.X00179855	0.999657	0.70517	SILVA 138 Naive Bayes	GG2 WGS	class	extract_label
1745	10317.X00179855	0.0764842	-0.184302	SILVA 138 Naive Bayes	GG2 WGS	family	extract_label
1746	10317.X00179855	0.996163	-0.17829	SILVA 138 Naive Bayes	GG2 WGS	genus	extract_label
1747	10317.X00179855	0.998851	0.144865	SILVA 138 Naive Bayes	GG2 WGS	order	extract_label
1748	10317.X00179856	0.987816	0.704188	SILVA 138 Naive Bayes	GG2 WGS	class	extract_label
1749	10317.X00179856	0.859984	-0.0767928	SILVA 138 Naive Bayes	GG2 WGS	family	extract_label
1750	10317.X00179856	0.514209	-0.224221	SILVA 138 Naive Bayes	GG2 WGS	genus	extract_label
1751	10317.X00179856	0.955188	0.136998	SILVA 138 Naive Bayes	GG2 WGS	order	extract_label
1752	10317.X00179857	0.92924	0.808219	SILVA 138 Naive Bayes	GG2 WGS	class	extract_label
1753	10317.X00179857	0.881442	-0.0664553	SILVA 138 Naive Bayes	GG2 WGS	family	extract_label
1754	10317.X00179857	0.739658	-0.215258	SILVA 138 Naive Bayes	GG2 WGS	genus	extract_label
1755	10317.X00179857	0.940794	0.00178757	SILVA 138 Naive Bayes	GG2 WGS	order	extract_label
1756	10317.X00179861	0.999985	0.673884	SILVA 138 Naive Bayes	GG2 WGS	class	extract_label
1757	10317.X00179861	0.975726	0.10391	SILVA 138 Naive Bayes	GG2 WGS	family	extract_label
1758	10317.X00179861	0.956295	-0.159567	SILVA 138 Naive Bayes	GG2 WGS	genus	extract_label
1759	10317.X00179861	0.978173	0.211953	SILVA 138 Naive Bayes	GG2 WGS	order	extract_label
1760	10317.X00179862	0.870256	0.863078	SILVA 138 Naive Bayes	GG2 WGS	class	extract_label
1761	10317.X00179862	0.728508	-0.18538	SILVA 138 Naive Bayes	GG2 WGS	family	extract_label
1762	10317.X00179862	0.645303	-0.269485	SILVA 138 Naive Bayes	GG2 WGS	genus	extract_label
1763	10317.X00179862	0.918072	0.14764	SILVA 138 Naive Bayes	GG2 WGS	order	extract_label
1764	10317.X00179864	0.996184	0.584835	SILVA 138 Naive Bayes	GG2 WGS	class	extract_label
1765	10317.X00179864	0.990157	-0.0301087	SILVA 138 Naive Bayes	GG2 WGS	family	extract_label
1766	10317.X00179864	0.913509	-0.221858	SILVA 138 Naive Bayes	GG2 WGS	genus	extract_label
1767	10317.X00179864	0.998662	0.194863	SILVA 138 Naive Bayes	GG2 WGS	order	extract_label
1768	10317.X00179865	0.996289	0.390602	SILVA 138 Naive Bayes	GG2 WGS	class	extract_label
1769	10317.X00179865	0.973175	-0.129475	SILVA 138 Naive Bayes	GG2 WGS	family	extract_label
1770	10317.X00179865	0.80675	-0.178642	SILVA 138 Naive Bayes	GG2 WGS	genus	extract_label
1771	10317.X00179865	0.988281	0.0770097	SILVA 138 Naive Bayes	GG2 WGS	order	extract_label
1772	10317.X00179867	0.995355	0.52655	SILVA 138 Naive Bayes	GG2 WGS	class	extract_label
1773	10317.X00179867	0.95388	-0.22038	SILVA 138 Naive Bayes	GG2 WGS	family	extract_label
1774	10317.X00179867	0.785186	-0.292074	SILVA 138 Naive Bayes	GG2 WGS	genus	extract_label
1775	10317.X00179867	0.998344	0.00799624	SILVA 138 Naive Bayes	GG2 WGS	order	extract_label
1776	10317.X00179871	0.998025	0.395203	SILVA 138 Naive Bayes	GG2 WGS	class	extract_label
1777	10317.X00179871	0.664779	-0.0503631	SILVA 138 Naive Bayes	GG2 WGS	family	extract_label
1778	10317.X00179871	0.689223	-0.175053	SILVA 138 Naive Bayes	GG2 WGS	genus	extract_label
1779	10317.X00179871	0.995217	0.269505	SILVA 138 Naive Bayes	GG2 WGS	order	extract_label
1780	10317.X00179872	0.988789	0.454545	SILVA 138 Naive Bayes	GG2 WGS	class	extract_label
1781	10317.X00179872	0.971745	0.124227	SILVA 138 Naive Bayes	GG2 WGS	family	extract_label
1782	10317.X00179872	0.746647	-0.0659107	SILVA 138 Naive Bayes	GG2 WGS	genus	extract_label
1783	10317.X00179872	0.984143	0.276942	SILVA 138 Naive Bayes	GG2 WGS	order	extract_label
1784	10317.X00179873	0.973792	0.434905	SILVA 138 Naive Bayes	GG2 WGS	class	extract_label
1785	10317.X00179873	0.955408	-0.144993	SILVA 138 Naive Bayes	GG2 WGS	family	extract_label
1786	10317.X00179873	0.938608	-0.113927	SILVA 138 Naive Bayes	GG2 WGS	genus	extract_label
1787	10317.X00179873	0.973938	-0.0232665	SILVA 138 Naive Bayes	GG2 WGS	order	extract_label
1788	10317.X00179875	0.980922	0.510505	SILVA 138 Naive Bayes	GG2 WGS	class	extract_label
1789	10317.X00179875	0.985337	-0.0842953	SILVA 138 Naive Bayes	GG2 WGS	family	extract_label
1790	10317.X00179875	0.565783	-0.0605475	SILVA 138 Naive Bayes	GG2 WGS	genus	extract_label
1791	10317.X00179875	0.984171	0.027611	SILVA 138 Naive Bayes	GG2 WGS	order	extract_label
1792	10317.X00179876	0.960785	0.504088	SILVA 138 Naive Bayes	GG2 WGS	class	extract_label
1793	10317.X00179876	0.906998	-0.0710462	SILVA 138 Naive Bayes	GG2 WGS	family	extract_label
1794	10317.X00179876	0.856295	-0.211017	SILVA 138 Naive Bayes	GG2 WGS	genus	extract_label
1795	10317.X00179876	0.937441	0.133499	SILVA 138 Naive Bayes	GG2 WGS	order	extract_label
1796	10317.X00179877	0.99811	0.56212	SILVA 138 Naive Bayes	GG2 WGS	class	extract_label
1797	10317.X00179877	0.828371	-0.0273327	SILVA 138 Naive Bayes	GG2 WGS	family	extract_label
1798	10317.X00179877	0.873883	-0.26539	SILVA 138 Naive Bayes	GG2 WGS	genus	extract_label
1799	10317.X00179877	0.997384	0.461856	SILVA 138 Naive Bayes	GG2 WGS	order	extract_label
1800	10317.X00179883	0.889028	0.611871	SILVA 138 Naive Bayes	GG2 WGS	class	extract_label
1801	10317.X00179883	0.820132	-0.108273	SILVA 138 Naive Bayes	GG2 WGS	family	extract_label
1802	10317.X00179883	0.781339	-0.213154	SILVA 138 Naive Bayes	GG2 WGS	genus	extract_label
1803	10317.X00179883	0.94136	0.121231	SILVA 138 Naive Bayes	GG2 WGS	order	extract_label
1804	10317.X00179887	0.995622	0.471823	SILVA 138 Naive Bayes	GG2 WGS	class	extract_label
1805	10317.X00179887	0.060255	-0.284639	SILVA 138 Naive Bayes	GG2 WGS	family	extract_label
1806	10317.X00179887	0.984796	-0.258423	SILVA 138 Naive Bayes	GG2 WGS	genus	extract_label
1807	10317.X00179887	0.997045	-0.00808995	SILVA 138 Naive Bayes	GG2 WGS	order	extract_label
1808	10317.X00179888	0.98745	0.257619	SILVA 138 Naive Bayes	GG2 WGS	class	extract_label
1809	10317.X00179888	0.971595	0.0270947	SILVA 138 Naive Bayes	GG2 WGS	family	extract_label
1810	10317.X00179888	0.926498	-0.159503	SILVA 138 Naive Bayes	GG2 WGS	genus	extract_label
1811	10317.X00179888	0.990493	0.225324	SILVA 138 Naive Bayes	GG2 WGS	order	extract_label
1812	10317.X00179889	0.952864	0.853826	SILVA 138 Naive Bayes	GG2 WGS	class	extract_label
1813	10317.X00179889	0.915027	-0.00467807	SILVA 138 Naive Bayes	GG2 WGS	family	extract_label
1814	10317.X00179889	0.85449	-0.229007	SILVA 138 Naive Bayes	GG2 WGS	genus	extract_label
1815	10317.X00179889	0.956685	-0.0157993	SILVA 138 Naive Bayes	GG2 WGS	order	extract_label
1816	10317.X00179890	0.985286	0.674775	SILVA 138 Naive Bayes	GG2 WGS	class	extract_label
1817	10317.X00179890	0.949047	-0.0169447	SILVA 138 Naive Bayes	GG2 WGS	family	extract_label
1818	10317.X00179890	0.704795	-0.12907	SILVA 138 Naive Bayes	GG2 WGS	genus	extract_label
1819	10317.X00179890	0.979709	0.028776	SILVA 138 Naive Bayes	GG2 WGS	order	extract_label
1820	10317.X00179891	0.99846	0.647789	SILVA 138 Naive Bayes	GG2 WGS	class	extract_label
1821	10317.X00179891	0.954865	0.14677	SILVA 138 Naive Bayes	GG2 WGS	family	extract_label
1822	10317.X00179891	0.944998	-0.0741618	SILVA 138 Naive Bayes	GG2 WGS	genus	extract_label
1823	10317.X00179891	0.998746	0.225026	SILVA 138 Naive Bayes	GG2 WGS	order	extract_label
1824	10317.X00179896	0.989928	0.482412	SILVA 138 Naive Bayes	GG2 WGS	class	extract_label
1825	10317.X00179896	0.956173	-0.189982	SILVA 138 Naive Bayes	GG2 WGS	family	extract_label
1826	10317.X00179896	0.924847	-0.26986	SILVA 138 Naive Bayes	GG2 WGS	genus	extract_label
1827	10317.X00179896	0.996858	0.154931	SILVA 138 Naive Bayes	GG2 WGS	order	extract_label
1828	10317.X00179897	0.935871	0.574122	SILVA 138 Naive Bayes	GG2 WGS	class	extract_label
1829	10317.X00179897	0.886117	-0.104804	SILVA 138 Naive Bayes	GG2 WGS	family	extract_label
1830	10317.X00179897	0.833441	-0.218856	SILVA 138 Naive Bayes	GG2 WGS	genus	extract_label
1831	10317.X00179897	0.940343	0.271824	SILVA 138 Naive Bayes	GG2 WGS	order	extract_label
1832	10317.X00179899	0.997097	0.404434	SILVA 138 Naive Bayes	GG2 WGS	class	extract_label
1833	10317.X00179899	0.956375	-0.0814438	SILVA 138 Naive Bayes	GG2 WGS	family	extract_label
1834	10317.X00179899	0.905228	-0.124142	SILVA 138 Naive Bayes	GG2 WGS	genus	extract_label
1835	10317.X00179899	0.983847	0.0739991	SILVA 138 Naive Bayes	GG2 WGS	order	extract_label
1836	10317.X00179900	0.987481	0.629001	SILVA 138 Naive Bayes	GG2 WGS	class	extract_label
1837	10317.X00179900	0.935926	0.0907369	SILVA 138 Naive Bayes	GG2 WGS	family	extract_label
1838	10317.X00179900	0.348965	-0.211199	SILVA 138 Naive Bayes	GG2 WGS	genus	extract_label
1839	10317.X00179900	0.97836	0.274991	SILVA 138 Naive Bayes	GG2 WGS	order	extract_label
1840	10317.X00179904	0.983212	0.664822	SILVA 138 Naive Bayes	GG2 WGS	class	extract_label
1841	10317.X00179904	0.910279	-0.18131	SILVA 138 Naive Bayes	GG2 WGS	family	extract_label
1842	10317.X00179904	0.942323	-0.286594	SILVA 138 Naive Bayes	GG2 WGS	genus	extract_label
1843	10317.X00179904	0.990862	0.172458	SILVA 138 Naive Bayes	GG2 WGS	order	extract_label
1844	10317.X00179909	0.975739	0.437842	SILVA 138 Naive Bayes	GG2 WGS	class	extract_label
1845	10317.X00179909	0.647333	-0.192544	SILVA 138 Naive Bayes	GG2 WGS	family	extract_label
1846	10317.X00179909	0.608999	-0.238176	SILVA 138 Naive Bayes	GG2 WGS	genus	extract_label
1847	10317.X00179909	0.976581	0.0566604	SILVA 138 Naive Bayes	GG2 WGS	order	extract_label
1848	10317.X00179911	0.998941	0.59503	SILVA 138 Naive Bayes	GG2 WGS	class	extract_label
1849	10317.X00179911	0.212954	0.160273	SILVA 138 Naive Bayes	GG2 WGS	family	extract_label
1850	10317.X00179911	0.980577	-0.0922835	SILVA 138 Naive Bayes	GG2 WGS	genus	extract_label
1851	10317.X00179911	0.998219	0.255606	SILVA 138 Naive Bayes	GG2 WGS	order	extract_label
1852	10317.X00179912	0.997032	0.46962	SILVA 138 Naive Bayes	GG2 WGS	class	extract_label
1853	10317.X00179912	0.0783079	-0.0150936	SILVA 138 Naive Bayes	GG2 WGS	family	extract_label
1854	10317.X00179912	0.990298	-0.0590519	SILVA 138 Naive Bayes	GG2 WGS	genus	extract_label
1855	10317.X00179912	0.995666	0.0199185	SILVA 138 Naive Bayes	GG2 WGS	order	extract_label
1856	10317.X00179918	0.998441	0.857143	SILVA 138 Naive Bayes	GG2 WGS	class	extract_label
1857	10317.X00179918	0.987408	0.0330813	SILVA 138 Naive Bayes	GG2 WGS	family	extract_label
1858	10317.X00179918	0.923852	-0.22173	SILVA 138 Naive Bayes	GG2 WGS	genus	extract_label
1859	10317.X00179918	0.999115	0.038061	SILVA 138 Naive Bayes	GG2 WGS	order	extract_label
1860	10317.X00179921	0.9294	0.29797	SILVA 138 Naive Bayes	GG2 WGS	class	extract_label
1861	10317.X00179921	0.904487	-0.210103	SILVA 138 Naive Bayes	GG2 WGS	family	extract_label
1862	10317.X00179921	0.613883	-0.288918	SILVA 138 Naive Bayes	GG2 WGS	genus	extract_label
1863	10317.X00179921	0.968031	-0.0278955	SILVA 138 Naive Bayes	GG2 WGS	order	extract_label
1864	10317.X00179927	0.999187	0.51329	SILVA 138 Naive Bayes	GG2 WGS	class	extract_label
1865	10317.X00179927	0.91849	-0.00972296	SILVA 138 Naive Bayes	GG2 WGS	family	extract_label
1866	10317.X00179927	0.798517	-0.151554	SILVA 138 Naive Bayes	GG2 WGS	genus	extract_label
1867	10317.X00179927	0.99931	0.0544608	SILVA 138 Naive Bayes	GG2 WGS	order	extract_label
1868	10317.X00179928	0.998827	0.775878	SILVA 138 Naive Bayes	GG2 WGS	class	extract_label
1869	10317.X00179928	0.647575	0.00483071	SILVA 138 Naive Bayes	GG2 WGS	family	extract_label
1870	10317.X00179928	0.869312	-0.158712	SILVA 138 Naive Bayes	GG2 WGS	genus	extract_label
1871	10317.X00179928	0.998332	0.177659	SILVA 138 Naive Bayes	GG2 WGS	order	extract_label
1872	10317.X00179929	0.972941	0.613802	SILVA 138 Naive Bayes	GG2 WGS	class	extract_label
1873	10317.X00179929	0.793292	-0.191344	SILVA 138 Naive Bayes	GG2 WGS	family	extract_label
1874	10317.X00179929	0.592355	-0.250501	SILVA 138 Naive Bayes	GG2 WGS	genus	extract_label
1875	10317.X00179929	0.923317	0.205328	SILVA 138 Naive Bayes	GG2 WGS	order	extract_label
1876	10317.X00179930	0.919518	0.487327	SILVA 138 Naive Bayes	GG2 WGS	class	extract_label
1877	10317.X00179930	0.784288	-0.142022	SILVA 138 Naive Bayes	GG2 WGS	family	extract_label
1878	10317.X00179930	0.858694	-0.235086	SILVA 138 Naive Bayes	GG2 WGS	genus	extract_label
1879	10317.X00179930	0.961547	0.195006	SILVA 138 Naive Bayes	GG2 WGS	order	extract_label
1880	10317.X00179933	0.978396	0.605352	SILVA 138 Naive Bayes	GG2 WGS	class	extract_label
1881	10317.X00179933	0.206844	-0.157072	SILVA 138 Naive Bayes	GG2 WGS	family	extract_label
1882	10317.X00179933	0.880252	-0.178556	SILVA 138 Naive Bayes	GG2 WGS	genus	extract_label
1883	10317.X00179933	0.980565	0.10218	SILVA 138 Naive Bayes	GG2 WGS	order	extract_label
1884	10317.X00179934	0.994134	0.498149	SILVA 138 Naive Bayes	GG2 WGS	class	extract_label
1885	10317.X00179934	0.324349	-0.209789	SILVA 138 Naive Bayes	GG2 WGS	family	extract_label
1886	10317.X00179934	0.116858	-0.294063	SILVA 138 Naive Bayes	GG2 WGS	genus	extract_label
1887	10317.X00179934	0.995611	0.138415	SILVA 138 Naive Bayes	GG2 WGS	order	extract_label
1888	10317.X00179937	0.799908	0.819298	SILVA 138 Naive Bayes	GG2 WGS	class	extract_label
1889	10317.X00179937	0.758413	-0.0557022	SILVA 138 Naive Bayes	GG2 WGS	family	extract_label
1890	10317.X00179937	0.661846	-0.195339	SILVA 138 Naive Bayes	GG2 WGS	genus	extract_label
1891	10317.X00179937	0.886879	0.281783	SILVA 138 Naive Bayes	GG2 WGS	order	extract_label
1892	10317.X00179938	0.87024	0.667426	SILVA 138 Naive Bayes	GG2 WGS	class	extract_label
1893	10317.X00179938	0.922452	-0.0863048	SILVA 138 Naive Bayes	GG2 WGS	family	extract_label
1894	10317.X00179938	0.902653	-0.22436	SILVA 138 Naive Bayes	GG2 WGS	genus	extract_label
1895	10317.X00179938	0.951409	0.117256	SILVA 138 Naive Bayes	GG2 WGS	order	extract_label
1896	10317.X00179944	0.949285	0.399644	SILVA 138 Naive Bayes	GG2 WGS	class	extract_label
1897	10317.X00179944	0.935003	-0.170745	SILVA 138 Naive Bayes	GG2 WGS	family	extract_label
1898	10317.X00179944	0.921744	-0.288657	SILVA 138 Naive Bayes	GG2 WGS	genus	extract_label
1899	10317.X00179944	0.971896	0.291031	SILVA 138 Naive Bayes	GG2 WGS	order	extract_label
1900	10317.X00179945	0.890917	0.367276	SILVA 138 Naive Bayes	GG2 WGS	class	extract_label
1901	10317.X00179945	0.687444	-0.132847	SILVA 138 Naive Bayes	GG2 WGS	family	extract_label
1902	10317.X00179945	0.599777	-0.293197	SILVA 138 Naive Bayes	GG2 WGS	genus	extract_label
1903	10317.X00179945	0.838488	0.0831521	SILVA 138 Naive Bayes	GG2 WGS	order	extract_label
1904	10317.X00179949	0.832535	0.438424	SILVA 138 Naive Bayes	GG2 WGS	class	extract_label
1905	10317.X00179949	0.311551	-0.177066	SILVA 138 Naive Bayes	GG2 WGS	family	extract_label
1906	10317.X00179949	0.516555	-0.30653	SILVA 138 Naive Bayes	GG2 WGS	genus	extract_label
1907	10317.X00179949	0.8345	0.0498373	SILVA 138 Naive Bayes	GG2 WGS	order	extract_label
1908	10317.X00179950	0.997711	0.465827	SILVA 138 Naive Bayes	GG2 WGS	class	extract_label
1909	10317.X00179950	0.203399	-0.170306	SILVA 138 Naive Bayes	GG2 WGS	family	extract_label
1910	10317.X00179950	0.953623	-0.258429	SILVA 138 Naive Bayes	GG2 WGS	genus	extract_label
1911	10317.X00179950	0.989803	0.102803	SILVA 138 Naive Bayes	GG2 WGS	order	extract_label
1912	10317.X00179953	0.771418	0.778372	SILVA 138 Naive Bayes	GG2 WGS	class	extract_label
1913	10317.X00179953	0.644305	-0.07967	SILVA 138 Naive Bayes	GG2 WGS	family	extract_label
1914	10317.X00179953	0.612739	-0.0911036	SILVA 138 Naive Bayes	GG2 WGS	genus	extract_label
1915	10317.X00179953	0.762393	0.183204	SILVA 138 Naive Bayes	GG2 WGS	order	extract_label
1916	10317.X00179954	0.846066	0.642205	SILVA 138 Naive Bayes	GG2 WGS	class	extract_label
1917	10317.X00179954	0.814828	0.0660653	SILVA 138 Naive Bayes	GG2 WGS	family	extract_label
1918	10317.X00179954	0.79216	-0.228751	SILVA 138 Naive Bayes	GG2 WGS	genus	extract_label
1919	10317.X00179954	0.828755	0.176342	SILVA 138 Naive Bayes	GG2 WGS	order	extract_label
1920	10317.X00179955	0.973181	0.39726	SILVA 138 Naive Bayes	GG2 WGS	class	extract_label
1921	10317.X00179955	0.903101	-0.110008	SILVA 138 Naive Bayes	GG2 WGS	family	extract_label
1922	10317.X00179955	0.864968	-0.290584	SILVA 138 Naive Bayes	GG2 WGS	genus	extract_label
1923	10317.X00179955	0.964453	0.0317648	SILVA 138 Naive Bayes	GG2 WGS	order	extract_label
1924	10317.X00179958	0.999984	0.635989	SILVA 138 Naive Bayes	GG2 WGS	class	extract_label
1925	10317.X00179958	0.982351	0.106211	SILVA 138 Naive Bayes	GG2 WGS	family	extract_label
1926	10317.X00179958	0.910442	-0.24146	SILVA 138 Naive Bayes	GG2 WGS	genus	extract_label
1927	10317.X00179958	0.999954	0.0739109	SILVA 138 Naive Bayes	GG2 WGS	order	extract_label
1928	10317.X00179959	0.991616	0.863158	SILVA 138 Naive Bayes	GG2 WGS	class	extract_label
1929	10317.X00179959	0.166575	0.17819	SILVA 138 Naive Bayes	GG2 WGS	family	extract_label
1930	10317.X00179959	0.941878	-0.119793	SILVA 138 Naive Bayes	GG2 WGS	genus	extract_label
1931	10317.X00179959	0.99239	0.273725	SILVA 138 Naive Bayes	GG2 WGS	order	extract_label
1932	10317.X00179960	0.823876	0.662999	SILVA 138 Naive Bayes	GG2 WGS	class	extract_label
1933	10317.X00179960	0.637456	-0.0922994	SILVA 138 Naive Bayes	GG2 WGS	family	extract_label
1934	10317.X00179960	0.569954	-0.186684	SILVA 138 Naive Bayes	GG2 WGS	genus	extract_label
1935	10317.X00179960	0.815504	0.0829186	SILVA 138 Naive Bayes	GG2 WGS	order	extract_label
1936	10317.X00179962	0.986545	0.618227	SILVA 138 Naive Bayes	GG2 WGS	class	extract_label
1937	10317.X00179962	0.272494	-0.107218	SILVA 138 Naive Bayes	GG2 WGS	family	extract_label
1938	10317.X00179962	0.524937	-0.25869	SILVA 138 Naive Bayes	GG2 WGS	genus	extract_label
1939	10317.X00179962	0.989311	0.182367	SILVA 138 Naive Bayes	GG2 WGS	order	extract_label
1940	10317.X00179963	0.93138	0.653898	SILVA 138 Naive Bayes	GG2 WGS	class	extract_label
1941	10317.X00179963	0.821106	-0.0655764	SILVA 138 Naive Bayes	GG2 WGS	family	extract_label
1942	10317.X00179963	0.775244	-0.26915	SILVA 138 Naive Bayes	GG2 WGS	genus	extract_label
1943	10317.X00179963	0.962153	0.268559	SILVA 138 Naive Bayes	GG2 WGS	order	extract_label
1944	10317.X00179964	0.996274	0.739189	SILVA 138 Naive Bayes	GG2 WGS	class	extract_label
1945	10317.X00179964	0.708136	-0.237974	SILVA 138 Naive Bayes	GG2 WGS	family	extract_label
1946	10317.X00179964	0.829981	-0.211143	SILVA 138 Naive Bayes	GG2 WGS	genus	extract_label
1947	10317.X00179964	0.996635	0.138993	SILVA 138 Naive Bayes	GG2 WGS	order	extract_label
1948	10317.X00179966	0.999428	0.622132	SILVA 138 Naive Bayes	GG2 WGS	class	extract_label
1949	10317.X00179966	0.22399	-0.0205989	SILVA 138 Naive Bayes	GG2 WGS	family	extract_label
1950	10317.X00179966	0.966164	-0.168304	SILVA 138 Naive Bayes	GG2 WGS	genus	extract_label
1951	10317.X00179966	0.998485	0.245013	SILVA 138 Naive Bayes	GG2 WGS	order	extract_label
1952	10317.X00179967	0.998311	0.913242	SILVA 138 Naive Bayes	GG2 WGS	class	extract_label
1953	10317.X00179967	0.994839	0.124232	SILVA 138 Naive Bayes	GG2 WGS	family	extract_label
1954	10317.X00179967	0.966016	-0.133051	SILVA 138 Naive Bayes	GG2 WGS	genus	extract_label
1955	10317.X00179967	0.998692	0.382443	SILVA 138 Naive Bayes	GG2 WGS	order	extract_label
1956	10317.X00179968	0.954215	0.573593	SILVA 138 Naive Bayes	GG2 WGS	class	extract_label
1957	10317.X00179968	0.804171	0.00932495	SILVA 138 Naive Bayes	GG2 WGS	family	extract_label
1958	10317.X00179968	0.386581	-0.183241	SILVA 138 Naive Bayes	GG2 WGS	genus	extract_label
1959	10317.X00179968	0.930786	0.148708	SILVA 138 Naive Bayes	GG2 WGS	order	extract_label
1960	10317.X00179969	0.913327	0.571006	SILVA 138 Naive Bayes	GG2 WGS	class	extract_label
1961	10317.X00179969	0.738726	0.00293049	SILVA 138 Naive Bayes	GG2 WGS	family	extract_label
1962	10317.X00179969	0.579175	-0.20479	SILVA 138 Naive Bayes	GG2 WGS	genus	extract_label
1963	10317.X00179969	0.890635	0.188453	SILVA 138 Naive Bayes	GG2 WGS	order	extract_label
1964	10317.X00179972	0.975997	0.66157	SILVA 138 Naive Bayes	GG2 WGS	class	extract_label
1965	10317.X00179972	0.968035	0.0392294	SILVA 138 Naive Bayes	GG2 WGS	family	extract_label
1966	10317.X00179972	0.861499	-0.143544	SILVA 138 Naive Bayes	GG2 WGS	genus	extract_label
1967	10317.X00179972	0.986617	0.0616322	SILVA 138 Naive Bayes	GG2 WGS	order	extract_label
1968	10317.X00179974	0.993333	0.566135	SILVA 138 Naive Bayes	GG2 WGS	class	extract_label
1969	10317.X00179974	0.957389	0.141382	SILVA 138 Naive Bayes	GG2 WGS	family	extract_label
1970	10317.X00179974	0.275335	-0.0282977	SILVA 138 Naive Bayes	GG2 WGS	genus	extract_label
1971	10317.X00179974	0.994407	0.153562	SILVA 138 Naive Bayes	GG2 WGS	order	extract_label
1972	10317.X00179975	0.984277	0.555066	SILVA 138 Naive Bayes	GG2 WGS	class	extract_label
1973	10317.X00179975	0.780347	-0.168911	SILVA 138 Naive Bayes	GG2 WGS	family	extract_label
1974	10317.X00179975	0.640044	-0.285144	SILVA 138 Naive Bayes	GG2 WGS	genus	extract_label
1975	10317.X00179975	0.964261	0.0966397	SILVA 138 Naive Bayes	GG2 WGS	order	extract_label
1976	10317.X00179977	0.999581	0.736721	SILVA 138 Naive Bayes	GG2 WGS	class	extract_label
1977	10317.X00179977	0.611419	0.075441	SILVA 138 Naive Bayes	GG2 WGS	family	extract_label
1978	10317.X00179977	0.867388	-0.0967282	SILVA 138 Naive Bayes	GG2 WGS	genus	extract_label
1979	10317.X00179977	0.998657	0.281376	SILVA 138 Naive Bayes	GG2 WGS	order	extract_label
1980	10317.X00179978	0.996153	0.6	SILVA 138 Naive Bayes	GG2 WGS	class	extract_label
1981	10317.X00179978	0.99612	0.138381	SILVA 138 Naive Bayes	GG2 WGS	family	extract_label
1982	10317.X00179978	0.788528	-0.122929	SILVA 138 Naive Bayes	GG2 WGS	genus	extract_label
1983	10317.X00179978	0.99777	0.279948	SILVA 138 Naive Bayes	GG2 WGS	order	extract_label
1984	10317.X00179979	0.916412	0.512052	SILVA 138 Naive Bayes	GG2 WGS	class	extract_label
1985	10317.X00179979	0.6539	-0.303205	SILVA 138 Naive Bayes	GG2 WGS	family	extract_label
1986	10317.X00179979	0.624626	-0.279796	SILVA 138 Naive Bayes	GG2 WGS	genus	extract_label
1987	10317.X00179979	0.865425	0.307397	SILVA 138 Naive Bayes	GG2 WGS	order	extract_label
1988	10317.X00179982	0.972704	0.818402	SILVA 138 Naive Bayes	GG2 WGS	class	extract_label
1989	10317.X00179982	0.974924	-0.0854544	SILVA 138 Naive Bayes	GG2 WGS	family	extract_label
1990	10317.X00179982	0.738915	-0.309122	SILVA 138 Naive Bayes	GG2 WGS	genus	extract_label
1991	10317.X00179982	0.983216	0.127302	SILVA 138 Naive Bayes	GG2 WGS	order	extract_label
1992	10317.X00179983	0.991195	0.658866	SILVA 138 Naive Bayes	GG2 WGS	class	extract_label
1993	10317.X00179983	0.95353	0.0289845	SILVA 138 Naive Bayes	GG2 WGS	family	extract_label
1994	10317.X00179983	0.360713	-0.186948	SILVA 138 Naive Bayes	GG2 WGS	genus	extract_label
1995	10317.X00179983	0.991767	0.318524	SILVA 138 Naive Bayes	GG2 WGS	order	extract_label
1996	10317.X00179986	0.999542	0.674128	SILVA 138 Naive Bayes	GG2 WGS	class	extract_label
1997	10317.X00179986	0.150009	-0.173637	SILVA 138 Naive Bayes	GG2 WGS	family	extract_label
1998	10317.X00179986	0.933721	-0.265297	SILVA 138 Naive Bayes	GG2 WGS	genus	extract_label
[truncated: 3,796 more rows]

## Sheet: fig2b
	sample-id	Pearson correlation	Spearman correlation	method-a	method-b	rank	extract
0	10317.000114575	0.947949	0	GG 13_8 Naive Bayes	GG2 WGS	class	extract_label
1	10317.000114575	0.614587	-0.361373	GG 13_8 Naive Bayes	GG2 WGS	family	extract_label
2	10317.000114575	0.39249	0.141632	GG 13_8 Naive Bayes	GG2 WGS	genus	extract_label
3	10317.000114575	0.870777	0.0233934	GG 13_8 Naive Bayes	GG2 WGS	order	extract_label
4	10317.000114576	0.932215	0.114005	GG 13_8 Naive Bayes	GG2 WGS	class	extract_label
5	10317.000114576	0.531044	-0.294535	GG 13_8 Naive Bayes	GG2 WGS	family	extract_label
6	10317.000114576	0.323845	0.108996	GG 13_8 Naive Bayes	GG2 WGS	genus	extract_label
7	10317.000114576	0.257344	0.0382017	GG 13_8 Naive Bayes	GG2 WGS	order	extract_label
8	10317.000114577	0.996498	0.118299	GG 13_8 Naive Bayes	GG2 WGS	class	extract_label
9	10317.000114577	0.934148	-0.107632	GG 13_8 Naive Bayes	GG2 WGS	family	extract_label
10	10317.000114577	0.828461	0.205045	GG 13_8 Naive Bayes	GG2 WGS	genus	extract_label
11	10317.000114577	0.934924	0.19391	GG 13_8 Naive Bayes	GG2 WGS	order	extract_label
12	10317.000114578	0.893416	0.0277092	GG 13_8 Naive Bayes	GG2 WGS	class	extract_label
13	10317.000114578	0.595922	-0.106681	GG 13_8 Naive Bayes	GG2 WGS	family	extract_label
14	10317.000114578	0.249923	0.199392	GG 13_8 Naive Bayes	GG2 WGS	genus	extract_label
15	10317.000114578	0.851946	-0.0322602	GG 13_8 Naive Bayes	GG2 WGS	order	extract_label
16	10317.000114578	-0.630826	-0.866025	GG 13_8 Naive Bayes	GG2 WGS	species	extract_label
17	10317.000114580	0.990319	-0.159863	GG 13_8 Naive Bayes	GG2 WGS	class	extract_label
18	10317.000114580	0.282668	-0.267866	GG 13_8 Naive Bayes	GG2 WGS	family	extract_label
19	10317.000114580	0.741372	-0.00303279	GG 13_8 Naive Bayes	GG2 WGS	genus	extract_label
20	10317.000114580	0.984933	-0.0594673	GG 13_8 Naive Bayes	GG2 WGS	order	extract_label
21	10317.000114580	-0.669686	-0.888889	GG 13_8 Naive Bayes	GG2 WGS	species	extract_label
22	10317.000114582	0.934917	0.0645293	GG 13_8 Naive Bayes	GG2 WGS	class	extract_label
23	10317.000114582	0.714435	-0.196063	GG 13_8 Naive Bayes	GG2 WGS	family	extract_label
24	10317.000114582	0.463989	0.0837971	GG 13_8 Naive Bayes	GG2 WGS	genus	extract_label
25	10317.000114582	0.559382	0.0306832	GG 13_8 Naive Bayes	GG2 WGS	order	extract_label
26	10317.000114591	0.999525	0.0444388	GG 13_8 Naive Bayes	GG2 WGS	class	extract_label
27	10317.000114591	0.30264	-0.217533	GG 13_8 Naive Bayes	GG2 WGS	family	extract_label
28	10317.000114591	0.922067	0.27438	GG 13_8 Naive Bayes	GG2 WGS	genus	extract_label
29	10317.000114591	0.994992	-0.0108221	GG 13_8 Naive Bayes	GG2 WGS	order	extract_label
30	10317.000114591	-0.291065	-0.752669	GG 13_8 Naive Bayes	GG2 WGS	species	extract_label
31	10317.000114593	0.988534	0.0517035	GG 13_8 Naive Bayes	GG2 WGS	class	extract_label
32	10317.000114593	0.828052	-0.236232	GG 13_8 Naive Bayes	GG2 WGS	family	extract_label
33	10317.000114593	0.329609	-0.151441	GG 13_8 Naive Bayes	GG2 WGS	genus	extract_label
34	10317.000114593	0.899566	-0.194041	GG 13_8 Naive Bayes	GG2 WGS	order	extract_label
35	10317.000114593	-0.61376	-0.866025	GG 13_8 Naive Bayes	GG2 WGS	species	extract_label
36	10317.000114599	0.974541	0.175818	GG 13_8 Naive Bayes	GG2 WGS	class	extract_label
37	10317.000114599	0.843451	-0.0716143	GG 13_8 Naive Bayes	GG2 WGS	family	extract_label
38	10317.000114599	0.502175	0.0806664	GG 13_8 Naive Bayes	GG2 WGS	genus	extract_label
39	10317.000114599	0.810394	-0.424613	GG 13_8 Naive Bayes	GG2 WGS	order	extract_label
40	10317.000114599	-0.678927	-0.870968	GG 13_8 Naive Bayes	GG2 WGS	species	extract_label
41	10317.000114604	0.979036	0.0149618	GG 13_8 Naive Bayes	GG2 WGS	class	extract_label
42	10317.000114604	0.944186	0.00897367	GG 13_8 Naive Bayes	GG2 WGS	family	extract_label
43	10317.000114604	0.287287	0.156627	GG 13_8 Naive Bayes	GG2 WGS	genus	extract_label
44	10317.000114604	0.390407	-0.314576	GG 13_8 Naive Bayes	GG2 WGS	order	extract_label
45	10317.000114604	-0.476203	-0.792617	GG 13_8 Naive Bayes	GG2 WGS	species	extract_label
46	10317.X00178927	0.997121	0.197203	GG 13_8 Naive Bayes	GG2 WGS	class	extract_label
47	10317.X00178927	0.965549	0.0148639	GG 13_8 Naive Bayes	GG2 WGS	family	extract_label
48	10317.X00178927	0.885514	0.185427	GG 13_8 Naive Bayes	GG2 WGS	genus	extract_label
49	10317.X00178927	0.986428	-0.157756	GG 13_8 Naive Bayes	GG2 WGS	order	extract_label
50	10317.X00178928	0.991509	-0.0447363	GG 13_8 Naive Bayes	GG2 WGS	class	extract_label
51	10317.X00178928	0.734714	-0.285415	GG 13_8 Naive Bayes	GG2 WGS	family	extract_label
52	10317.X00178928	0.668672	0.0917742	GG 13_8 Naive Bayes	GG2 WGS	genus	extract_label
53	10317.X00178928	0.96422	0.0067426	GG 13_8 Naive Bayes	GG2 WGS	order	extract_label
54	10317.X00178928	-0.627577	-0.866025	GG 13_8 Naive Bayes	GG2 WGS	species	extract_label
55	10317.X00178929	0.973831	0.0402109	GG 13_8 Naive Bayes	GG2 WGS	class	extract_label
56	10317.X00178929	0.952928	-0.155588	GG 13_8 Naive Bayes	GG2 WGS	family	extract_label
57	10317.X00178929	0.884725	-0.0296836	GG 13_8 Naive Bayes	GG2 WGS	genus	extract_label
58	10317.X00178929	0.911411	0.0932398	GG 13_8 Naive Bayes	GG2 WGS	order	extract_label
59	10317.X00178930	0.998938	-0.0685604	GG 13_8 Naive Bayes	GG2 WGS	class	extract_label
60	10317.X00178930	0.996717	-0.0239972	GG 13_8 Naive Bayes	GG2 WGS	family	extract_label
61	10317.X00178930	0.946669	0.0274617	GG 13_8 Naive Bayes	GG2 WGS	genus	extract_label
62	10317.X00178930	0.994525	-0.0764781	GG 13_8 Naive Bayes	GG2 WGS	order	extract_label
63	10317.X00178930	-0.539927	-0.860309	GG 13_8 Naive Bayes	GG2 WGS	species	extract_label
64	10317.X00178931	0.99281	-0.084839	GG 13_8 Naive Bayes	GG2 WGS	class	extract_label
65	10317.X00178931	-0.00835904	-0.143558	GG 13_8 Naive Bayes	GG2 WGS	family	extract_label
66	10317.X00178931	0.927825	0.104978	GG 13_8 Naive Bayes	GG2 WGS	genus	extract_label
67	10317.X00178931	0.944831	-0.229313	GG 13_8 Naive Bayes	GG2 WGS	order	extract_label
68	10317.X00178931	-0.610893	-0.866025	GG 13_8 Naive Bayes	GG2 WGS	species	extract_label
69	10317.X00178933	0.997537	0.267877	GG 13_8 Naive Bayes	GG2 WGS	class	extract_label
70	10317.X00178933	0.960347	-0.0999822	GG 13_8 Naive Bayes	GG2 WGS	family	extract_label
71	10317.X00178933	0.943852	0.111758	GG 13_8 Naive Bayes	GG2 WGS	genus	extract_label
72	10317.X00178933	0.990195	-0.0689953	GG 13_8 Naive Bayes	GG2 WGS	order	extract_label
73	10317.X00178936	0.993588	0.0462849	GG 13_8 Naive Bayes	GG2 WGS	class	extract_label
74	10317.X00178936	0.953843	-0.082577	GG 13_8 Naive Bayes	GG2 WGS	family	extract_label
75	10317.X00178936	0.620137	0.183402	GG 13_8 Naive Bayes	GG2 WGS	genus	extract_label
76	10317.X00178936	0.718613	0.0486222	GG 13_8 Naive Bayes	GG2 WGS	order	extract_label
77	10317.X00178939	0.992545	0.0381298	GG 13_8 Naive Bayes	GG2 WGS	class	extract_label
78	10317.X00178939	0.871678	-0.26059	GG 13_8 Naive Bayes	GG2 WGS	family	extract_label
79	10317.X00178939	0.756441	0.135895	GG 13_8 Naive Bayes	GG2 WGS	genus	extract_label
80	10317.X00178939	0.901768	-0.0704174	GG 13_8 Naive Bayes	GG2 WGS	order	extract_label
81	10317.X00178942	0.995127	-0.0280051	GG 13_8 Naive Bayes	GG2 WGS	class	extract_label
82	10317.X00178942	0.980488	-0.114274	GG 13_8 Naive Bayes	GG2 WGS	family	extract_label
83	10317.X00178942	0.588954	0.0501833	GG 13_8 Naive Bayes	GG2 WGS	genus	extract_label
84	10317.X00178942	0.960929	-0.233166	GG 13_8 Naive Bayes	GG2 WGS	order	extract_label
85	10317.X00178942	-0.720369	-0.888889	GG 13_8 Naive Bayes	GG2 WGS	species	extract_label
86	10317.X00178947	0.992036	0.0747876	GG 13_8 Naive Bayes	GG2 WGS	class	extract_label
87	10317.X00178947	0.943855	-0.13539	GG 13_8 Naive Bayes	GG2 WGS	family	extract_label
88	10317.X00178947	0.74496	0.251915	GG 13_8 Naive Bayes	GG2 WGS	genus	extract_label
89	10317.X00178947	0.975492	-0.267609	GG 13_8 Naive Bayes	GG2 WGS	order	extract_label
90	10317.X00178948	0.99618	0.166667	GG 13_8 Naive Bayes	GG2 WGS	class	extract_label
91	10317.X00178948	0.863369	-0.129873	GG 13_8 Naive Bayes	GG2 WGS	family	extract_label
92	10317.X00178948	0.808281	0.0883019	GG 13_8 Naive Bayes	GG2 WGS	genus	extract_label
93	10317.X00178948	0.974474	-0.0762404	GG 13_8 Naive Bayes	GG2 WGS	order	extract_label
94	10317.X00178948	-0.624053	-0.866025	GG 13_8 Naive Bayes	GG2 WGS	species	extract_label
95	10317.X00178949	0.98461	0.435187	GG 13_8 Naive Bayes	GG2 WGS	class	extract_label
96	10317.X00178949	0.255078	-0.128584	GG 13_8 Naive Bayes	GG2 WGS	family	extract_label
97	10317.X00178949	0.508299	0.187917	GG 13_8 Naive Bayes	GG2 WGS	genus	extract_label
98	10317.X00178949	0.973384	0.0321932	GG 13_8 Naive Bayes	GG2 WGS	order	extract_label
99	10317.X00178949	-0.617655	-0.860309	GG 13_8 Naive Bayes	GG2 WGS	species	extract_label
100	10317.X00178950	0.987121	0.22582	GG 13_8 Naive Bayes	GG2 WGS	class	extract_label
101	10317.X00178950	0.971766	-0.118783	GG 13_8 Naive Bayes	GG2 WGS	family	extract_label
102	10317.X00178950	0.973929	0.136504	GG 13_8 Naive Bayes	GG2 WGS	genus	extract_label
103	10317.X00178950	0.987873	-0.0639482	GG 13_8 Naive Bayes	GG2 WGS	order	extract_label
104	10317.X00178950	-0.583075	-0.866025	GG 13_8 Naive Bayes	GG2 WGS	species	extract_label
105	10317.X00178951	0.973977	0.104732	GG 13_8 Naive Bayes	GG2 WGS	class	extract_label
106	10317.X00178951	0.940177	-0.210738	GG 13_8 Naive Bayes	GG2 WGS	family	extract_label
107	10317.X00178951	0.884476	0.161774	GG 13_8 Naive Bayes	GG2 WGS	genus	extract_label
108	10317.X00178951	0.90038	0.0624453	GG 13_8 Naive Bayes	GG2 WGS	order	extract_label
109	10317.X00178951	-0.604308	-0.866025	GG 13_8 Naive Bayes	GG2 WGS	species	extract_label
110	10317.X00178952	0.989281	0.152594	GG 13_8 Naive Bayes	GG2 WGS	class	extract_label
111	10317.X00178952	0.931032	-0.234222	GG 13_8 Naive Bayes	GG2 WGS	family	extract_label
112	10317.X00178952	0.84102	0.101149	GG 13_8 Naive Bayes	GG2 WGS	genus	extract_label
113	10317.X00178952	0.970971	-0.127428	GG 13_8 Naive Bayes	GG2 WGS	order	extract_label
114	10317.X00178952	-0.56615	-0.888889	GG 13_8 Naive Bayes	GG2 WGS	species	extract_label
115	10317.X00178954	0.981308	-0.235665	GG 13_8 Naive Bayes	GG2 WGS	class	extract_label
116	10317.X00178954	0.868725	-0.101704	GG 13_8 Naive Bayes	GG2 WGS	family	extract_label
117	10317.X00178954	0.712983	0.117911	GG 13_8 Naive Bayes	GG2 WGS	genus	extract_label
118	10317.X00178954	0.847246	-0.203137	GG 13_8 Naive Bayes	GG2 WGS	order	extract_label
119	10317.X00178954	-0.623419	-0.866025	GG 13_8 Naive Bayes	GG2 WGS	species	extract_label
120	10317.X00178955	0.995574	0.210631	GG 13_8 Naive Bayes	GG2 WGS	class	extract_label
121	10317.X00178955	0.9966	-0.0967696	GG 13_8 Naive Bayes	GG2 WGS	family	extract_label
122	10317.X00178955	0.0114663	0.101688	GG 13_8 Naive Bayes	GG2 WGS	genus	extract_label
123	10317.X00178955	0.00748719	-0.200015	GG 13_8 Naive Bayes	GG2 WGS	order	extract_label
124	10317.X00178957	0.887673	0.0153383	GG 13_8 Naive Bayes	GG2 WGS	class	extract_label
125	10317.X00178957	0.478639	-0.042486	GG 13_8 Naive Bayes	GG2 WGS	family	extract_label
126	10317.X00178957	0.755122	0.14564	GG 13_8 Naive Bayes	GG2 WGS	genus	extract_label
127	10317.X00178957	0.574142	0.0148892	GG 13_8 Naive Bayes	GG2 WGS	order	extract_label
128	10317.X00178957	-0.623184	-0.866025	GG 13_8 Naive Bayes	GG2 WGS	species	extract_label
129	10317.X00178960	0.978464	0.112021	GG 13_8 Naive Bayes	GG2 WGS	class	extract_label
130	10317.X00178960	0.901173	-0.203016	GG 13_8 Naive Bayes	GG2 WGS	family	extract_label
131	10317.X00178960	0.674424	0.283981	GG 13_8 Naive Bayes	GG2 WGS	genus	extract_label
132	10317.X00178960	0.923501	-0.0468002	GG 13_8 Naive Bayes	GG2 WGS	order	extract_label
133	10317.X00178961	0.990623	-0.141876	GG 13_8 Naive Bayes	GG2 WGS	class	extract_label
134	10317.X00178961	0.942143	-0.150233	GG 13_8 Naive Bayes	GG2 WGS	family	extract_label
135	10317.X00178961	0.819635	0.0978423	GG 13_8 Naive Bayes	GG2 WGS	genus	extract_label
136	10317.X00178961	0.91337	0.00243288	GG 13_8 Naive Bayes	GG2 WGS	order	extract_label
137	10317.X00178962	0.986939	-0.191211	GG 13_8 Naive Bayes	GG2 WGS	class	extract_label
138	10317.X00178962	0.816089	-0.300707	GG 13_8 Naive Bayes	GG2 WGS	family	extract_label
139	10317.X00178962	0.575187	0.0730671	GG 13_8 Naive Bayes	GG2 WGS	genus	extract_label
140	10317.X00178962	0.946024	-0.0972035	GG 13_8 Naive Bayes	GG2 WGS	order	extract_label
141	10317.X00178962	-0.653808	-0.860309	GG 13_8 Naive Bayes	GG2 WGS	species	extract_label
142	10317.X00178963	0.977875	-0.0683032	GG 13_8 Naive Bayes	GG2 WGS	class	extract_label
143	10317.X00178963	0.800181	-0.290939	GG 13_8 Naive Bayes	GG2 WGS	family	extract_label
144	10317.X00178963	0.602205	0.153534	GG 13_8 Naive Bayes	GG2 WGS	genus	extract_label
145	10317.X00178963	0.807602	-0.107361	GG 13_8 Naive Bayes	GG2 WGS	order	extract_label
146	10317.X00178964	0.97909	-0.143911	GG 13_8 Naive Bayes	GG2 WGS	class	extract_label
147	10317.X00178964	-0.019336	-0.269601	GG 13_8 Naive Bayes	GG2 WGS	family	extract_label
148	10317.X00178964	0.969621	0.178947	GG 13_8 Naive Bayes	GG2 WGS	genus	extract_label
149	10317.X00178964	0.975431	-0.200746	GG 13_8 Naive Bayes	GG2 WGS	order	extract_label
150	10317.X00178964	-0.28805	-0.860309	GG 13_8 Naive Bayes	GG2 WGS	species	extract_label
151	10317.X00178966	0.982581	-0.0695958	GG 13_8 Naive Bayes	GG2 WGS	class	extract_label
152	10317.X00178966	0.978877	-0.0419254	GG 13_8 Naive Bayes	GG2 WGS	family	extract_label
153	10317.X00178966	0.829999	-0.0217483	GG 13_8 Naive Bayes	GG2 WGS	genus	extract_label
154	10317.X00178966	0.982434	0.168783	GG 13_8 Naive Bayes	GG2 WGS	order	extract_label
155	10317.X00178966	-0.78071	-0.888889	GG 13_8 Naive Bayes	GG2 WGS	species	extract_label
156	10317.X00178969	0.99986	-0.126368	GG 13_8 Naive Bayes	GG2 WGS	class	extract_label
157	10317.X00178969	0.138152	-0.129461	GG 13_8 Naive Bayes	GG2 WGS	family	extract_label
158	10317.X00178969	0.961862	0.163361	GG 13_8 Naive Bayes	GG2 WGS	genus	extract_label
159	10317.X00178969	0.999327	0.0514858	GG 13_8 Naive Bayes	GG2 WGS	order	extract_label
160	10317.X00178969	-0.238696	-0.786567	GG 13_8 Naive Bayes	GG2 WGS	species	extract_label
161	10317.X00178974	0.982661	-0.0414985	GG 13_8 Naive Bayes	GG2 WGS	class	extract_label
162	10317.X00178974	0.811857	-0.122423	GG 13_8 Naive Bayes	GG2 WGS	family	extract_label
163	10317.X00178974	0.730574	0.14526	GG 13_8 Naive Bayes	GG2 WGS	genus	extract_label
164	10317.X00178974	0.946281	0.0324535	GG 13_8 Naive Bayes	GG2 WGS	order	extract_label
165	10317.X00178974	-0.57082	-0.888889	GG 13_8 Naive Bayes	GG2 WGS	species	extract_label
166	10317.X00178981	0.999437	0.288889	GG 13_8 Naive Bayes	GG2 WGS	class	extract_label
167	10317.X00178981	0.995975	-0.310144	GG 13_8 Naive Bayes	GG2 WGS	family	extract_label
168	10317.X00178981	0.897316	0.129312	GG 13_8 Naive Bayes	GG2 WGS	genus	extract_label
169	10317.X00178981	0.995852	-0.109486	GG 13_8 Naive Bayes	GG2 WGS	order	extract_label
170	10317.X00178981	-0.376191	-0.823193	GG 13_8 Naive Bayes	GG2 WGS	species	extract_label
171	10317.X00178983	0.992562	0.0924402	GG 13_8 Naive Bayes	GG2 WGS	class	extract_label
172	10317.X00178983	0.963084	-0.0438289	GG 13_8 Naive Bayes	GG2 WGS	family	extract_label
173	10317.X00178983	0.80809	-0.158284	GG 13_8 Naive Bayes	GG2 WGS	genus	extract_label
174	10317.X00178983	0.975681	0.0170975	GG 13_8 Naive Bayes	GG2 WGS	order	extract_label
175	10317.X00178983	-0.321588	-0.770154	GG 13_8 Naive Bayes	GG2 WGS	species	extract_label
176	10317.X00178984	0.992048	0.0277047	GG 13_8 Naive Bayes	GG2 WGS	class	extract_label
177	10317.X00178984	0.915784	-0.14764	GG 13_8 Naive Bayes	GG2 WGS	family	extract_label
178	10317.X00178984	0.838493	0.125607	GG 13_8 Naive Bayes	GG2 WGS	genus	extract_label
179	10317.X00178984	0.955313	0.125343	GG 13_8 Naive Bayes	GG2 WGS	order	extract_label
180	10317.X00178984	-0.596638	-0.866025	GG 13_8 Naive Bayes	GG2 WGS	species	extract_label
181	10317.X00178986	0.981472	-0.0647622	GG 13_8 Naive Bayes	GG2 WGS	class	extract_label
182	10317.X00178986	0.802335	-0.288778	GG 13_8 Naive Bayes	GG2 WGS	family	extract_label
183	10317.X00178986	0.349469	0.161991	GG 13_8 Naive Bayes	GG2 WGS	genus	extract_label
184	10317.X00178986	0.404227	-0.0794692	GG 13_8 Naive Bayes	GG2 WGS	order	extract_label
185	10317.X00178987	0.991552	0.332406	GG 13_8 Naive Bayes	GG2 WGS	class	extract_label
186	10317.X00178987	0.961898	-0.048672	GG 13_8 Naive Bayes	GG2 WGS	family	extract_label
187	10317.X00178987	0.587123	0.0447418	GG 13_8 Naive Bayes	GG2 WGS	genus	extract_label
188	10317.X00178987	0.992262	0.0132801	GG 13_8 Naive Bayes	GG2 WGS	order	extract_label
189	10317.X00178987	-0.609064	-0.888889	GG 13_8 Naive Bayes	GG2 WGS	species	extract_label
190	10317.X00178990	0.998139	-0.132795	GG 13_8 Naive Bayes	GG2 WGS	class	extract_label
191	10317.X00178990	0.0809794	-0.184652	GG 13_8 Naive Bayes	GG2 WGS	family	extract_label
192	10317.X00178990	0.979686	0.17459	GG 13_8 Naive Bayes	GG2 WGS	genus	extract_label
193	10317.X00178990	0.935827	-0.00800026	GG 13_8 Naive Bayes	GG2 WGS	order	extract_label
194	10317.X00178990	-0.589021	-0.866025	GG 13_8 Naive Bayes	GG2 WGS	species	extract_label
195	10317.X00178992	0.958082	-0.0843607	GG 13_8 Naive Bayes	GG2 WGS	class	extract_label
196	10317.X00178992	0.898103	-0.218471	GG 13_8 Naive Bayes	GG2 WGS	family	extract_label
197	10317.X00178992	0.842088	0.144151	GG 13_8 Naive Bayes	GG2 WGS	genus	extract_label
198	10317.X00178992	0.764786	-0.161796	GG 13_8 Naive Bayes	GG2 WGS	order	extract_label
199	10317.X00178992	-0.673637	-0.866025	GG 13_8 Naive Bayes	GG2 WGS	species	extract_label
200	10317.X00178993	0.970201	-0.149364	GG 13_8 Naive Bayes	GG2 WGS	class	extract_label
201	10317.X00178993	0.881457	-0.185151	GG 13_8 Naive Bayes	GG2 WGS	family	extract_label
202	10317.X00178993	0.890609	0.0314862	GG 13_8 Naive Bayes	GG2 WGS	genus	extract_label
203	10317.X00178993	0.829948	0.0240802	GG 13_8 Naive Bayes	GG2 WGS	order	extract_label
204	10317.X00178993	-0.562251	-0.866025	GG 13_8 Naive Bayes	GG2 WGS	species	extract_label
205	10317.X00178994	0.858605	0.286755	GG 13_8 Naive Bayes	GG2 WGS	class	extract_label
206	10317.X00178994	0.883109	-0.131756	GG 13_8 Naive Bayes	GG2 WGS	family	extract_label
207	10317.X00178994	0.911856	-0.113604	GG 13_8 Naive Bayes	GG2 WGS	genus	extract_label
208	10317.X00178994	0.705173	-0.194973	GG 13_8 Naive Bayes	GG2 WGS	order	extract_label
209	10317.X00178994	-0.829108	-0.866025	GG 13_8 Naive Bayes	GG2 WGS	species	extract_label
210	10317.X00178995	0.995844	0.0862175	GG 13_8 Naive Bayes	GG2 WGS	class	extract_label
211	10317.X00178995	0.90957	-0.075454	GG 13_8 Naive Bayes	GG2 WGS	family	extract_label
212	10317.X00178995	0.921984	0.145802	GG 13_8 Naive Bayes	GG2 WGS	genus	extract_label
213	10317.X00178995	0.94157	0.150404	GG 13_8 Naive Bayes	GG2 WGS	order	extract_label
214	10317.X00178995	-0.650019	-0.866025	GG 13_8 Naive Bayes	GG2 WGS	species	extract_label
215	10317.X00178996	0.999947	0.155901	GG 13_8 Naive Bayes	GG2 WGS	class	extract_label
216	10317.X00178996	0.997992	-0.19088	GG 13_8 Naive Bayes	GG2 WGS	family	extract_label
217	10317.X00178996	0.953879	-0.0198574	GG 13_8 Naive Bayes	GG2 WGS	genus	extract_label
218	10317.X00178996	0.998776	-0.108602	GG 13_8 Naive Bayes	GG2 WGS	order	extract_label
219	10317.X00178996	-0.527693	-0.860309	GG 13_8 Naive Bayes	GG2 WGS	species	extract_label
220	10317.X00178997	0.979889	0.202099	GG 13_8 Naive Bayes	GG2 WGS	class	extract_label
221	10317.X00178997	0.973951	-0.0723985	GG 13_8 Naive Bayes	GG2 WGS	family	extract_label
222	10317.X00178997	0.889469	-0.0216203	GG 13_8 Naive Bayes	GG2 WGS	genus	extract_label
223	10317.X00178997	0.748794	-0.113099	GG 13_8 Naive Bayes	GG2 WGS	order	extract_label
224	10317.X00178997	-0.690594	-0.866025	GG 13_8 Naive Bayes	GG2 WGS	species	extract_label
225	10317.X00178998	0.925683	-0.0962476	GG 13_8 Naive Bayes	GG2 WGS	class	extract_label
226	10317.X00178998	0.585329	-0.283944	GG 13_8 Naive Bayes	GG2 WGS	family	extract_label
227	10317.X00178998	0.419926	0.191651	GG 13_8 Naive Bayes	GG2 WGS	genus	extract_label
228	10317.X00178998	0.889259	-0.23136	GG 13_8 Naive Bayes	GG2 WGS	order	extract_label
229	10317.X00179001	0.999148	0.210493	GG 13_8 Naive Bayes	GG2 WGS	class	extract_label
230	10317.X00179001	0.98371	-0.109157	GG 13_8 Naive Bayes	GG2 WGS	family	extract_label
231	10317.X00179001	0.722726	0.000363848	GG 13_8 Naive Bayes	GG2 WGS	genus	extract_label
232	10317.X00179001	0.99698	-0.339646	GG 13_8 Naive Bayes	GG2 WGS	order	extract_label
233	10317.X00179001	-0.629218	-0.860309	GG 13_8 Naive Bayes	GG2 WGS	species	extract_label
234	10317.X00179004	0.978736	-0.150407	GG 13_8 Naive Bayes	GG2 WGS	class	extract_label
235	10317.X00179004	0.56066	-0.400457	GG 13_8 Naive Bayes	GG2 WGS	family	extract_label
236	10317.X00179004	0.404472	0.0365868	GG 13_8 Naive Bayes	GG2 WGS	genus	extract_label
237	10317.X00179004	0.844757	-0.289197	GG 13_8 Naive Bayes	GG2 WGS	order	extract_label
238	10317.X00179012	0.957781	-0.0275241	GG 13_8 Naive Bayes	GG2 WGS	class	extract_label
239	10317.X00179012	0.884369	0.0175633	GG 13_8 Naive Bayes	GG2 WGS	family	extract_label
240	10317.X00179012	0.851964	0.207323	GG 13_8 Naive Bayes	GG2 WGS	genus	extract_label
241	10317.X00179012	0.940687	-0.159881	GG 13_8 Naive Bayes	GG2 WGS	order	extract_label
242	10317.X00179013	0.995836	0.193098	GG 13_8 Naive Bayes	GG2 WGS	class	extract_label
243	10317.X00179013	0.908514	-0.113282	GG 13_8 Naive Bayes	GG2 WGS	family	extract_label
244	10317.X00179013	0.92757	0.225231	GG 13_8 Naive Bayes	GG2 WGS	genus	extract_label
245	10317.X00179013	0.920926	-0.0930656	GG 13_8 Naive Bayes	GG2 WGS	order	extract_label
246	10317.X00179013	-0.636634	-0.860309	GG 13_8 Naive Bayes	GG2 WGS	species	extract_label
247	10317.X00179015	0.993173	0.0439733	GG 13_8 Naive Bayes	GG2 WGS	class	extract_label
248	10317.X00179015	0.410509	-0.0848111	GG 13_8 Naive Bayes	GG2 WGS	family	extract_label
249	10317.X00179015	0.538587	0.234693	GG 13_8 Naive Bayes	GG2 WGS	genus	extract_label
250	10317.X00179015	0.973788	0.0119291	GG 13_8 Naive Bayes	GG2 WGS	order	extract_label
251	10317.X00179017	0.998596	0.422577	GG 13_8 Naive Bayes	GG2 WGS	class	extract_label
252	10317.X00179017	0.998107	0.0896751	GG 13_8 Naive Bayes	GG2 WGS	family	extract_label
253	10317.X00179017	0.995596	-0.123114	GG 13_8 Naive Bayes	GG2 WGS	genus	extract_label
254	10317.X00179017	0.997117	-0.450019	GG 13_8 Naive Bayes	GG2 WGS	order	extract_label
255	10317.X00179019	0.99981	0	GG 13_8 Naive Bayes	GG2 WGS	class	extract_label
256	10317.X00179019	0.992955	-0.0874598	GG 13_8 Naive Bayes	GG2 WGS	family	extract_label
257	10317.X00179019	0.840652	0.0149717	GG 13_8 Naive Bayes	GG2 WGS	genus	extract_label
258	10317.X00179019	0.997446	-0.236573	GG 13_8 Naive Bayes	GG2 WGS	order	extract_label
259	10317.X00179019	-0.751669	-0.866025	GG 13_8 Naive Bayes	GG2 WGS	species	extract_label
260	10317.X00179024	0.942923	0.132339	GG 13_8 Naive Bayes	GG2 WGS	class	extract_label
261	10317.X00179024	0.803991	-0.214292	GG 13_8 Naive Bayes	GG2 WGS	family	extract_label
262	10317.X00179024	0.475714	0.0440896	GG 13_8 Naive Bayes	GG2 WGS	genus	extract_label
263	10317.X00179024	0.774045	0.129094	GG 13_8 Naive Bayes	GG2 WGS	order	extract_label
264	10317.X00179024	-0.651922	-0.866025	GG 13_8 Naive Bayes	GG2 WGS	species	extract_label
265	10317.X00179025	0.964814	0.0797592	GG 13_8 Naive Bayes	GG2 WGS	class	extract_label
266	10317.X00179025	0.963083	-0.0161465	GG 13_8 Naive Bayes	GG2 WGS	family	extract_label
267	10317.X00179025	0.702737	0.251736	GG 13_8 Naive Bayes	GG2 WGS	genus	extract_label
268	10317.X00179025	0.882226	0.0175989	GG 13_8 Naive Bayes	GG2 WGS	order	extract_label
269	10317.X00179025	-0.692517	-0.866025	GG 13_8 Naive Bayes	GG2 WGS	species	extract_label
270	10317.X00179028	0.996485	-0.0621918	GG 13_8 Naive Bayes	GG2 WGS	class	extract_label
271	10317.X00179028	0.00880185	-0.254262	GG 13_8 Naive Bayes	GG2 WGS	family	extract_label
272	10317.X00179028	0.975988	0.0579531	GG 13_8 Naive Bayes	GG2 WGS	genus	extract_label
273	10317.X00179028	0.964612	-0.0802046	GG 13_8 Naive Bayes	GG2 WGS	order	extract_label
274	10317.X00179028	-0.44813	-0.888889	GG 13_8 Naive Bayes	GG2 WGS	species	extract_label
275	10317.X00179029	0.873725	0.298858	GG 13_8 Naive Bayes	GG2 WGS	class	extract_label
276	10317.X00179029	0.673684	-0.160451	GG 13_8 Naive Bayes	GG2 WGS	family	extract_label
277	10317.X00179029	0.79107	0.191864	GG 13_8 Naive Bayes	GG2 WGS	genus	extract_label
278	10317.X00179029	0.842066	0.0810519	GG 13_8 Naive Bayes	GG2 WGS	order	extract_label
279	10317.X00179029	-0.629433	-0.866025	GG 13_8 Naive Bayes	GG2 WGS	species	extract_label
280	10317.X00179030	0.984832	0.190588	GG 13_8 Naive Bayes	GG2 WGS	class	extract_label
281	10317.X00179030	0.163278	-0.147449	GG 13_8 Naive Bayes	GG2 WGS	family	extract_label
282	10317.X00179030	0.920937	0.263577	GG 13_8 Naive Bayes	GG2 WGS	genus	extract_label
283	10317.X00179030	0.931899	-0.0731371	GG 13_8 Naive Bayes	GG2 WGS	order	extract_label
284	10317.X00179030	-0.58125	-0.866025	GG 13_8 Naive Bayes	GG2 WGS	species	extract_label
285	10317.X00179032	0.99958	0.00455098	GG 13_8 Naive Bayes	GG2 WGS	class	extract_label
286	10317.X00179032	0.995312	0.0439465	GG 13_8 Naive Bayes	GG2 WGS	family	extract_label
287	10317.X00179032	0.900821	0.159548	GG 13_8 Naive Bayes	GG2 WGS	genus	extract_label
288	10317.X00179032	0.99627	-0.0814303	GG 13_8 Naive Bayes	GG2 WGS	order	extract_label
289	10317.X00179032	-0.199524	-0.625463	GG 13_8 Naive Bayes	GG2 WGS	species	extract_label
290	10317.X00179033	0.994126	0.0387597	GG 13_8 Naive Bayes	GG2 WGS	class	extract_label
291	10317.X00179033	0.988485	-0.105902	GG 13_8 Naive Bayes	GG2 WGS	family	extract_label
292	10317.X00179033	0.94197	0.0980361	GG 13_8 Naive Bayes	GG2 WGS	genus	extract_label
293	10317.X00179033	0.91425	-0.0764479	GG 13_8 Naive Bayes	GG2 WGS	order	extract_label
294	10317.X00179033	-0.67619	-0.888889	GG 13_8 Naive Bayes	GG2 WGS	species	extract_label
295	10317.X00179034	0.997202	0.0713231	GG 13_8 Naive Bayes	GG2 WGS	class	extract_label
296	10317.X00179034	0.927181	-0.132199	GG 13_8 Naive Bayes	GG2 WGS	family	extract_label
297	10317.X00179034	0.895708	0.051142	GG 13_8 Naive Bayes	GG2 WGS	genus	extract_label
298	10317.X00179034	0.993621	-0.351761	GG 13_8 Naive Bayes	GG2 WGS	order	extract_label
299	10317.X00179034	-0.690442	-0.866025	GG 13_8 Naive Bayes	GG2 WGS	species	extract_label
300	10317.X00179035	0.987705	-0.105744	GG 13_8 Naive Bayes	GG2 WGS	class	extract_label
301	10317.X00179035	0.97204	-0.329013	GG 13_8 Naive Bayes	GG2 WGS	family	extract_label
302	10317.X00179035	0.683725	0.00816559	GG 13_8 Naive Bayes	GG2 WGS	genus	extract_label
303	10317.X00179035	0.964175	-0.295736	GG 13_8 Naive Bayes	GG2 WGS	order	extract_label
304	10317.X00179038	0.995699	-0.0817194	GG 13_8 Naive Bayes	GG2 WGS	class	extract_label
305	10317.X00179038	-0.0256671	-0.309729	GG 13_8 Naive Bayes	GG2 WGS	family	extract_label
306	10317.X00179038	0.955213	0.111209	GG 13_8 Naive Bayes	GG2 WGS	genus	extract_label
307	10317.X00179038	0.978553	-0.337822	GG 13_8 Naive Bayes	GG2 WGS	order	extract_label
308	10317.X00179038	-0.404918	-0.888889	GG 13_8 Naive Bayes	GG2 WGS	species	extract_label
309	10317.X00179039	0.9975	0.289046	GG 13_8 Naive Bayes	GG2 WGS	class	extract_label
310	10317.X00179039	0.803869	-0.332124	GG 13_8 Naive Bayes	GG2 WGS	family	extract_label
311	10317.X00179039	0.826041	0.0758902	GG 13_8 Naive Bayes	GG2 WGS	genus	extract_label
312	10317.X00179039	0.981629	-0.0968753	GG 13_8 Naive Bayes	GG2 WGS	order	extract_label
313	10317.X00179039	-0.622857	-0.786567	GG 13_8 Naive Bayes	GG2 WGS	species	extract_label
314	10317.X00179040	0.987971	0.157049	GG 13_8 Naive Bayes	GG2 WGS	class	extract_label
315	10317.X00179040	0.965436	-0.150263	GG 13_8 Naive Bayes	GG2 WGS	family	extract_label
316	10317.X00179040	0.634198	0.17784	GG 13_8 Naive Bayes	GG2 WGS	genus	extract_label
317	10317.X00179040	0.956796	-0.137881	GG 13_8 Naive Bayes	GG2 WGS	order	extract_label
318	10317.X00179040	-0.659345	-0.823193	GG 13_8 Naive Bayes	GG2 WGS	species	extract_label
319	10317.X00179041	0.997133	0.0639337	GG 13_8 Naive Bayes	GG2 WGS	class	extract_label
320	10317.X00179041	0.970029	-0.0876529	GG 13_8 Naive Bayes	GG2 WGS	family	extract_label
321	10317.X00179041	0.804798	0.0743189	GG 13_8 Naive Bayes	GG2 WGS	genus	extract_label
322	10317.X00179041	0.966059	-0.102365	GG 13_8 Naive Bayes	GG2 WGS	order	extract_label
323	10317.X00179042	0.968711	-0.0238283	GG 13_8 Naive Bayes	GG2 WGS	class	extract_label
324	10317.X00179042	0.637027	-0.261939	GG 13_8 Naive Bayes	GG2 WGS	family	extract_label
325	10317.X00179042	0.722778	0.1441	GG 13_8 Naive Bayes	GG2 WGS	genus	extract_label
326	10317.X00179042	0.721979	-0.0390605	GG 13_8 Naive Bayes	GG2 WGS	order	extract_label
327	10317.X00179043	0.983359	-0.0801781	GG 13_8 Naive Bayes	GG2 WGS	class	extract_label
328	10317.X00179043	0.953738	-0.0801685	GG 13_8 Naive Bayes	GG2 WGS	family	extract_label
329	10317.X00179043	0.859441	0.0203896	GG 13_8 Naive Bayes	GG2 WGS	genus	extract_label
330	10317.X00179043	0.973487	-0.257801	GG 13_8 Naive Bayes	GG2 WGS	order	extract_label
331	10317.X00179043	-0.665221	-0.866025	GG 13_8 Naive Bayes	GG2 WGS	species	extract_label
332	10317.X00179047	0.999473	0.202286	GG 13_8 Naive Bayes	GG2 WGS	class	extract_label
333	10317.X00179047	0.99928	-0.0940833	GG 13_8 Naive Bayes	GG2 WGS	family	extract_label
334	10317.X00179047	0.961651	-0.106368	GG 13_8 Naive Bayes	GG2 WGS	genus	extract_label
335	10317.X00179047	0.993007	-0.125798	GG 13_8 Naive Bayes	GG2 WGS	order	extract_label
336	10317.X00179047	-0.627727	-0.888889	GG 13_8 Naive Bayes	GG2 WGS	species	extract_label
337	10317.X00179049	0.99952	0.195467	GG 13_8 Naive Bayes	GG2 WGS	class	extract_label
338	10317.X00179049	0.980039	0.0392513	GG 13_8 Naive Bayes	GG2 WGS	family	extract_label
339	10317.X00179049	0.484987	0.235773	GG 13_8 Naive Bayes	GG2 WGS	genus	extract_label
340	10317.X00179049	0.995012	-0.277345	GG 13_8 Naive Bayes	GG2 WGS	order	extract_label
341	10317.X00179049	-0.620659	-0.786567	GG 13_8 Naive Bayes	GG2 WGS	species	extract_label
342	10317.X00179051	0.986067	0.159353	GG 13_8 Naive Bayes	GG2 WGS	class	extract_label
343	10317.X00179051	0.224829	0.0080663	GG 13_8 Naive Bayes	GG2 WGS	family	extract_label
344	10317.X00179051	0.916734	0.228779	GG 13_8 Naive Bayes	GG2 WGS	genus	extract_label
345	10317.X00179051	0.81007	-0.0556825	GG 13_8 Naive Bayes	GG2 WGS	order	extract_label
346	10317.X00179051	-0.553784	-0.866025	GG 13_8 Naive Bayes	GG2 WGS	species	extract_label
347	10317.X00179056	0.999242	0.279564	GG 13_8 Naive Bayes	GG2 WGS	class	extract_label
348	10317.X00179056	0.954207	-0.00136652	GG 13_8 Naive Bayes	GG2 WGS	family	extract_label
349	10317.X00179056	0.817532	0.171585	GG 13_8 Naive Bayes	GG2 WGS	genus	extract_label
350	10317.X00179056	0.985864	-0.0978222	GG 13_8 Naive Bayes	GG2 WGS	order	extract_label
351	10317.X00179056	-0.625848	-0.866025	GG 13_8 Naive Bayes	GG2 WGS	species	extract_label
352	10317.X00179059	0.995797	0.0110596	GG 13_8 Naive Bayes	GG2 WGS	class	extract_label
353	10317.X00179059	0.965984	-0.277728	GG 13_8 Naive Bayes	GG2 WGS	family	extract_label
354	10317.X00179059	0.693676	-0.0395677	GG 13_8 Naive Bayes	GG2 WGS	genus	extract_label
355	10317.X00179059	0.974186	-0.408229	GG 13_8 Naive Bayes	GG2 WGS	order	extract_label
356	10317.X00179060	0.988631	0.14637	GG 13_8 Naive Bayes	GG2 WGS	class	extract_label
357	10317.X00179060	0.963678	-0.170301	GG 13_8 Naive Bayes	GG2 WGS	family	extract_label
358	10317.X00179060	0.867512	0.151572	GG 13_8 Naive Bayes	GG2 WGS	genus	extract_label
359	10317.X00179060	0.972655	-0.114885	GG 13_8 Naive Bayes	GG2 WGS	order	extract_label
360	10317.X00179060	-0.619986	-0.866025	GG 13_8 Naive Bayes	GG2 WGS	species	extract_label
361	10317.X00179065	0.976645	0.033059	GG 13_8 Naive Bayes	GG2 WGS	class	extract_label
362	10317.X00179065	0.954561	-0.0399369	GG 13_8 Naive Bayes	GG2 WGS	family	extract_label
363	10317.X00179065	0.934185	0.17474	GG 13_8 Naive Bayes	GG2 WGS	genus	extract_label
364	10317.X00179065	0.991376	-0.11234	GG 13_8 Naive Bayes	GG2 WGS	order	extract_label
365	10317.X00179065	-0.604447	-0.866025	GG 13_8 Naive Bayes	GG2 WGS	species	extract_label
366	10317.X00179066	0.999446	-0.061978	GG 13_8 Naive Bayes	GG2 WGS	class	extract_label
367	10317.X00179066	0.983527	-0.240663	GG 13_8 Naive Bayes	GG2 WGS	family	extract_label
368	10317.X00179066	0.56616	0.0784647	GG 13_8 Naive Bayes	GG2 WGS	genus	extract_label
369	10317.X00179066	0.981173	-0.342222	GG 13_8 Naive Bayes	GG2 WGS	order	extract_label
370	10317.X00179066	-0.589292	-0.860309	GG 13_8 Naive Bayes	GG2 WGS	species	extract_label
371	10317.X00179069	0.988823	0.348431	GG 13_8 Naive Bayes	GG2 WGS	class	extract_label
372	10317.X00179069	0.98924	-0.045279	GG 13_8 Naive Bayes	GG2 WGS	family	extract_label
373	10317.X00179069	0.893647	0.104734	GG 13_8 Naive Bayes	GG2 WGS	genus	extract_label
374	10317.X00179069	0.903739	-0.204009	GG 13_8 Naive Bayes	GG2 WGS	order	extract_label
375	10317.X00179069	-0.676544	-0.888889	GG 13_8 Naive Bayes	GG2 WGS	species	extract_label
376	10317.X00179070	0.986937	-0.0184023	GG 13_8 Naive Bayes	GG2 WGS	class	extract_label
377	10317.X00179070	0.356651	-0.332893	GG 13_8 Naive Bayes	GG2 WGS	family	extract_label
378	10317.X00179070	0.317295	0.128852	GG 13_8 Naive Bayes	GG2 WGS	genus	extract_label
379	10317.X00179070	0.787582	-0.0974101	GG 13_8 Naive Bayes	GG2 WGS	order	extract_label
380	10317.X00179072	0.999559	0.353107	GG 13_8 Naive Bayes	GG2 WGS	class	extract_label
381	10317.X00179072	0.979415	0.13174	GG 13_8 Naive Bayes	GG2 WGS	family	extract_label
382	10317.X00179072	0.996811	0.0221595	GG 13_8 Naive Bayes	GG2 WGS	genus	extract_label
383	10317.X00179072	0.997797	-0.109911	GG 13_8 Naive Bayes	GG2 WGS	order	extract_label
384	10317.X00179072	-0.75662	-0.866025	GG 13_8 Naive Bayes	GG2 WGS	species	extract_label
385	10317.X00179074	0.991447	-0.0552976	GG 13_8 Naive Bayes	GG2 WGS	class	extract_label
386	10317.X00179074	0.960017	-0.077117	GG 13_8 Naive Bayes	GG2 WGS	family	extract_label
387	10317.X00179074	0.882336	0.0318943	GG 13_8 Naive Bayes	GG2 WGS	genus	extract_label
388	10317.X00179074	0.972872	-0.0773106	GG 13_8 Naive Bayes	GG2 WGS	order	extract_label
389	10317.X00179074	-0.589592	-0.860309	GG 13_8 Naive Bayes	GG2 WGS	species	extract_label
390	10317.X00179075	0.999703	0.086883	GG 13_8 Naive Bayes	GG2 WGS	class	extract_label
391	10317.X00179075	0.984556	-0.182142	GG 13_8 Naive Bayes	GG2 WGS	family	extract_label
392	10317.X00179075	0.75095	0.0950159	GG 13_8 Naive Bayes	GG2 WGS	genus	extract_label
393	10317.X00179075	0.991169	-0.102296	GG 13_8 Naive Bayes	GG2 WGS	order	extract_label
394	10317.X00179075	-0.603347	-0.860309	GG 13_8 Naive Bayes	GG2 WGS	species	extract_label
395	10317.X00179076	0.997982	0.457818	GG 13_8 Naive Bayes	GG2 WGS	class	extract_label
396	10317.X00179076	0.989732	-0.0996645	GG 13_8 Naive Bayes	GG2 WGS	family	extract_label
397	10317.X00179076	0.90552	0.164612	GG 13_8 Naive Bayes	GG2 WGS	genus	extract_label
398	10317.X00179076	0.97948	-0.183195	GG 13_8 Naive Bayes	GG2 WGS	order	extract_label
399	10317.X00179076	-0.651184	-0.866025	GG 13_8 Naive Bayes	GG2 WGS	species	extract_label
400	10317.X00179078	0.957771	0.203836	GG 13_8 Naive Bayes	GG2 WGS	class	extract_label
401	10317.X00179078	0.861222	-0.256044	GG 13_8 Naive Bayes	GG2 WGS	family	extract_label
402	10317.X00179078	0.572974	0.143862	GG 13_8 Naive Bayes	GG2 WGS	genus	extract_label
403	10317.X00179078	0.377424	-0.305694	GG 13_8 Naive Bayes	GG2 WGS	order	extract_label
404	10317.X00179079	0.97961	0.209268	GG 13_8 Naive Bayes	GG2 WGS	class	extract_label
405	10317.X00179079	0.972862	0.0203424	GG 13_8 Naive Bayes	GG2 WGS	family	extract_label
406	10317.X00179079	0.745177	0.15523	GG 13_8 Naive Bayes	GG2 WGS	genus	extract_label
407	10317.X00179079	0.489258	-0.054944	GG 13_8 Naive Bayes	GG2 WGS	order	extract_label
408	10317.X00179080	0.969455	0.305556	GG 13_8 Naive Bayes	GG2 WGS	class	extract_label
409	10317.X00179080	0.956957	-0.239261	GG 13_8 Naive Bayes	GG2 WGS	family	extract_label
410	10317.X00179080	0.881313	0.0742422	GG 13_8 Naive Bayes	GG2 WGS	genus	extract_label
411	10317.X00179080	0.952023	0.027434	GG 13_8 Naive Bayes	GG2 WGS	order	extract_label
412	10317.X00179084	0.95813	0.121012	GG 13_8 Naive Bayes	GG2 WGS	class	extract_label
413	10317.X00179084	0.920334	-0.207812	GG 13_8 Naive Bayes	GG2 WGS	family	extract_label
414	10317.X00179084	0.680504	0.118552	GG 13_8 Naive Bayes	GG2 WGS	genus	extract_label
415	10317.X00179084	0.267642	-0.0585625	GG 13_8 Naive Bayes	GG2 WGS	order	extract_label
416	10317.X00179087	0.99939	0.159793	GG 13_8 Naive Bayes	GG2 WGS	class	extract_label
417	10317.X00179087	0.99809	-0.100882	GG 13_8 Naive Bayes	GG2 WGS	family	extract_label
418	10317.X00179087	0.875071	0.105074	GG 13_8 Naive Bayes	GG2 WGS	genus	extract_label
419	10317.X00179087	0.967949	-0.24044	GG 13_8 Naive Bayes	GG2 WGS	order	extract_label
420	10317.X00179087	-0.670873	-0.860309	GG 13_8 Naive Bayes	GG2 WGS	species	extract_label
421	10317.X00179088	0.954976	0.0223316	GG 13_8 Naive Bayes	GG2 WGS	class	extract_label
422	10317.X00179088	0.869939	-0.179478	GG 13_8 Naive Bayes	GG2 WGS	family	extract_label
423	10317.X00179088	0.735777	0.195913	GG 13_8 Naive Bayes	GG2 WGS	genus	extract_label
424	10317.X00179088	0.275907	-0.203531	GG 13_8 Naive Bayes	GG2 WGS	order	extract_label
425	10317.X00179089	0.995961	0.619252	GG 13_8 Naive Bayes	GG2 WGS	class	extract_label
426	10317.X00179089	0.993926	-0.164977	GG 13_8 Naive Bayes	GG2 WGS	family	extract_label
427	10317.X00179089	0.889754	0.189533	GG 13_8 Naive Bayes	GG2 WGS	genus	extract_label
428	10317.X00179089	0.98355	-0.0528727	GG 13_8 Naive Bayes	GG2 WGS	order	extract_label
429	10317.X00179090	0.998033	0.193266	GG 13_8 Naive Bayes	GG2 WGS	class	extract_label
430	10317.X00179090	0.996688	0.0331299	GG 13_8 Naive Bayes	GG2 WGS	family	extract_label
431	10317.X00179090	0.886716	0.204931	GG 13_8 Naive Bayes	GG2 WGS	genus	extract_label
432	10317.X00179090	0.978034	0.0174959	GG 13_8 Naive Bayes	GG2 WGS	order	extract_label
433	10317.X00179090	-0.572801	-0.860309	GG 13_8 Naive Bayes	GG2 WGS	species	extract_label
434	10317.X00179091	0.999814	0.304677	GG 13_8 Naive Bayes	GG2 WGS	class	extract_label
435	10317.X00179091	0.997032	-0.066964	GG 13_8 Naive Bayes	GG2 WGS	family	extract_label
436	10317.X00179091	0.843515	0.153115	GG 13_8 Naive Bayes	GG2 WGS	genus	extract_label
437	10317.X00179091	0.999591	-0.0731549	GG 13_8 Naive Bayes	GG2 WGS	order	extract_label
438	10317.X00179091	-0.342962	-0.7219	GG 13_8 Naive Bayes	GG2 WGS	species	extract_label
439	10317.X00179093	0.999566	0.00734644	GG 13_8 Naive Bayes	GG2 WGS	class	extract_label
440	10317.X00179093	0.913123	-0.064936	GG 13_8 Naive Bayes	GG2 WGS	family	extract_label
441	10317.X00179093	0.721126	0.0592352	GG 13_8 Naive Bayes	GG2 WGS	genus	extract_label
442	10317.X00179093	0.99872	-0.109501	GG 13_8 Naive Bayes	GG2 WGS	order	extract_label
443	10317.X00179096	0.828488	0.0443651	GG 13_8 Naive Bayes	GG2 WGS	class	extract_label
444	10317.X00179096	0.672048	-0.0316751	GG 13_8 Naive Bayes	GG2 WGS	family	extract_label
445	10317.X00179096	0.773015	0.10311	GG 13_8 Naive Bayes	GG2 WGS	genus	extract_label
446	10317.X00179096	0.182364	-0.131341	GG 13_8 Naive Bayes	GG2 WGS	order	extract_label
447	10317.X00179098	0.998919	0.217208	GG 13_8 Naive Bayes	GG2 WGS	class	extract_label
448	10317.X00179098	0.469744	-0.161842	GG 13_8 Naive Bayes	GG2 WGS	family	extract_label
449	10317.X00179098	0.929357	0.181725	GG 13_8 Naive Bayes	GG2 WGS	genus	extract_label
450	10317.X00179098	0.98035	-0.049795	GG 13_8 Naive Bayes	GG2 WGS	order	extract_label
451	10317.X00179098	0.0163331	-0.0792437	GG 13_8 Naive Bayes	GG2 WGS	species	extract_label
452	10317.X00179100	0.993788	0.0456852	GG 13_8 Naive Bayes	GG2 WGS	class	extract_label
453	10317.X00179100	0.990289	-0.167668	GG 13_8 Naive Bayes	GG2 WGS	family	extract_label
454	10317.X00179100	0.867394	0.0863826	GG 13_8 Naive Bayes	GG2 WGS	genus	extract_label
455	10317.X00179100	0.831234	-0.0364478	GG 13_8 Naive Bayes	GG2 WGS	order	extract_label
456	10317.X00179100	-0.646565	-0.866025	GG 13_8 Naive Bayes	GG2 WGS	species	extract_label
457	10317.X00179101	0.998321	0.0255697	GG 13_8 Naive Bayes	GG2 WGS	class	extract_label
458	10317.X00179101	0.0413489	-0.17603	GG 13_8 Naive Bayes	GG2 WGS	family	extract_label
459	10317.X00179101	0.984549	0.107817	GG 13_8 Naive Bayes	GG2 WGS	genus	extract_label
460	10317.X00179101	0.980255	-0.142048	GG 13_8 Naive Bayes	GG2 WGS	order	extract_label
461	10317.X00179101	-0.557268	-0.866025	GG 13_8 Naive Bayes	GG2 WGS	species	extract_label
462	10317.X00179102	0.971297	-0.056263	GG 13_8 Naive Bayes	GG2 WGS	class	extract_label
463	10317.X00179102	0.621251	-0.278797	GG 13_8 Naive Bayes	GG2 WGS	family	extract_label
464	10317.X00179102	0.389487	0.0484027	GG 13_8 Naive Bayes	GG2 WGS	genus	extract_label
465	10317.X00179102	0.559732	0.0363946	GG 13_8 Naive Bayes	GG2 WGS	order	extract_label
466	10317.X00179102	-0.532342	-0.792617	GG 13_8 Naive Bayes	GG2 WGS	species	extract_label
467	10317.X00179103	0.980219	0.321114	GG 13_8 Naive Bayes	GG2 WGS	class	extract_label
468	10317.X00179103	0.919043	-0.125659	GG 13_8 Naive Bayes	GG2 WGS	family	extract_label
469	10317.X00179103	0.895608	0.109694	GG 13_8 Naive Bayes	GG2 WGS	genus	extract_label
470	10317.X00179103	0.854401	-0.0804713	GG 13_8 Naive Bayes	GG2 WGS	order	extract_label
471	10317.X00179103	-0.604576	-0.866025	GG 13_8 Naive Bayes	GG2 WGS	species	extract_label
472	10317.X00179105	0.981681	0.323293	GG 13_8 Naive Bayes	GG2 WGS	class	extract_label
473	10317.X00179105	0.951609	-0.285034	GG 13_8 Naive Bayes	GG2 WGS	family	extract_label
474	10317.X00179105	0.865612	0.0967429	GG 13_8 Naive Bayes	GG2 WGS	genus	extract_label
475	10317.X00179105	0.759436	-0.186998	GG 13_8 Naive Bayes	GG2 WGS	order	extract_label
476	10317.X00179107	0.998967	-0.0310177	GG 13_8 Naive Bayes	GG2 WGS	class	extract_label
477	10317.X00179107	0.894407	-0.118331	GG 13_8 Naive Bayes	GG2 WGS	family	extract_label
478	10317.X00179107	0.736159	0.0482255	GG 13_8 Naive Bayes	GG2 WGS	genus	extract_label
479	10317.X00179107	0.973457	-0.21674	GG 13_8 Naive Bayes	GG2 WGS	order	extract_label
480	10317.X00179107	-0.680813	-0.823193	GG 13_8 Naive Bayes	GG2 WGS	species	extract_label
481	10317.X00179108	0.995817	-0.104568	GG 13_8 Naive Bayes	GG2 WGS	class	extract_label
482	10317.X00179108	0.951047	-0.163025	GG 13_8 Naive Bayes	GG2 WGS	family	extract_label
483	10317.X00179108	0.728225	0.0755051	GG 13_8 Naive Bayes	GG2 WGS	genus	extract_label
484	10317.X00179108	0.948565	-0.167553	GG 13_8 Naive Bayes	GG2 WGS	order	extract_label
485	10317.X00179108	-0.320733	-0.659381	GG 13_8 Naive Bayes	GG2 WGS	species	extract_label
486	10317.X00179109	0.998892	0.0338375	GG 13_8 Naive Bayes	GG2 WGS	class	extract_label
487	10317.X00179109	0.918892	-0.189169	GG 13_8 Naive Bayes	GG2 WGS	family	extract_label
488	10317.X00179109	0.913202	0.127338	GG 13_8 Naive Bayes	GG2 WGS	genus	extract_label
489	10317.X00179109	0.997986	0.0248741	GG 13_8 Naive Bayes	GG2 WGS	order	extract_label
490	10317.X00179109	-0.592545	-0.823193	GG 13_8 Naive Bayes	GG2 WGS	species	extract_label
491	10317.X00179111	0.964134	-0.159731	GG 13_8 Naive Bayes	GG2 WGS	class	extract_label
492	10317.X00179111	0.333243	-0.172879	GG 13_8 Naive Bayes	GG2 WGS	family	extract_label
493	10317.X00179111	0.857165	0.137759	GG 13_8 Naive Bayes	GG2 WGS	genus	extract_label
494	10317.X00179111	0.820577	-0.17149	GG 13_8 Naive Bayes	GG2 WGS	order	extract_label
495	10317.X00179111	-0.601689	-0.866025	GG 13_8 Naive Bayes	GG2 WGS	species	extract_label
496	10317.X00179117	0.965108	0.111118	GG 13_8 Naive Bayes	GG2 WGS	class	extract_label
497	10317.X00179117	0.831889	0.264173	GG 13_8 Naive Bayes	GG2 WGS	family	extract_label
498	10317.X00179117	0.598455	-0.030053	GG 13_8 Naive Bayes	GG2 WGS	genus	extract_label
499	10317.X00179117	-0.0715561	-0.233061	GG 13_8 Naive Bayes	GG2 WGS	order	extract_label
500	10317.X00179117	-0.636249	-0.866025	GG 13_8 Naive Bayes	GG2 WGS	species	extract_label
501	10317.X00179119	0.98085	0.212893	GG 13_8 Naive Bayes	GG2 WGS	class	extract_label
502	10317.X00179119	0.973905	-0.101285	GG 13_8 Naive Bayes	GG2 WGS	family	extract_label
503	10317.X00179119	0.705933	0.201437	GG 13_8 Naive Bayes	GG2 WGS	genus	extract_label
504	10317.X00179119	0.0621024	-0.0202403	GG 13_8 Naive Bayes	GG2 WGS	order	extract_label
505	10317.X00179125	0.937148	-0.00276686	GG 13_8 Naive Bayes	GG2 WGS	class	extract_label
506	10317.X00179125	0.672288	-0.273075	GG 13_8 Naive Bayes	GG2 WGS	family	extract_label
507	10317.X00179125	0.363534	0.101577	GG 13_8 Naive Bayes	GG2 WGS	genus	extract_label
508	10317.X00179125	0.755954	-0.207464	GG 13_8 Naive Bayes	GG2 WGS	order	extract_label
509	10317.X00179126	0.952798	0.233333	GG 13_8 Naive Bayes	GG2 WGS	class	extract_label
510	10317.X00179126	0.831804	-0.171504	GG 13_8 Naive Bayes	GG2 WGS	family	extract_label
511	10317.X00179126	0.541614	0.158644	GG 13_8 Naive Bayes	GG2 WGS	genus	extract_label
512	10317.X00179126	0.811304	0.105215	GG 13_8 Naive Bayes	GG2 WGS	order	extract_label
513	10317.X00179126	-0.329032	-0.659381	GG 13_8 Naive Bayes	GG2 WGS	species	extract_label
514	10317.X00179127	0.998033	-0.155329	GG 13_8 Naive Bayes	GG2 WGS	class	extract_label
515	10317.X00179127	0.0695049	-0.323603	GG 13_8 Naive Bayes	GG2 WGS	family	extract_label
516	10317.X00179127	0.965046	0.0703852	GG 13_8 Naive Bayes	GG2 WGS	genus	extract_label
517	10317.X00179127	0.988001	-0.0919657	GG 13_8 Naive Bayes	GG2 WGS	order	extract_label
518	10317.X00179127	-0.410891	-0.888889	GG 13_8 Naive Bayes	GG2 WGS	species	extract_label
519	10317.X00179128	0.999304	0.22934	GG 13_8 Naive Bayes	GG2 WGS	class	extract_label
520	10317.X00179128	0.990709	-0.102769	GG 13_8 Naive Bayes	GG2 WGS	family	extract_label
521	10317.X00179128	0.909616	0.119419	GG 13_8 Naive Bayes	GG2 WGS	genus	extract_label
522	10317.X00179128	0.997984	-0.0286197	GG 13_8 Naive Bayes	GG2 WGS	order	extract_label
523	10317.X00179128	-0.629183	-0.888889	GG 13_8 Naive Bayes	GG2 WGS	species	extract_label
524	10317.X00179131	0.99953	-0.0204227	GG 13_8 Naive Bayes	GG2 WGS	class	extract_label
525	10317.X00179131	0.993389	-0.158685	GG 13_8 Naive Bayes	GG2 WGS	family	extract_label
526	10317.X00179131	0.879839	0.0711477	GG 13_8 Naive Bayes	GG2 WGS	genus	extract_label
527	10317.X00179131	0.988209	-0.18821	GG 13_8 Naive Bayes	GG2 WGS	order	extract_label
528	10317.X00179131	-0.671061	-0.860309	GG 13_8 Naive Bayes	GG2 WGS	species	extract_label
529	10317.X00179132	0.998944	0.0970432	GG 13_8 Naive Bayes	GG2 WGS	class	extract_label
530	10317.X00179132	0.99435	-0.0989043	GG 13_8 Naive Bayes	GG2 WGS	family	extract_label
531	10317.X00179132	0.891383	0.105937	GG 13_8 Naive Bayes	GG2 WGS	genus	extract_label
532	10317.X00179132	0.981054	-0.189359	GG 13_8 Naive Bayes	GG2 WGS	order	extract_label
533	10317.X00179132	-0.40043	-0.823193	GG 13_8 Naive Bayes	GG2 WGS	species	extract_label
534	10317.X00179133	0.99758	-0.0638402	GG 13_8 Naive Bayes	GG2 WGS	class	extract_label
535	10317.X00179133	0.945329	-0.230595	GG 13_8 Naive Bayes	GG2 WGS	family	extract_label
536	10317.X00179133	0.870864	0.191112	GG 13_8 Naive Bayes	GG2 WGS	genus	extract_label
537	10317.X00179133	0.975326	0.0170166	GG 13_8 Naive Bayes	GG2 WGS	order	extract_label
538	10317.X00179133	-0.61456	-0.866025	GG 13_8 Naive Bayes	GG2 WGS	species	extract_label
539	10317.X00179135	0.990332	0.00784929	GG 13_8 Naive Bayes	GG2 WGS	class	extract_label
540	10317.X00179135	0.934357	-0.200385	GG 13_8 Naive Bayes	GG2 WGS	family	extract_label
541	10317.X00179135	0.927311	0.190235	GG 13_8 Naive Bayes	GG2 WGS	genus	extract_label
542	10317.X00179135	0.955858	-0.207212	GG 13_8 Naive Bayes	GG2 WGS	order	extract_label
543	10317.X00179137	0.996252	0.248167	GG 13_8 Naive Bayes	GG2 WGS	class	extract_label
544	10317.X00179137	0.889695	0.138936	GG 13_8 Naive Bayes	GG2 WGS	family	extract_label
545	10317.X00179137	0.673249	0.145002	GG 13_8 Naive Bayes	GG2 WGS	genus	extract_label
546	10317.X00179137	0.606286	0.0163533	GG 13_8 Naive Bayes	GG2 WGS	order	extract_label
547	10317.X00179137	-0.638414	-0.866025	GG 13_8 Naive Bayes	GG2 WGS	species	extract_label
548	10317.X00179138	0.982413	0.396412	GG 13_8 Naive Bayes	GG2 WGS	class	extract_label
549	10317.X00179138	0.977102	-0.107456	GG 13_8 Naive Bayes	GG2 WGS	family	extract_label
550	10317.X00179138	0.333787	0.0873191	GG 13_8 Naive Bayes	GG2 WGS	genus	extract_label
551	10317.X00179138	0.856235	-0.131039	GG 13_8 Naive Bayes	GG2 WGS	order	extract_label
552	10317.X00179138	-0.684437	-0.866025	GG 13_8 Naive Bayes	GG2 WGS	species	extract_label
553	10317.X00179140	0.980103	0.0884772	GG 13_8 Naive Bayes	GG2 WGS	class	extract_label
554	10317.X00179140	0.923638	-0.251286	GG 13_8 Naive Bayes	GG2 WGS	family	extract_label
555	10317.X00179140	0.460152	0.106009	GG 13_8 Naive Bayes	GG2 WGS	genus	extract_label
556	10317.X00179140	0.935068	-0.0944214	GG 13_8 Naive Bayes	GG2 WGS	order	extract_label
557	10317.X00179140	-0.665766	-0.786567	GG 13_8 Naive Bayes	GG2 WGS	species	extract_label
558	10317.X00179141	0.986666	0.0521455	GG 13_8 Naive Bayes	GG2 WGS	class	extract_label
559	10317.X00179141	0.771001	-0.204295	GG 13_8 Naive Bayes	GG2 WGS	family	extract_label
560	10317.X00179141	0.468075	0.128663	GG 13_8 Naive Bayes	GG2 WGS	genus	extract_label
561	10317.X00179141	0.865079	-0.11741	GG 13_8 Naive Bayes	GG2 WGS	order	extract_label
562	10317.X00179145	0.99823	-0.0640466	GG 13_8 Naive Bayes	GG2 WGS	class	extract_label
563	10317.X00179145	0.836404	0.00740295	GG 13_8 Naive Bayes	GG2 WGS	family	extract_label
564	10317.X00179145	0.53446	0.183581	GG 13_8 Naive Bayes	GG2 WGS	genus	extract_label
565	10317.X00179145	0.901033	-0.205394	GG 13_8 Naive Bayes	GG2 WGS	order	extract_label
566	10317.X00179145	-0.671375	-0.860309	GG 13_8 Naive Bayes	GG2 WGS	species	extract_label
567	10317.X00179146	0.956841	0.11401	GG 13_8 Naive Bayes	GG2 WGS	class	extract_label
568	10317.X00179146	0.70303	-0.237231	GG 13_8 Naive Bayes	GG2 WGS	family	extract_label
569	10317.X00179146	0.547028	0.139908	GG 13_8 Naive Bayes	GG2 WGS	genus	extract_label
570	10317.X00179146	0.753057	-0.0598994	GG 13_8 Naive Bayes	GG2 WGS	order	extract_label
571	10317.X00179146	-0.410142	-0.709561	GG 13_8 Naive Bayes	GG2 WGS	species	extract_label
572	10317.X00179147	0.951255	-0.10656	GG 13_8 Naive Bayes	GG2 WGS	class	extract_label
573	10317.X00179147	0.412661	-0.333895	GG 13_8 Naive Bayes	GG2 WGS	family	extract_label
574	10317.X00179147	0.0990541	0.219981	GG 13_8 Naive Bayes	GG2 WGS	genus	extract_label
575	10317.X00179147	0.137574	-0.0811184	GG 13_8 Naive Bayes	GG2 WGS	order	extract_label
576	10317.X00179148	0.999016	0.201699	GG 13_8 Naive Bayes	GG2 WGS	class	extract_label
577	10317.X00179148	0.985549	-0.108085	GG 13_8 Naive Bayes	GG2 WGS	family	extract_label
578	10317.X00179148	0.610549	0.148605	GG 13_8 Naive Bayes	GG2 WGS	genus	extract_label
579	10317.X00179148	0.928209	-0.30961	GG 13_8 Naive Bayes	GG2 WGS	order	extract_label
580	10317.X00179148	-0.469236	-0.860309	GG 13_8 Naive Bayes	GG2 WGS	species	extract_label
581	10317.X00179150	0.802021	0.543938	GG 13_8 Naive Bayes	GG2 WGS	class	extract_label
582	10317.X00179150	0.695138	-0.129622	GG 13_8 Naive Bayes	GG2 WGS	family	extract_label
583	10317.X00179150	0.559197	-0.00971282	GG 13_8 Naive Bayes	GG2 WGS	genus	extract_label
584	10317.X00179150	0.811505	0.00794706	GG 13_8 Naive Bayes	GG2 WGS	order	extract_label
585	10317.X00179152	0.998078	-0.127851	GG 13_8 Naive Bayes	GG2 WGS	class	extract_label
586	10317.X00179152	0.988317	-0.164559	GG 13_8 Naive Bayes	GG2 WGS	family	extract_label
587	10317.X00179152	0.788707	0.146697	GG 13_8 Naive Bayes	GG2 WGS	genus	extract_label
588	10317.X00179152	0.985453	-0.173501	GG 13_8 Naive Bayes	GG2 WGS	order	extract_label
589	10317.X00179152	-0.522271	-0.823193	GG 13_8 Naive Bayes	GG2 WGS	species	extract_label
590	10317.X00179153	0.986584	0.358047	GG 13_8 Naive Bayes	GG2 WGS	class	extract_label
591	10317.X00179153	0.97864	-0.102532	GG 13_8 Naive Bayes	GG2 WGS	family	extract_label
592	10317.X00179153	0.904237	0.0218363	GG 13_8 Naive Bayes	GG2 WGS	genus	extract_label
593	10317.X00179153	0.983389	-0.240598	GG 13_8 Naive Bayes	GG2 WGS	order	extract_label
594	10317.X00179153	-0.667045	-0.823193	GG 13_8 Naive Bayes	GG2 WGS	species	extract_label
595	10317.X00179154	0.977356	0.0027564	GG 13_8 Naive Bayes	GG2 WGS	class	extract_label
596	10317.X00179154	0.955217	-0.10008	GG 13_8 Naive Bayes	GG2 WGS	family	extract_label
597	10317.X00179154	0.875006	0.220115	GG 13_8 Naive Bayes	GG2 WGS	genus	extract_label
598	10317.X00179154	0.920957	-0.108227	GG 13_8 Naive Bayes	GG2 WGS	order	extract_label
599	10317.X00179154	-0.665453	-0.866025	GG 13_8 Naive Bayes	GG2 WGS	species	extract_label
600	10317.X00179156	0.936898	-0.129171	GG 13_8 Naive Bayes	GG2 WGS	class	extract_label
601	10317.X00179156	0.802834	-0.219724	GG 13_8 Naive Bayes	GG2 WGS	family	extract_label
602	10317.X00179156	0.636536	0.269049	GG 13_8 Naive Bayes	GG2 WGS	genus	extract_label
603	10317.X00179156	0.837625	-0.27463	GG 13_8 Naive Bayes	GG2 WGS	order	extract_label
604	10317.X00179156	-0.630932	-0.866025	GG 13_8 Naive Bayes	GG2 WGS	species	extract_label
605	10317.X00179160	0.988832	-0.16764	GG 13_8 Naive Bayes	GG2 WGS	class	extract_label
606	10317.X00179160	0.0347271	-0.230972	GG 13_8 Naive Bayes	GG2 WGS	family	extract_label
607	10317.X00179160	0.894695	0.00268151	GG 13_8 Naive Bayes	GG2 WGS	genus	extract_label
608	10317.X00179160	0.919141	-0.0711679	GG 13_8 Naive Bayes	GG2 WGS	order	extract_label
609	10317.X00179160	-0.610758	-0.866025	GG 13_8 Naive Bayes	GG2 WGS	species	extract_label
610	10317.X00179165	0.976718	0.211018	GG 13_8 Naive Bayes	GG2 WGS	class	extract_label
611	10317.X00179165	0.875273	-0.257831	GG 13_8 Naive Bayes	GG2 WGS	family	extract_label
612	10317.X00179165	0.876807	0.0680381	GG 13_8 Naive Bayes	GG2 WGS	genus	extract_label
613	10317.X00179165	0.934743	-0.0657249	GG 13_8 Naive Bayes	GG2 WGS	order	extract_label
614	10317.X00179165	-0.696247	-0.866025	GG 13_8 Naive Bayes	GG2 WGS	species	extract_label
615	10317.X00179167	0.996463	0.0471092	GG 13_8 Naive Bayes	GG2 WGS	class	extract_label
616	10317.X00179167	0.971855	-0.283147	GG 13_8 Naive Bayes	GG2 WGS	family	extract_label
617	10317.X00179167	0.90829	0.170087	GG 13_8 Naive Bayes	GG2 WGS	genus	extract_label
618	10317.X00179167	0.981815	0.0316172	GG 13_8 Naive Bayes	GG2 WGS	order	extract_label
619	10317.X00179167	-0.499895	-0.888889	GG 13_8 Naive Bayes	GG2 WGS	species	extract_label
620	10317.X00179169	0.99941	0.217548	GG 13_8 Naive Bayes	GG2 WGS	class	extract_label
621	10317.X00179169	0.975698	0.0422858	GG 13_8 Naive Bayes	GG2 WGS	family	extract_label
622	10317.X00179169	0.796276	0.164878	GG 13_8 Naive Bayes	GG2 WGS	genus	extract_label
623	10317.X00179169	0.970283	-0.147395	GG 13_8 Naive Bayes	GG2 WGS	order	extract_label
624	10317.X00179169	-0.567324	-0.860309	GG 13_8 Naive Bayes	GG2 WGS	species	extract_label
625	10317.X00179171	0.994999	-0.0455162	GG 13_8 Naive Bayes	GG2 WGS	class	extract_label
626	10317.X00179171	0.870185	-0.149731	GG 13_8 Naive Bayes	GG2 WGS	family	extract_label
627	10317.X00179171	0.69546	0.00185786	GG 13_8 Naive Bayes	GG2 WGS	genus	extract_label
628	10317.X00179171	0.94572	0.0776638	GG 13_8 Naive Bayes	GG2 WGS	order	extract_label
629	10317.X00179172	0.9961	0.152128	GG 13_8 Naive Bayes	GG2 WGS	class	extract_label
630	10317.X00179172	0.984605	-0.159292	GG 13_8 Naive Bayes	GG2 WGS	family	extract_label
631	10317.X00179172	0.83205	0.117676	GG 13_8 Naive Bayes	GG2 WGS	genus	extract_label
632	10317.X00179172	0.990038	-0.118027	GG 13_8 Naive Bayes	GG2 WGS	order	extract_label
633	10317.X00179172	-0.661956	-0.888889	GG 13_8 Naive Bayes	GG2 WGS	species	extract_label
634	10317.X00179175	0.996291	0.17113	GG 13_8 Naive Bayes	GG2 WGS	class	extract_label
635	10317.X00179175	0.994824	-0.183398	GG 13_8 Naive Bayes	GG2 WGS	family	extract_label
636	10317.X00179175	0.793143	0.203493	GG 13_8 Naive Bayes	GG2 WGS	genus	extract_label
637	10317.X00179175	0.940129	0.0379442	GG 13_8 Naive Bayes	GG2 WGS	order	extract_label
638	10317.X00179175	-0.621183	-0.866025	GG 13_8 Naive Bayes	GG2 WGS	species	extract_label
639	10317.X00179178	0.984017	0.222222	GG 13_8 Naive Bayes	GG2 WGS	class	extract_label
640	10317.X00179178	0.973269	-0.0833107	GG 13_8 Naive Bayes	GG2 WGS	family	extract_label
641	10317.X00179178	0.919095	0.227239	GG 13_8 Naive Bayes	GG2 WGS	genus	extract_label
642	10317.X00179178	0.791742	0.166967	GG 13_8 Naive Bayes	GG2 WGS	order	extract_label
643	10317.X00179178	-0.5718	-0.866025	GG 13_8 Naive Bayes	GG2 WGS	species	extract_label
644	10317.X00179180	0.979872	0.380287	GG 13_8 Naive Bayes	GG2 WGS	class	extract_label
645	10317.X00179180	0.928114	-0.227358	GG 13_8 Naive Bayes	GG2 WGS	family	extract_label
646	10317.X00179180	0.73615	0.139069	GG 13_8 Naive Bayes	GG2 WGS	genus	extract_label
647	10317.X00179180	0.624444	-0.0867765	GG 13_8 Naive Bayes	GG2 WGS	order	extract_label
648	10317.X00179180	-0.689181	-0.860309	GG 13_8 Naive Bayes	GG2 WGS	species	extract_label
649	10317.X00179185	0.995889	0.102201	GG 13_8 Naive Bayes	GG2 WGS	class	extract_label
650	10317.X00179185	0.983246	-0.168592	GG 13_8 Naive Bayes	GG2 WGS	family	extract_label
651	10317.X00179185	0.805144	0.125191	GG 13_8 Naive Bayes	GG2 WGS	genus	extract_label
652	10317.X00179185	0.939146	-0.0635327	GG 13_8 Naive Bayes	GG2 WGS	order	extract_label
653	10317.X00179185	-0.639714	-0.888889	GG 13_8 Naive Bayes	GG2 WGS	species	extract_label
654	10317.X00179186	0.997529	-0.162954	GG 13_8 Naive Bayes	GG2 WGS	class	extract_label
655	10317.X00179186	0.970057	-0.110851	GG 13_8 Naive Bayes	GG2 WGS	family	extract_label
656	10317.X00179186	0.419786	0.121421	GG 13_8 Naive Bayes	GG2 WGS	genus	extract_label
657	10317.X00179186	0.983502	0.0192418	GG 13_8 Naive Bayes	GG2 WGS	order	extract_label
658	10317.X00179186	-0.680204	-0.866025	GG 13_8 Naive Bayes	GG2 WGS	species	extract_label
659	10317.X00179187	0.983249	0.306897	GG 13_8 Naive Bayes	GG2 WGS	class	extract_label
660	10317.X00179187	0.920742	-0.0400416	GG 13_8 Naive Bayes	GG2 WGS	family	extract_label
661	10317.X00179187	0.562517	0.180874	GG 13_8 Naive Bayes	GG2 WGS	genus	extract_label
662	10317.X00179187	0.0484878	-0.022379	GG 13_8 Naive Bayes	GG2 WGS	order	extract_label
663	10317.X00179187	-0.577182	-0.866025	GG 13_8 Naive Bayes	GG2 WGS	species	extract_label
664	10317.X00179188	0.998398	0.062555	GG 13_8 Naive Bayes	GG2 WGS	class	extract_label
665	10317.X00179188	0.958838	-0.0389851	GG 13_8 Naive Bayes	GG2 WGS	family	extract_label
666	10317.X00179188	0.817922	0.00262022	GG 13_8 Naive Bayes	GG2 WGS	genus	extract_label
667	10317.X00179188	0.986506	-0.111896	GG 13_8 Naive Bayes	GG2 WGS	order	extract_label
668	10317.X00179188	-0.750554	-0.866025	GG 13_8 Naive Bayes	GG2 WGS	species	extract_label
669	10317.X00179192	0.973214	0.313305	GG 13_8 Naive Bayes	GG2 WGS	class	extract_label
670	10317.X00179192	0.749125	-0.16889	GG 13_8 Naive Bayes	GG2 WGS	family	extract_label
671	10317.X00179192	0.49535	0.0760782	GG 13_8 Naive Bayes	GG2 WGS	genus	extract_label
672	10317.X00179192	0.886014	0.0326422	GG 13_8 Naive Bayes	GG2 WGS	order	extract_label
673	10317.X00179192	-0.653984	-0.866025	GG 13_8 Naive Bayes	GG2 WGS	species	extract_label
674	10317.X00179194	0.989535	0.0993018	GG 13_8 Naive Bayes	GG2 WGS	class	extract_label
675	10317.X00179194	0.969499	-0.0634588	GG 13_8 Naive Bayes	GG2 WGS	family	extract_label
676	10317.X00179194	0.872894	-0.0218435	GG 13_8 Naive Bayes	GG2 WGS	genus	extract_label
677	10317.X00179194	0.957481	-0.321235	GG 13_8 Naive Bayes	GG2 WGS	order	extract_label
678	10317.X00179195	0.996249	0.0221068	GG 13_8 Naive Bayes	GG2 WGS	class	extract_label
679	10317.X00179195	0.865106	-0.182178	GG 13_8 Naive Bayes	GG2 WGS	family	extract_label
680	10317.X00179195	0.569795	0.0909559	GG 13_8 Naive Bayes	GG2 WGS	genus	extract_label
681	10317.X00179195	0.532454	0.0314216	GG 13_8 Naive Bayes	GG2 WGS	order	extract_label
682	10317.X00179200	0.996448	-0.103326	GG 13_8 Naive Bayes	GG2 WGS	class	extract_label
683	10317.X00179200	0.133674	-0.386676	GG 13_8 Naive Bayes	GG2 WGS	family	extract_label
684	10317.X00179200	0.937979	0.171024	GG 13_8 Naive Bayes	GG2 WGS	genus	extract_label
685	10317.X00179200	0.923688	-0.083515	GG 13_8 Naive Bayes	GG2 WGS	order	extract_label
686	10317.X00179200	-0.608844	-0.866025	GG 13_8 Naive Bayes	GG2 WGS	species	extract_label
687	10317.X00179202	0.996094	0.0187991	GG 13_8 Naive Bayes	GG2 WGS	class	extract_label
688	10317.X00179202	0.984421	-0.126864	GG 13_8 Naive Bayes	GG2 WGS	family	extract_label
689	10317.X00179202	0.941675	0.165704	GG 13_8 Naive Bayes	GG2 WGS	genus	extract_label
690	10317.X00179202	0.975008	0.0475465	GG 13_8 Naive Bayes	GG2 WGS	order	extract_label
691	10317.X00179202	-0.716874	-0.866025	GG 13_8 Naive Bayes	GG2 WGS	species	extract_label
692	10317.X00179203	0.984584	-0.0881403	GG 13_8 Naive Bayes	GG2 WGS	class	extract_label
693	10317.X00179203	0.889417	-0.10989	GG 13_8 Naive Bayes	GG2 WGS	family	extract_label
694	10317.X00179203	0.752224	0.197873	GG 13_8 Naive Bayes	GG2 WGS	genus	extract_label
695	10317.X00179203	0.609507	-0.0703406	GG 13_8 Naive Bayes	GG2 WGS	order	extract_label
696	10317.X00179203	-0.673082	-0.866025	GG 13_8 Naive Bayes	GG2 WGS	species	extract_label
697	10317.X00179204	0.999512	0.127848	GG 13_8 Naive Bayes	GG2 WGS	class	extract_label
698	10317.X00179204	0.893322	-0.264712	GG 13_8 Naive Bayes	GG2 WGS	family	extract_label
699	10317.X00179204	0.843256	0.0135878	GG 13_8 Naive Bayes	GG2 WGS	genus	extract_label
700	10317.X00179204	0.848721	-0.0369802	GG 13_8 Naive Bayes	GG2 WGS	order	extract_label
701	10317.X00179204	-0.666448	-0.888889	GG 13_8 Naive Bayes	GG2 WGS	species	extract_label
702	10317.X00179205	0.996266	-0.0721825	GG 13_8 Naive Bayes	GG2 WGS	class	extract_label
703	10317.X00179205	0.99362	-0.1236	GG 13_8 Naive Bayes	GG2 WGS	family	extract_label
704	10317.X00179205	0.552174	0.127085	GG 13_8 Naive Bayes	GG2 WGS	genus	extract_label
705	10317.X00179205	0.983315	0.0735311	GG 13_8 Naive Bayes	GG2 WGS	order	extract_label
706	10317.X00179205	-0.560898	-0.888889	GG 13_8 Naive Bayes	GG2 WGS	species	extract_label
707	10317.X00179211	0.991946	0.349606	GG 13_8 Naive Bayes	GG2 WGS	class	extract_label
708	10317.X00179211	0.987589	0.102009	GG 13_8 Naive Bayes	GG2 WGS	family	extract_label
709	10317.X00179211	0.456446	0.154198	GG 13_8 Naive Bayes	GG2 WGS	genus	extract_label
710	10317.X00179211	0.917484	-0.0890471	GG 13_8 Naive Bayes	GG2 WGS	order	extract_label
711	10317.X00179211	-0.858149	-0.866025	GG 13_8 Naive Bayes	GG2 WGS	species	extract_label
712	10317.X00179213	0.997749	0.23736	GG 13_8 Naive Bayes	GG2 WGS	class	extract_label
713	10317.X00179213	0.832502	-0.2084	GG 13_8 Naive Bayes	GG2 WGS	family	extract_label
714	10317.X00179213	0.744932	0.025981	GG 13_8 Naive Bayes	GG2 WGS	genus	extract_label
715	10317.X00179213	0.970723	-0.392605	GG 13_8 Naive Bayes	GG2 WGS	order	extract_label
716	10317.X00179213	-0.600107	-0.866025	GG 13_8 Naive Bayes	GG2 WGS	species	extract_label
717	10317.X00179216	0.996749	0.345705	GG 13_8 Naive Bayes	GG2 WGS	class	extract_label
718	10317.X00179216	0.998144	-0.10653	GG 13_8 Naive Bayes	GG2 WGS	family	extract_label
719	10317.X00179216	0.85419	0.0775539	GG 13_8 Naive Bayes	GG2 WGS	genus	extract_label
720	10317.X00179216	0.959022	-0.101978	GG 13_8 Naive Bayes	GG2 WGS	order	extract_label
721	10317.X00179216	-0.71513	-0.888889	GG 13_8 Naive Bayes	GG2 WGS	species	extract_label
722	10317.X00179219	0.979688	0.142884	GG 13_8 Naive Bayes	GG2 WGS	class	extract_label
723	10317.X00179219	0.955455	-0.109634	GG 13_8 Naive Bayes	GG2 WGS	family	extract_label
724	10317.X00179219	0.752864	0.224289	GG 13_8 Naive Bayes	GG2 WGS	genus	extract_label
725	10317.X00179219	0.89141	-0.187375	GG 13_8 Naive Bayes	GG2 WGS	order	extract_label
726	10317.X00179219	-0.436544	-0.748749	GG 13_8 Naive Bayes	GG2 WGS	species	extract_label
727	10317.X00179220	0.999843	0.288987	GG 13_8 Naive Bayes	GG2 WGS	class	extract_label
728	10317.X00179220	0.989665	-0.0896895	GG 13_8 Naive Bayes	GG2 WGS	family	extract_label
729	10317.X00179220	0.594854	0.192171	GG 13_8 Naive Bayes	GG2 WGS	genus	extract_label
730	10317.X00179220	0.917799	-0.250479	GG 13_8 Naive Bayes	GG2 WGS	order	extract_label
731	10317.X00179220	-0.611938	-0.888889	GG 13_8 Naive Bayes	GG2 WGS	species	extract_label
732	10317.X00179225	0.999134	-0.0754151	GG 13_8 Naive Bayes	GG2 WGS	class	extract_label
733	10317.X00179225	0.984703	-0.0596562	GG 13_8 Naive Bayes	GG2 WGS	family	extract_label
734	10317.X00179225	0.798846	0.0734117	GG 13_8 Naive Bayes	GG2 WGS	genus	extract_label
735	10317.X00179225	0.990403	0.0371489	GG 13_8 Naive Bayes	GG2 WGS	order	extract_label
736	10317.X00179225	-0.63633	-0.888889	GG 13_8 Naive Bayes	GG2 WGS	species	extract_label
737	10317.X00179230	0.98296	0.0386389	GG 13_8 Naive Bayes	GG2 WGS	class	extract_label
738	10317.X00179230	0.983065	0.0124759	GG 13_8 Naive Bayes	GG2 WGS	family	extract_label
739	10317.X00179230	0.894491	0.0950374	GG 13_8 Naive Bayes	GG2 WGS	genus	extract_label
740	10317.X00179230	0.943665	-0.0393043	GG 13_8 Naive Bayes	GG2 WGS	order	extract_label
741	10317.X00179230	-0.712093	-0.866025	GG 13_8 Naive Bayes	GG2 WGS	species	extract_label
742	10317.X00179231	0.998449	0.0654706	GG 13_8 Naive Bayes	GG2 WGS	class	extract_label
743	10317.X00179231	0.967973	-0.117398	GG 13_8 Naive Bayes	GG2 WGS	family	extract_label
744	10317.X00179231	0.840867	0.0698814	GG 13_8 Naive Bayes	GG2 WGS	genus	extract_label
745	10317.X00179231	0.95685	-0.258694	GG 13_8 Naive Bayes	GG2 WGS	order	extract_label
746	10317.X00179233	0.991917	0.113929	GG 13_8 Naive Bayes	GG2 WGS	class	extract_label
747	10317.X00179233	0.926155	-0.106518	GG 13_8 Naive Bayes	GG2 WGS	family	extract_label
748	10317.X00179233	0.54136	0.157113	GG 13_8 Naive Bayes	GG2 WGS	genus	extract_label
749	10317.X00179233	0.806729	-0.079224	GG 13_8 Naive Bayes	GG2 WGS	order	extract_label
750	10317.X00179241	0.907979	0.201965	GG 13_8 Naive Bayes	GG2 WGS	class	extract_label
751	10317.X00179241	0.891357	0.172961	GG 13_8 Naive Bayes	GG2 WGS	family	extract_label
752	10317.X00179241	0.676126	0.080613	GG 13_8 Naive Bayes	GG2 WGS	genus	extract_label
753	10317.X00179241	0.730354	0.057913	GG 13_8 Naive Bayes	GG2 WGS	order	extract_label
754	10317.X00179242	0.998967	-0.0995404	GG 13_8 Naive Bayes	GG2 WGS	class	extract_label
755	10317.X00179242	0.948695	-0.16243	GG 13_8 Naive Bayes	GG2 WGS	family	extract_label
756	10317.X00179242	0.977743	0.202697	GG 13_8 Naive Bayes	GG2 WGS	genus	extract_label
757	10317.X00179242	0.99489	-0.132095	GG 13_8 Naive Bayes	GG2 WGS	order	extract_label
758	10317.X00179242	-0.613657	-0.860309	GG 13_8 Naive Bayes	GG2 WGS	species	extract_label
759	10317.X00179250	0.984851	-0.0468835	GG 13_8 Naive Bayes	GG2 WGS	class	extract_label
760	10317.X00179250	0.704678	-0.185187	GG 13_8 Naive Bayes	GG2 WGS	family	extract_label
761	10317.X00179250	0.835547	0.0282776	GG 13_8 Naive Bayes	GG2 WGS	genus	extract_label
762	10317.X00179250	0.964371	-0.253462	GG 13_8 Naive Bayes	GG2 WGS	order	extract_label
763	10317.X00179250	-0.564617	-0.860309	GG 13_8 Naive Bayes	GG2 WGS	species	extract_label
764	10317.X00179253	0.961945	-0.169933	GG 13_8 Naive Bayes	GG2 WGS	class	extract_label
765	10317.X00179253	0.947009	-0.0902124	GG 13_8 Naive Bayes	GG2 WGS	family	extract_label
766	10317.X00179253	0.871349	0.086622	GG 13_8 Naive Bayes	GG2 WGS	genus	extract_label
767	10317.X00179253	0.806685	-0.247583	GG 13_8 Naive Bayes	GG2 WGS	order	extract_label
768	10317.X00179253	-0.616404	-0.866025	GG 13_8 Naive Bayes	GG2 WGS	species	extract_label
769	10317.X00179257	0.969457	0.0806586	GG 13_8 Naive Bayes	GG2 WGS	class	extract_label
770	10317.X00179257	0.968847	-0.186521	GG 13_8 Naive Bayes	GG2 WGS	family	extract_label
771	10317.X00179257	0.829498	0.0194659	GG 13_8 Naive Bayes	GG2 WGS	genus	extract_label
772	10317.X00179257	0.541491	-0.0653808	GG 13_8 Naive Bayes	GG2 WGS	order	extract_label
773	10317.X00179257	-0.600723	-0.866025	GG 13_8 Naive Bayes	GG2 WGS	species	extract_label
774	10317.X00179259	0.994496	0.0555145	GG 13_8 Naive Bayes	GG2 WGS	class	extract_label
775	10317.X00179259	0.991128	-0.0627559	GG 13_8 Naive Bayes	GG2 WGS	family	extract_label
776	10317.X00179259	0.968841	0.2209	GG 13_8 Naive Bayes	GG2 WGS	genus	extract_label
777	10317.X00179259	0.974653	0.0313221	GG 13_8 Naive Bayes	GG2 WGS	order	extract_label
778	10317.X00179259	-0.722666	-0.888889	GG 13_8 Naive Bayes	GG2 WGS	species	extract_label
779	10317.X00179260	0.955448	0.0852229	GG 13_8 Naive Bayes	GG2 WGS	class	extract_label
780	10317.X00179260	0.885606	-0.266076	GG 13_8 Naive Bayes	GG2 WGS	family	extract_label
781	10317.X00179260	0.789238	0.112725	GG 13_8 Naive Bayes	GG2 WGS	genus	extract_label
782	10317.X00179260	0.825095	-0.12351	GG 13_8 Naive Bayes	GG2 WGS	order	extract_label
783	10317.X00179260	-0.589877	-0.866025	GG 13_8 Naive Bayes	GG2 WGS	species	extract_label
784	10317.X00179261	0.999494	-0.00534057	GG 13_8 Naive Bayes	GG2 WGS	class	extract_label
785	10317.X00179261	-0.0208276	-0.209674	GG 13_8 Naive Bayes	GG2 WGS	family	extract_label
786	10317.X00179261	0.975009	0.144007	GG 13_8 Naive Bayes	GG2 WGS	genus	extract_label
787	10317.X00179261	0.996406	-0.0310551	GG 13_8 Naive Bayes	GG2 WGS	order	extract_label
788	10317.X00179261	-0.212593	-0.786567	GG 13_8 Naive Bayes	GG2 WGS	species	extract_label
789	10317.X00179263	0.96135	0.0892947	GG 13_8 Naive Bayes	GG2 WGS	class	extract_label
790	10317.X00179263	0.648366	-0.300309	GG 13_8 Naive Bayes	GG2 WGS	family	extract_label
791	10317.X00179263	0.65578	0.0623521	GG 13_8 Naive Bayes	GG2 WGS	genus	extract_label
792	10317.X00179263	0.403287	-0.236811	GG 13_8 Naive Bayes	GG2 WGS	order	extract_label
793	10317.X00179266	0.998624	-0.0465988	GG 13_8 Naive Bayes	GG2 WGS	class	extract_label
794	10317.X00179266	0.956955	-0.00903688	GG 13_8 Naive Bayes	GG2 WGS	family	extract_label
795	10317.X00179266	0.853612	0.213775	GG 13_8 Naive Bayes	GG2 WGS	genus	extract_label
796	10317.X00179266	0.986763	-0.142248	GG 13_8 Naive Bayes	GG2 WGS	order	extract_label
797	10317.X00179268	0.974047	-0.106277	GG 13_8 Naive Bayes	GG2 WGS	class	extract_label
798	10317.X00179268	0.910363	-0.176694	GG 13_8 Naive Bayes	GG2 WGS	family	extract_label
799	10317.X00179268	0.819272	0.0686556	GG 13_8 Naive Bayes	GG2 WGS	genus	extract_label
800	10317.X00179268	0.790915	-0.226396	GG 13_8 Naive Bayes	GG2 WGS	order	extract_label
801	10317.X00179268	-0.533418	-0.838525	GG 13_8 Naive Bayes	GG2 WGS	species	extract_label
802	10317.X00179272	0.989213	0.246592	GG 13_8 Naive Bayes	GG2 WGS	class	extract_label
803	10317.X00179272	0.908223	-0.150328	GG 13_8 Naive Bayes	GG2 WGS	family	extract_label
804	10317.X00179272	0.476343	0.0444735	GG 13_8 Naive Bayes	GG2 WGS	genus	extract_label
805	10317.X00179272	0.677702	-0.0108307	GG 13_8 Naive Bayes	GG2 WGS	order	extract_label
806	10317.X00179272	-0.54562	-0.774597	GG 13_8 Naive Bayes	GG2 WGS	species	extract_label
807	10317.X00179273	0.977747	-0.102115	GG 13_8 Naive Bayes	GG2 WGS	class	extract_label
808	10317.X00179273	0.51651	-0.255291	GG 13_8 Naive Bayes	GG2 WGS	family	extract_label
809	10317.X00179273	0.735663	0.00937739	GG 13_8 Naive Bayes	GG2 WGS	genus	extract_label
810	10317.X00179273	0.909424	-0.164086	GG 13_8 Naive Bayes	GG2 WGS	order	extract_label
811	10317.X00179273	-0.619863	-0.866025	GG 13_8 Naive Bayes	GG2 WGS	species	extract_label
812	10317.X00179274	0.994104	0.31928	GG 13_8 Naive Bayes	GG2 WGS	class	extract_label
813	10317.X00179274	0.967326	-0.283766	GG 13_8 Naive Bayes	GG2 WGS	family	extract_label
814	10317.X00179274	0.927966	-0.0514741	GG 13_8 Naive Bayes	GG2 WGS	genus	extract_label
815	10317.X00179274	0.986092	0.0705434	GG 13_8 Naive Bayes	GG2 WGS	order	extract_label
816	10317.X00179274	-0.635309	-0.866025	GG 13_8 Naive Bayes	GG2 WGS	species	extract_label
817	10317.X00179277	0.965278	0.0762763	GG 13_8 Naive Bayes	GG2 WGS	class	extract_label
818	10317.X00179277	0.723244	-0.186336	GG 13_8 Naive Bayes	GG2 WGS	family	extract_label
819	10317.X00179277	0.579318	0.241893	GG 13_8 Naive Bayes	GG2 WGS	genus	extract_label
820	10317.X00179277	0.665967	0.0248877	GG 13_8 Naive Bayes	GG2 WGS	order	extract_label
821	10317.X00179277	-0.585646	-0.866025	GG 13_8 Naive Bayes	GG2 WGS	species	extract_label
822	10317.X00179278	0.997101	0.102279	GG 13_8 Naive Bayes	GG2 WGS	class	extract_label
823	10317.X00179278	0.984077	-0.0661122	GG 13_8 Naive Bayes	GG2 WGS	family	extract_label
824	10317.X00179278	0.932091	0.0598777	GG 13_8 Naive Bayes	GG2 WGS	genus	extract_label
825	10317.X00179278	0.960621	-0.055238	GG 13_8 Naive Bayes	GG2 WGS	order	extract_label
826	10317.X00179278	-0.688591	-0.866025	GG 13_8 Naive Bayes	GG2 WGS	species	extract_label
827	10317.X00179282	0.947321	0.079458	GG 13_8 Naive Bayes	GG2 WGS	class	extract_label
828	10317.X00179282	0.942462	-0.183129	GG 13_8 Naive Bayes	GG2 WGS	family	extract_label
829	10317.X00179282	0.746734	0.112918	GG 13_8 Naive Bayes	GG2 WGS	genus	extract_label
830	10317.X00179282	0.471442	-0.113077	GG 13_8 Naive Bayes	GG2 WGS	order	extract_label
831	10317.X00179284	0.998597	-0.0621461	GG 13_8 Naive Bayes	GG2 WGS	class	extract_label
832	10317.X00179284	0.991065	-0.0112246	GG 13_8 Naive Bayes	GG2 WGS	family	extract_label
833	10317.X00179284	0.65404	0.162717	GG 13_8 Naive Bayes	GG2 WGS	genus	extract_label
834	10317.X00179284	0.974865	-0.21774	GG 13_8 Naive Bayes	GG2 WGS	order	extract_label
835	10317.X00179284	-0.619746	-0.888889	GG 13_8 Naive Bayes	GG2 WGS	species	extract_label
836	10317.X00179288	0.998576	0.269069	GG 13_8 Naive Bayes	GG2 WGS	class	extract_label
837	10317.X00179288	0.983271	-0.155059	GG 13_8 Naive Bayes	GG2 WGS	family	extract_label
838	10317.X00179288	0.920985	0.18402	GG 13_8 Naive Bayes	GG2 WGS	genus	extract_label
839	10317.X00179288	0.991787	-0.0400679	GG 13_8 Naive Bayes	GG2 WGS	order	extract_label
840	10317.X00179288	-0.574136	-0.888889	GG 13_8 Naive Bayes	GG2 WGS	species	extract_label
841	10317.X00179291	0.931991	-0.197249	GG 13_8 Naive Bayes	GG2 WGS	class	extract_label
842	10317.X00179291	0.826571	-0.173949	GG 13_8 Naive Bayes	GG2 WGS	family	extract_label
843	10317.X00179291	0.545132	0.233402	GG 13_8 Naive Bayes	GG2 WGS	genus	extract_label
844	10317.X00179291	0.211519	-0.0682288	GG 13_8 Naive Bayes	GG2 WGS	order	extract_label
845	10317.X00179292	0.993895	-0.195993	GG 13_8 Naive Bayes	GG2 WGS	class	extract_label
846	10317.X00179292	0.886367	-0.122334	GG 13_8 Naive Bayes	GG2 WGS	family	extract_label
847	10317.X00179292	0.740646	0.174055	GG 13_8 Naive Bayes	GG2 WGS	genus	extract_label
848	10317.X00179292	0.868659	0.0918013	GG 13_8 Naive Bayes	GG2 WGS	order	extract_label
849	10317.X00179293	0.986777	-0.303882	GG 13_8 Naive Bayes	GG2 WGS	class	extract_label
850	10317.X00179293	-0.00158554	-0.216793	GG 13_8 Naive Bayes	GG2 WGS	family	extract_label
851	10317.X00179293	0.974479	0.128255	GG 13_8 Naive Bayes	GG2 WGS	genus	extract_label
852	10317.X00179293	0.957051	-0.238053	GG 13_8 Naive Bayes	GG2 WGS	order	extract_label
853	10317.X00179293	-0.55414	-0.866025	GG 13_8 Naive Bayes	GG2 WGS	species	extract_label
854	10317.X00179295	0.987735	0.104272	GG 13_8 Naive Bayes	GG2 WGS	class	extract_label
855	10317.X00179295	0.897598	-0.253671	GG 13_8 Naive Bayes	GG2 WGS	family	extract_label
856	10317.X00179295	0.718343	0.089596	GG 13_8 Naive Bayes	GG2 WGS	genus	extract_label
857	10317.X00179295	0.931953	0.0671416	GG 13_8 Naive Bayes	GG2 WGS	order	extract_label
858	10317.X00179298	0.979125	-0.0113387	GG 13_8 Naive Bayes	GG2 WGS	class	extract_label
859	10317.X00179298	0.830559	-0.251508	GG 13_8 Naive Bayes	GG2 WGS	family	extract_label
860	10317.X00179298	0.739582	0.089928	GG 13_8 Naive Bayes	GG2 WGS	genus	extract_label
861	10317.X00179298	0.871452	-0.120705	GG 13_8 Naive Bayes	GG2 WGS	order	extract_label
862	10317.X00179299	0.979921	-0.132308	GG 13_8 Naive Bayes	GG2 WGS	class	extract_label
863	10317.X00179299	0.969634	-0.0177958	GG 13_8 Naive Bayes	GG2 WGS	family	extract_label
864	10317.X00179299	0.836344	0.252949	GG 13_8 Naive Bayes	GG2 WGS	genus	extract_label
865	10317.X00179299	0.936607	-0.0872613	GG 13_8 Naive Bayes	GG2 WGS	order	extract_label
866	10317.X00179299	-0.684465	-0.860309	GG 13_8 Naive Bayes	GG2 WGS	species	extract_label
867	10317.X00179300	0.994976	0.0151607	GG 13_8 Naive Bayes	GG2 WGS	class	extract_label
868	10317.X00179300	0.989879	-0.199083	GG 13_8 Naive Bayes	GG2 WGS	family	extract_label
869	10317.X00179300	0.984034	0.0377501	GG 13_8 Naive Bayes	GG2 WGS	genus	extract_label
870	10317.X00179300	0.983144	-0.103658	GG 13_8 Naive Bayes	GG2 WGS	order	extract_label
871	10317.X00179300	-0.780237	-0.866025	GG 13_8 Naive Bayes	GG2 WGS	species	extract_label
872	10317.X00179301	0.997783	0.209487	GG 13_8 Naive Bayes	GG2 WGS	class	extract_label
873	10317.X00179301	0.998256	0.057324	GG 13_8 Naive Bayes	GG2 WGS	family	extract_label
874	10317.X00179301	0.998614	0.0196753	GG 13_8 Naive Bayes	GG2 WGS	genus	extract_label
875	10317.X00179301	0.99342	-0.140596	GG 13_8 Naive Bayes	GG2 WGS	order	extract_label
876	10317.X00179301	-0.811377	-0.866025	GG 13_8 Naive Bayes	GG2 WGS	species	extract_label
877	10317.X00179302	0.999681	0.723463	GG 13_8 Naive Bayes	GG2 WGS	class	extract_label
878	10317.X00179302	0.998933	0.141605	GG 13_8 Naive Bayes	GG2 WGS	family	extract_label
879	10317.X00179302	0.431888	-0.0970877	GG 13_8 Naive Bayes	GG2 WGS	genus	extract_label
880	10317.X00179302	0.998473	-0.0522655	GG 13_8 Naive Bayes	GG2 WGS	order	extract_label
881	10317.X00179302	-0.618435	-0.866025	GG 13_8 Naive Bayes	GG2 WGS	species	extract_label
882	10317.X00179303	0.998822	0.0587698	GG 13_8 Naive Bayes	GG2 WGS	class	extract_label
883	10317.X00179303	0.772087	-0.222726	GG 13_8 Naive Bayes	GG2 WGS	family	extract_label
884	10317.X00179303	0.741941	0.098279	GG 13_8 Naive Bayes	GG2 WGS	genus	extract_label
885	10317.X00179303	0.975061	-0.0717184	GG 13_8 Naive Bayes	GG2 WGS	order	extract_label
886	10317.X00179303	-0.51481	-0.860309	GG 13_8 Naive Bayes	GG2 WGS	species	extract_label
887	10317.X00179306	0.999519	0.371899	GG 13_8 Naive Bayes	GG2 WGS	class	extract_label
888	10317.X00179306	0.955043	-0.0828541	GG 13_8 Naive Bayes	GG2 WGS	family	extract_label
889	10317.X00179306	0.964515	-0.012634	GG 13_8 Naive Bayes	GG2 WGS	genus	extract_label
890	10317.X00179306	0.995953	-0.207538	GG 13_8 Naive Bayes	GG2 WGS	order	extract_label
891	10317.X00179306	-0.545393	-0.860309	GG 13_8 Naive Bayes	GG2 WGS	species	extract_label
892	10317.X00179307	0.997632	0.319044	GG 13_8 Naive Bayes	GG2 WGS	class	extract_label
893	10317.X00179307	0.169623	-0.200563	GG 13_8 Naive Bayes	GG2 WGS	family	extract_label
894	10317.X00179307	0.963232	0.184397	GG 13_8 Naive Bayes	GG2 WGS	genus	extract_label
895	10317.X00179307	0.956294	0.058292	GG 13_8 Naive Bayes	GG2 WGS	order	extract_label
896	10317.X00179307	-0.389335	-0.860309	GG 13_8 Naive Bayes	GG2 WGS	species	extract_label
897	10317.X00179311	0.998708	0.380726	GG 13_8 Naive Bayes	GG2 WGS	class	extract_label
898	10317.X00179311	0.987623	-0.164912	GG 13_8 Naive Bayes	GG2 WGS	family	extract_label
899	10317.X00179311	0.937588	0.0342137	GG 13_8 Naive Bayes	GG2 WGS	genus	extract_label
900	10317.X00179311	0.809503	-0.198127	GG 13_8 Naive Bayes	GG2 WGS	order	extract_label
901	10317.X00179311	-0.253982	-0.748749	GG 13_8 Naive Bayes	GG2 WGS	species	extract_label
902	10317.X00179313	0.998674	0.0376655	GG 13_8 Naive Bayes	GG2 WGS	class	extract_label
903	10317.X00179313	0.995859	-0.0828525	GG 13_8 Naive Bayes	GG2 WGS	family	extract_label
904	10317.X00179313	0.888984	0.0270709	GG 13_8 Naive Bayes	GG2 WGS	genus	extract_label
905	10317.X00179313	0.940454	-0.249399	GG 13_8 Naive Bayes	GG2 WGS	order	extract_label
906	10317.X00179317	0.98727	-0.0103228	GG 13_8 Naive Bayes	GG2 WGS	class	extract_label
907	10317.X00179317	0.769943	-0.0860213	GG 13_8 Naive Bayes	GG2 WGS	family	extract_label
908	10317.X00179317	0.841675	0.148558	GG 13_8 Naive Bayes	GG2 WGS	genus	extract_label
909	10317.X00179317	0.770029	-0.175439	GG 13_8 Naive Bayes	GG2 WGS	order	extract_label
910	10317.X00179317	-0.632264	-0.860309	GG 13_8 Naive Bayes	GG2 WGS	species	extract_label
911	10317.X00179318	0.99686	-0.0358515	GG 13_8 Naive Bayes	GG2 WGS	class	extract_label
912	10317.X00179318	0.192949	-0.153107	GG 13_8 Naive Bayes	GG2 WGS	family	extract_label
913	10317.X00179318	0.871119	0.19735	GG 13_8 Naive Bayes	GG2 WGS	genus	extract_label
914	10317.X00179318	0.986393	0.179404	GG 13_8 Naive Bayes	GG2 WGS	order	extract_label
915	10317.X00179318	-0.623635	-0.860309	GG 13_8 Naive Bayes	GG2 WGS	species	extract_label
916	10317.X00179325	0.998798	0.126455	GG 13_8 Naive Bayes	GG2 WGS	class	extract_label
917	10317.X00179325	0.964568	-0.225426	GG 13_8 Naive Bayes	GG2 WGS	family	extract_label
918	10317.X00179325	0.86986	0.0739206	GG 13_8 Naive Bayes	GG2 WGS	genus	extract_label
919	10317.X00179325	0.97478	0.0522023	GG 13_8 Naive Bayes	GG2 WGS	order	extract_label
920	10317.X00179325	-0.591476	-0.866025	GG 13_8 Naive Bayes	GG2 WGS	species	extract_label
921	10317.X00179326	0.950329	0.0814225	GG 13_8 Naive Bayes	GG2 WGS	class	extract_label
922	10317.X00179326	0.805525	-0.250862	GG 13_8 Naive Bayes	GG2 WGS	family	extract_label
923	10317.X00179326	0.533774	0.0913135	GG 13_8 Naive Bayes	GG2 WGS	genus	extract_label
924	10317.X00179326	0.693226	0.070603	GG 13_8 Naive Bayes	GG2 WGS	order	extract_label
925	10317.X00179327	0.996881	0.239333	GG 13_8 Naive Bayes	GG2 WGS	class	extract_label
926	10317.X00179327	0.97553	-0.0947464	GG 13_8 Naive Bayes	GG2 WGS	family	extract_label
927	10317.X00179327	0.604161	0.166763	GG 13_8 Naive Bayes	GG2 WGS	genus	extract_label
928	10317.X00179327	0.957836	-0.151436	GG 13_8 Naive Bayes	GG2 WGS	order	extract_label
929	10317.X00179327	-0.714637	-0.866025	GG 13_8 Naive Bayes	GG2 WGS	species	extract_label
930	10317.X00179329	0.995995	0.0132841	GG 13_8 Naive Bayes	GG2 WGS	class	extract_label
931	10317.X00179329	0.9773	-0.247634	GG 13_8 Naive Bayes	GG2 WGS	family	extract_label
932	10317.X00179329	0.81547	0.065548	GG 13_8 Naive Bayes	GG2 WGS	genus	extract_label
933	10317.X00179329	0.970995	-0.222972	GG 13_8 Naive Bayes	GG2 WGS	order	extract_label
934	10317.X00179329	-0.675937	-0.888889	GG 13_8 Naive Bayes	GG2 WGS	species	extract_label
935	10317.X00179332	0.988805	-0.110472	GG 13_8 Naive Bayes	GG2 WGS	class	extract_label
936	10317.X00179332	0.849566	-0.125324	GG 13_8 Naive Bayes	GG2 WGS	family	extract_label
937	10317.X00179332	0.942515	0.130152	GG 13_8 Naive Bayes	GG2 WGS	genus	extract_label
938	10317.X00179332	0.96777	-0.111465	GG 13_8 Naive Bayes	GG2 WGS	order	extract_label
939	10317.X00179332	-0.723996	-0.888889	GG 13_8 Naive Bayes	GG2 WGS	species	extract_label
940	10317.X00179339	0.932056	0.0840154	GG 13_8 Naive Bayes	GG2 WGS	class	extract_label
941	10317.X00179339	0.699	-0.222271	GG 13_8 Naive Bayes	GG2 WGS	family	extract_label
942	10317.X00179339	0.55912	0.13306	GG 13_8 Naive Bayes	GG2 WGS	genus	extract_label
943	10317.X00179339	0.867176	-0.0196552	GG 13_8 Naive Bayes	GG2 WGS	order	extract_label
944	10317.X00179339	-0.614514	-0.888889	GG 13_8 Naive Bayes	GG2 WGS	species	extract_label
945	10317.X00179340	0.995541	0.108132	GG 13_8 Naive Bayes	GG2 WGS	class	extract_label
946	10317.X00179340	0.599671	-0.348156	GG 13_8 Naive Bayes	GG2 WGS	family	extract_label
947	10317.X00179340	0.558854	0.0757121	GG 13_8 Naive Bayes	GG2 WGS	genus	extract_label
948	10317.X00179340	0.978835	-0.0872169	GG 13_8 Naive Bayes	GG2 WGS	order	extract_label
949	10317.X00179340	-0.590382	-0.866025	GG 13_8 Naive Bayes	GG2 WGS	species	extract_label
950	10317.X00179341	0.998414	0.384146	GG 13_8 Naive Bayes	GG2 WGS	class	extract_label
951	10317.X00179341	0.997394	0.136386	GG 13_8 Naive Bayes	GG2 WGS	family	extract_label
952	10317.X00179341	0.976777	0.057899	GG 13_8 Naive Bayes	GG2 WGS	genus	extract_label
953	10317.X00179341	0.988148	-0.127851	GG 13_8 Naive Bayes	GG2 WGS	order	extract_label
954	10317.X00179341	-0.711399	-0.866025	GG 13_8 Naive Bayes	GG2 WGS	species	extract_label
955	10317.X00179342	0.974681	0.156477	GG 13_8 Naive Bayes	GG2 WGS	class	extract_label
956	10317.X00179342	0.956931	-0.124301	GG 13_8 Naive Bayes	GG2 WGS	family	extract_label
957	10317.X00179342	0.911635	0.137346	GG 13_8 Naive Bayes	GG2 WGS	genus	extract_label
958	10317.X00179342	0.872491	0.0730416	GG 13_8 Naive Bayes	GG2 WGS	order	extract_label
959	10317.X00179342	-0.689384	-0.866025	GG 13_8 Naive Bayes	GG2 WGS	species	extract_label
960	10317.X00179343	0.999413	-0.0167487	GG 13_8 Naive Bayes	GG2 WGS	class	extract_label
961	10317.X00179343	0.169745	-0.227709	GG 13_8 Naive Bayes	GG2 WGS	family	extract_label
962	10317.X00179343	0.977228	0.255533	GG 13_8 Naive Bayes	GG2 WGS	genus	extract_label
963	10317.X00179343	0.996165	-0.0708027	GG 13_8 Naive Bayes	GG2 WGS	order	extract_label
964	10317.X00179343	-0.415804	-0.888889	GG 13_8 Naive Bayes	GG2 WGS	species	extract_label
965	10317.X00179344	0.999792	0.217639	GG 13_8 Naive Bayes	GG2 WGS	class	extract_label
966	10317.X00179344	0.98121	-0.145903	GG 13_8 Naive Bayes	GG2 WGS	family	extract_label
967	10317.X00179344	0.80007	0.126853	GG 13_8 Naive Bayes	GG2 WGS	genus	extract_label
968	10317.X00179344	0.99262	-0.256898	GG 13_8 Naive Bayes	GG2 WGS	order	extract_label
969	10317.X00179344	-0.562826	-0.860309	GG 13_8 Naive Bayes	GG2 WGS	species	extract_label
970	10317.X00179349	0.999369	0.462392	GG 13_8 Naive Bayes	GG2 WGS	class	extract_label
971	10317.X00179349	0.877441	0.000197202	GG 13_8 Naive Bayes	GG2 WGS	family	extract_label
972	10317.X00179349	0.618582	0.0955373	GG 13_8 Naive Bayes	GG2 WGS	genus	extract_label
973	10317.X00179349	0.985103	-0.211142	GG 13_8 Naive Bayes	GG2 WGS	order	extract_label
974	10317.X00179349	-0.711781	-0.860309	GG 13_8 Naive Bayes	GG2 WGS	species	extract_label
975	10317.X00179351	0.99683	0.192265	GG 13_8 Naive Bayes	GG2 WGS	class	extract_label
976	10317.X00179351	0.898188	-0.251811	GG 13_8 Naive Bayes	GG2 WGS	family	extract_label
977	10317.X00179351	0.907965	0.173115	GG 13_8 Naive Bayes	GG2 WGS	genus	extract_label
978	10317.X00179351	0.975014	-0.225008	GG 13_8 Naive Bayes	GG2 WGS	order	extract_label
979	10317.X00179351	-0.615354	-0.866025	GG 13_8 Naive Bayes	GG2 WGS	species	extract_label
980	10317.X00179352	0.977028	-0.0154691	GG 13_8 Naive Bayes	GG2 WGS	class	extract_label
981	10317.X00179352	0.900162	-0.179051	GG 13_8 Naive Bayes	GG2 WGS	family	extract_label
982	10317.X00179352	0.42365	0.0066815	GG 13_8 Naive Bayes	GG2 WGS	genus	extract_label
983	10317.X00179352	0.552283	0.120103	GG 13_8 Naive Bayes	GG2 WGS	order	extract_label
984	10317.X00179353	0.983952	-0.0209094	GG 13_8 Naive Bayes	GG2 WGS	class	extract_label
985	10317.X00179353	-0.00249645	-0.152558	GG 13_8 Naive Bayes	GG2 WGS	family	extract_label
986	10317.X00179353	0.854534	0.169313	GG 13_8 Naive Bayes	GG2 WGS	genus	extract_label
987	10317.X00179353	0.950944	-0.10274	GG 13_8 Naive Bayes	GG2 WGS	order	extract_label
988	10317.X00179353	-0.53677	-0.888889	GG 13_8 Naive Bayes	GG2 WGS	species	extract_label
989	10317.X00179354	0.999627	0.0853898	GG 13_8 Naive Bayes	GG2 WGS	class	extract_label
990	10317.X00179354	0.292381	-0.178449	GG 13_8 Naive Bayes	GG2 WGS	family	extract_label
991	10317.X00179354	0.911937	0.0345327	GG 13_8 Naive Bayes	GG2 WGS	genus	extract_label
992	10317.X00179354	0.988112	0.0155188	GG 13_8 Naive Bayes	GG2 WGS	order	extract_label
993	10317.X00179354	-0.476584	-0.888889	GG 13_8 Naive Bayes	GG2 WGS	species	extract_label
994	10317.X00179356	0.996199	0.0250016	GG 13_8 Naive Bayes	GG2 WGS	class	extract_label
995	10317.X00179356	0.985542	-0.111883	GG 13_8 Naive Bayes	GG2 WGS	family	extract_label
996	10317.X00179356	0.901129	-0.0111548	GG 13_8 Naive Bayes	GG2 WGS	genus	extract_label
997	10317.X00179356	0.913041	-0.116459	GG 13_8 Naive Bayes	GG2 WGS	order	extract_label
998	10317.X00179356	-0.549378	-0.870968	GG 13_8 Naive Bayes	GG2 WGS	species	extract_label
999	10317.X00179357	0.979619	0.118247	GG 13_8 Naive Bayes	GG2 WGS	class	extract_label
1000	10317.X00179357	0.902711	-0.125821	GG 13_8 Naive Bayes	GG2 WGS	family	extract_label
1001	10317.X00179357	0.678661	0.181007	GG 13_8 Naive Bayes	GG2 WGS	genus	extract_label
1002	10317.X00179357	0.616127	-0.145795	GG 13_8 Naive Bayes	GG2 WGS	order	extract_label
1003	10317.X00179360	0.998043	-0.0674897	GG 13_8 Naive Bayes	GG2 WGS	class	extract_label
1004	10317.X00179360	0.994405	-0.143807	GG 13_8 Naive Bayes	GG2 WGS	family	extract_label
1005	10317.X00179360	0.950198	0.222322	GG 13_8 Naive Bayes	GG2 WGS	genus	extract_label
1006	10317.X00179360	0.992653	-0.0211049	GG 13_8 Naive Bayes	GG2 WGS	order	extract_label
1007	10317.X00179360	-0.58218	-0.823193	GG 13_8 Naive Bayes	GG2 WGS	species	extract_label
1008	10317.X00179361	0.985551	0.379982	GG 13_8 Naive Bayes	GG2 WGS	class	extract_label
1009	10317.X00179361	0.982125	-0.140699	GG 13_8 Naive Bayes	GG2 WGS	family	extract_label
1010	10317.X00179361	0.84356	0.0181806	GG 13_8 Naive Bayes	GG2 WGS	genus	extract_label
1011	10317.X00179361	0.880288	-0.0648377	GG 13_8 Naive Bayes	GG2 WGS	order	extract_label
1012	10317.X00179361	-0.755486	-0.866025	GG 13_8 Naive Bayes	GG2 WGS	species	extract_label
1013	10317.X00179362	0.986888	0.225177	GG 13_8 Naive Bayes	GG2 WGS	class	extract_label
1014	10317.X00179362	0.411033	-0.167327	GG 13_8 Naive Bayes	GG2 WGS	family	extract_label
1015	10317.X00179362	0.833084	0.243936	GG 13_8 Naive Bayes	GG2 WGS	genus	extract_label
1016	10317.X00179362	0.94681	-0.0175115	GG 13_8 Naive Bayes	GG2 WGS	order	extract_label
1017	10317.X00179362	-0.55354	-0.888889	GG 13_8 Naive Bayes	GG2 WGS	species	extract_label
1018	10317.X00179363	0.985471	-0.047534	GG 13_8 Naive Bayes	GG2 WGS	class	extract_label
1019	10317.X00179363	0.963106	-0.285216	GG 13_8 Naive Bayes	GG2 WGS	family	extract_label
1020	10317.X00179363	0.788337	0.104462	GG 13_8 Naive Bayes	GG2 WGS	genus	extract_label
1021	10317.X00179363	0.900892	-0.103318	GG 13_8 Naive Bayes	GG2 WGS	order	extract_label
1022	10317.X00179363	-0.620295	-0.888889	GG 13_8 Naive Bayes	GG2 WGS	species	extract_label
1023	10317.X00179364	0.897221	0.183883	GG 13_8 Naive Bayes	GG2 WGS	class	extract_label
1024	10317.X00179364	0.685263	-0.154052	GG 13_8 Naive Bayes	GG2 WGS	family	extract_label
1025	10317.X00179364	0.603362	0.0439434	GG 13_8 Naive Bayes	GG2 WGS	genus	extract_label
1026	10317.X00179364	0.652684	0.0359508	GG 13_8 Naive Bayes	GG2 WGS	order	extract_label
1027	10317.X00179366	0.988565	0.0313972	GG 13_8 Naive Bayes	GG2 WGS	class	extract_label
1028	10317.X00179366	0.841333	-0.245427	GG 13_8 Naive Bayes	GG2 WGS	family	extract_label
1029	10317.X00179366	0.511899	0.180189	GG 13_8 Naive Bayes	GG2 WGS	genus	extract_label
1030	10317.X00179366	0.183533	-0.0204399	GG 13_8 Naive Bayes	GG2 WGS	order	extract_label
1031	10317.X00179368	0.99846	-0.104281	GG 13_8 Naive Bayes	GG2 WGS	class	extract_label
1032	10317.X00179368	0.130915	-0.204211	GG 13_8 Naive Bayes	GG2 WGS	family	extract_label
1033	10317.X00179368	0.943174	0.192598	GG 13_8 Naive Bayes	GG2 WGS	genus	extract_label
1034	10317.X00179368	0.982525	-0.152552	GG 13_8 Naive Bayes	GG2 WGS	order	extract_label
1035	10317.X00179368	-0.462518	-0.888889	GG 13_8 Naive Bayes	GG2 WGS	species	extract_label
1036	10317.X00179369	0.992759	0.237286	GG 13_8 Naive Bayes	GG2 WGS	class	extract_label
1037	10317.X00179369	0.953102	-0.220941	GG 13_8 Naive Bayes	GG2 WGS	family	extract_label
1038	10317.X00179369	0.912548	0.210854	GG 13_8 Naive Bayes	GG2 WGS	genus	extract_label
1039	10317.X00179369	0.976681	0.0723201	GG 13_8 Naive Bayes	GG2 WGS	order	extract_label
1040	10317.X00179369	-0.700693	-0.866025	GG 13_8 Naive Bayes	GG2 WGS	species	extract_label
1041	10317.X00179370	0.962086	-0.0577756	GG 13_8 Naive Bayes	GG2 WGS	class	extract_label
1042	10317.X00179370	0.943596	-0.152231	GG 13_8 Naive Bayes	GG2 WGS	family	extract_label
1043	10317.X00179370	0.857623	0.110218	GG 13_8 Naive Bayes	GG2 WGS	genus	extract_label
1044	10317.X00179370	0.795378	-0.0610802	GG 13_8 Naive Bayes	GG2 WGS	order	extract_label
1045	10317.X00179370	-0.630577	-0.866025	GG 13_8 Naive Bayes	GG2 WGS	species	extract_label
1046	10317.X00179374	0.994629	-0.17878	GG 13_8 Naive Bayes	GG2 WGS	class	extract_label
1047	10317.X00179374	0.960306	-0.156418	GG 13_8 Naive Bayes	GG2 WGS	family	extract_label
1048	10317.X00179374	0.772407	0.1736	GG 13_8 Naive Bayes	GG2 WGS	genus	extract_label
1049	10317.X00179374	0.632384	-0.0733795	GG 13_8 Naive Bayes	GG2 WGS	order	extract_label
1050	10317.X00179375	0.997898	0.114722	GG 13_8 Naive Bayes	GG2 WGS	class	extract_label
1051	10317.X00179375	0.226405	-0.104781	GG 13_8 Naive Bayes	GG2 WGS	family	extract_label
1052	10317.X00179375	0.94575	0.09281	GG 13_8 Naive Bayes	GG2 WGS	genus	extract_label
1053	10317.X00179375	0.969608	-0.143602	GG 13_8 Naive Bayes	GG2 WGS	order	extract_label
1054	10317.X00179375	-0.541874	-0.866025	GG 13_8 Naive Bayes	GG2 WGS	species	extract_label
1055	10317.X00179381	0.994634	0.0689185	GG 13_8 Naive Bayes	GG2 WGS	class	extract_label
1056	10317.X00179381	0.996226	0.0945079	GG 13_8 Naive Bayes	GG2 WGS	family	extract_label
1057	10317.X00179381	0.963024	0.136614	GG 13_8 Naive Bayes	GG2 WGS	genus	extract_label
1058	10317.X00179381	0.958999	-0.117991	GG 13_8 Naive Bayes	GG2 WGS	order	extract_label
1059	10317.X00179384	0.985105	0.210206	GG 13_8 Naive Bayes	GG2 WGS	class	extract_label
1060	10317.X00179384	0.950022	-0.0496979	GG 13_8 Naive Bayes	GG2 WGS	family	extract_label
1061	10317.X00179384	0.929452	0.295758	GG 13_8 Naive Bayes	GG2 WGS	genus	extract_label
1062	10317.X00179384	0.934754	0.0699305	GG 13_8 Naive Bayes	GG2 WGS	order	extract_label
1063	10317.X00179384	-0.543001	-0.860309	GG 13_8 Naive Bayes	GG2 WGS	species	extract_label
1064	10317.X00179385	0.91515	0.069982	GG 13_8 Naive Bayes	GG2 WGS	class	extract_label
1065	10317.X00179385	0.806231	-0.187522	GG 13_8 Naive Bayes	GG2 WGS	family	extract_label
1066	10317.X00179385	0.744053	0.0390807	GG 13_8 Naive Bayes	GG2 WGS	genus	extract_label
1067	10317.X00179385	0.563512	-0.0910575	GG 13_8 Naive Bayes	GG2 WGS	order	extract_label
1068	10317.X00179387	0.998896	0.406306	GG 13_8 Naive Bayes	GG2 WGS	class	extract_label
1069	10317.X00179387	0.998954	-0.0327221	GG 13_8 Naive Bayes	GG2 WGS	family	extract_label
1070	10317.X00179387	-0.0126512	0.127012	GG 13_8 Naive Bayes	GG2 WGS	genus	extract_label
1071	10317.X00179387	-0.0626198	-0.21871	GG 13_8 Naive Bayes	GG2 WGS	order	extract_label
1072	10317.X00179387	-0.647244	-0.866025	GG 13_8 Naive Bayes	GG2 WGS	species	extract_label
1073	10317.X00179390	0.971363	0.531055	GG 13_8 Naive Bayes	GG2 WGS	class	extract_label
1074	10317.X00179390	0.939098	-0.122288	GG 13_8 Naive Bayes	GG2 WGS	family	extract_label
1075	10317.X00179390	0.828645	0.0479706	GG 13_8 Naive Bayes	GG2 WGS	genus	extract_label
1076	10317.X00179390	0.935212	0.121533	GG 13_8 Naive Bayes	GG2 WGS	order	extract_label
1077	10317.X00179390	-0.675346	-0.888889	GG 13_8 Naive Bayes	GG2 WGS	species	extract_label
1078	10317.X00179395	0.994183	0.0258058	GG 13_8 Naive Bayes	GG2 WGS	class	extract_label
1079	10317.X00179395	0.991479	-0.199154	GG 13_8 Naive Bayes	GG2 WGS	family	extract_label
1080	10317.X00179395	0.949165	0.0692214	GG 13_8 Naive Bayes	GG2 WGS	genus	extract_label
1081	10317.X00179395	0.963776	0.137548	GG 13_8 Naive Bayes	GG2 WGS	order	extract_label
1082	10317.X00179395	-0.596337	-0.866025	GG 13_8 Naive Bayes	GG2 WGS	species	extract_label
1083	10317.X00179397	0.999828	0.0490013	GG 13_8 Naive Bayes	GG2 WGS	class	extract_label
1084	10317.X00179397	0.998456	-0.0938299	GG 13_8 Naive Bayes	GG2 WGS	family	extract_label
1085	10317.X00179397	0.958839	0.0157598	GG 13_8 Naive Bayes	GG2 WGS	genus	extract_label
1086	10317.X00179397	0.99397	-0.228067	GG 13_8 Naive Bayes	GG2 WGS	order	extract_label
1087	10317.X00179398	0.967477	-0.0338409	GG 13_8 Naive Bayes	GG2 WGS	class	extract_label
1088	10317.X00179398	0.885456	-0.16316	GG 13_8 Naive Bayes	GG2 WGS	family	extract_label
1089	10317.X00179398	0.533806	0.20172	GG 13_8 Naive Bayes	GG2 WGS	genus	extract_label
1090	10317.X00179398	0.73215	-0.156309	GG 13_8 Naive Bayes	GG2 WGS	order	extract_label
1091	10317.X00179401	0.993265	0.0621918	GG 13_8 Naive Bayes	GG2 WGS	class	extract_label
1092	10317.X00179401	0.905476	-0.122614	GG 13_8 Naive Bayes	GG2 WGS	family	extract_label
1093	10317.X00179401	0.311224	0.226315	GG 13_8 Naive Bayes	GG2 WGS	genus	extract_label
1094	10317.X00179401	0.600455	-0.261016	GG 13_8 Naive Bayes	GG2 WGS	order	extract_label
1095	10317.X00179405	0.995172	0.00540612	GG 13_8 Naive Bayes	GG2 WGS	class	extract_label
1096	10317.X00179405	0.981928	-0.124104	GG 13_8 Naive Bayes	GG2 WGS	family	extract_label
1097	10317.X00179405	0.803099	0.158273	GG 13_8 Naive Bayes	GG2 WGS	genus	extract_label
1098	10317.X00179405	0.969774	-0.114133	GG 13_8 Naive Bayes	GG2 WGS	order	extract_label
1099	10317.X00179405	-0.68986	-0.823193	GG 13_8 Naive Bayes	GG2 WGS	species	extract_label
1100	10317.X00179406	0.976273	-0.14914	GG 13_8 Naive Bayes	GG2 WGS	class	extract_label
1101	10317.X00179406	0.930024	-0.240927	GG 13_8 Naive Bayes	GG2 WGS	family	extract_label
1102	10317.X00179406	0.78703	0.19018	GG 13_8 Naive Bayes	GG2 WGS	genus	extract_label
1103	10317.X00179406	0.791904	0.000541229	GG 13_8 Naive Bayes	GG2 WGS	order	extract_label
1104	10317.X00179407	0.979317	0.185177	GG 13_8 Naive Bayes	GG2 WGS	class	extract_label
1105	10317.X00179407	0.922294	-0.101942	GG 13_8 Naive Bayes	GG2 WGS	family	extract_label
1106	10317.X00179407	0.952646	0.130991	GG 13_8 Naive Bayes	GG2 WGS	genus	extract_label
1107	10317.X00179407	0.900371	-0.182226	GG 13_8 Naive Bayes	GG2 WGS	order	extract_label
1108	10317.X00179408	0.835739	-0.1375	GG 13_8 Naive Bayes	GG2 WGS	class	extract_label
1109	10317.X00179408	0.0279728	-0.188935	GG 13_8 Naive Bayes	GG2 WGS	family	extract_label
1110	10317.X00179408	0.057629	-0.0252699	GG 13_8 Naive Bayes	GG2 WGS	genus	extract_label
1111	10317.X00179408	0.753579	-0.176591	GG 13_8 Naive Bayes	GG2 WGS	order	extract_label
1112	10317.X00179410	0.95441	0.0466761	GG 13_8 Naive Bayes	GG2 WGS	class	extract_label
1113	10317.X00179410	0.938256	0.102789	GG 13_8 Naive Bayes	GG2 WGS	family	extract_label
1114	10317.X00179410	0.888541	0.179387	GG 13_8 Naive Bayes	GG2 WGS	genus	extract_label
1115	10317.X00179410	0.883161	-0.207929	GG 13_8 Naive Bayes	GG2 WGS	order	extract_label
1116	10317.X00179410	-0.619527	-0.866025	GG 13_8 Naive Bayes	GG2 WGS	species	extract_label
1117	10317.X00179411	0.99946	-0.0536991	GG 13_8 Naive Bayes	GG2 WGS	class	extract_label
1118	10317.X00179411	0.30123	-0.315033	GG 13_8 Naive Bayes	GG2 WGS	family	extract_label
1119	10317.X00179411	0.935638	0.131319	GG 13_8 Naive Bayes	GG2 WGS	genus	extract_label
1120	10317.X00179411	0.987058	-0.0498692	GG 13_8 Naive Bayes	GG2 WGS	order	extract_label
1121	10317.X00179411	-0.484172	-0.888889	GG 13_8 Naive Bayes	GG2 WGS	species	extract_label
1122	10317.X00179414	0.998581	0.136615	GG 13_8 Naive Bayes	GG2 WGS	class	extract_label
1123	10317.X00179414	0.974681	-0.191095	GG 13_8 Naive Bayes	GG2 WGS	family	extract_label
1124	10317.X00179414	0.794563	0.12635	GG 13_8 Naive Bayes	GG2 WGS	genus	extract_label
1125	10317.X00179414	0.984658	-0.153345	GG 13_8 Naive Bayes	GG2 WGS	order	extract_label
1126	10317.X00179414	-0.65987	-0.860309	GG 13_8 Naive Bayes	GG2 WGS	species	extract_label
1127	10317.X00179416	0.991655	-0.0358515	GG 13_8 Naive Bayes	GG2 WGS	class	extract_label
1128	10317.X00179416	0.984555	-0.216539	GG 13_8 Naive Bayes	GG2 WGS	family	extract_label
1129	10317.X00179416	0.962907	0.132962	GG 13_8 Naive Bayes	GG2 WGS	genus	extract_label
1130	10317.X00179416	0.951908	0.0502917	GG 13_8 Naive Bayes	GG2 WGS	order	extract_label
1131	10317.X00179416	-0.636891	-0.888889	GG 13_8 Naive Bayes	GG2 WGS	species	extract_label
1132	10317.X00179418	0.957048	-0.10332	GG 13_8 Naive Bayes	GG2 WGS	class	extract_label
1133	10317.X00179418	0.908333	-0.281551	GG 13_8 Naive Bayes	GG2 WGS	family	extract_label
1134	10317.X00179418	0.883984	0.00246117	GG 13_8 Naive Bayes	GG2 WGS	genus	extract_label
1135	10317.X00179418	0.828201	-0.00919618	GG 13_8 Naive Bayes	GG2 WGS	order	extract_label
1136	10317.X00179418	-0.631363	-0.866025	GG 13_8 Naive Bayes	GG2 WGS	species	extract_label
1137	10317.X00179422	0.984846	-0.213111	GG 13_8 Naive Bayes	GG2 WGS	class	extract_label
1138	10317.X00179422	0.79704	-0.269704	GG 13_8 Naive Bayes	GG2 WGS	family	extract_label
1139	10317.X00179422	0.424942	0.10205	GG 13_8 Naive Bayes	GG2 WGS	genus	extract_label
1140	10317.X00179422	0.920774	-0.059304	GG 13_8 Naive Bayes	GG2 WGS	order	extract_label
1141	10317.X00179422	-0.615873	-0.866025	GG 13_8 Naive Bayes	GG2 WGS	species	extract_label
1142	10317.X00179423	0.864885	0.036641	GG 13_8 Naive Bayes	GG2 WGS	class	extract_label
1143	10317.X00179423	0.915199	-0.0989128	GG 13_8 Naive Bayes	GG2 WGS	family	extract_label
1144	10317.X00179423	0.769041	0.0478906	GG 13_8 Naive Bayes	GG2 WGS	genus	extract_label
1145	10317.X00179423	0.848457	-0.229982	GG 13_8 Naive Bayes	GG2 WGS	order	extract_label
1146	10317.X00179423	-0.637178	-0.866025	GG 13_8 Naive Bayes	GG2 WGS	species	extract_label
1147	10317.X00179428	0.994096	-0.031475	GG 13_8 Naive Bayes	GG2 WGS	class	extract_label
1148	10317.X00179428	0.952517	-0.139705	GG 13_8 Naive Bayes	GG2 WGS	family	extract_label
1149	10317.X00179428	0.882586	0.21466	GG 13_8 Naive Bayes	GG2 WGS	genus	extract_label
1150	10317.X00179428	0.919595	0.123943	GG 13_8 Naive Bayes	GG2 WGS	order	extract_label
1151	10317.X00179428	-0.698542	-0.823193	GG 13_8 Naive Bayes	GG2 WGS	species	extract_label
1152	10317.X00179429	0.981932	0.0115735	GG 13_8 Naive Bayes	GG2 WGS	class	extract_label
1153	10317.X00179429	0.938785	-0.199138	GG 13_8 Naive Bayes	GG2 WGS	family	extract_label
1154	10317.X00179429	0.848402	0.134123	GG 13_8 Naive Bayes	GG2 WGS	genus	extract_label
1155	10317.X00179429	0.652967	-0.0739813	GG 13_8 Naive Bayes	GG2 WGS	order	extract_label
1156	10317.X00179430	0.987853	0.117531	GG 13_8 Naive Bayes	GG2 WGS	class	extract_label
1157	10317.X00179430	0.989099	-0.251154	GG 13_8 Naive Bayes	GG2 WGS	family	extract_label
1158	10317.X00179430	0.848727	0.0995936	GG 13_8 Naive Bayes	GG2 WGS	genus	extract_label
1159	10317.X00179430	0.853224	-0.0747128	GG 13_8 Naive Bayes	GG2 WGS	order	extract_label
1160	10317.X00179432	0.999417	0.0870654	GG 13_8 Naive Bayes	GG2 WGS	class	extract_label
1161	10317.X00179432	0.0514364	-0.114506	GG 13_8 Naive Bayes	GG2 WGS	family	extract_label
1162	10317.X00179432	0.962991	0.222113	GG 13_8 Naive Bayes	GG2 WGS	genus	extract_label
1163	10317.X00179432	0.959331	-0.256143	GG 13_8 Naive Bayes	GG2 WGS	order	extract_label
1164	10317.X00179432	-0.512142	-0.888889	GG 13_8 Naive Bayes	GG2 WGS	species	extract_label
1165	10317.X00179434	0.974126	0.0118238	GG 13_8 Naive Bayes	GG2 WGS	class	extract_label
1166	10317.X00179434	0.94674	-0.100352	GG 13_8 Naive Bayes	GG2 WGS	family	extract_label
1167	10317.X00179434	0.934348	0.087518	GG 13_8 Naive Bayes	GG2 WGS	genus	extract_label
1168	10317.X00179434	0.607273	-0.0727909	GG 13_8 Naive Bayes	GG2 WGS	order	extract_label
1169	10317.X00179437	0.99666	-0.00238186	GG 13_8 Naive Bayes	GG2 WGS	class	extract_label
1170	10317.X00179437	0.970158	-0.124187	GG 13_8 Naive Bayes	GG2 WGS	family	extract_label
1171	10317.X00179437	0.658868	0.128268	GG 13_8 Naive Bayes	GG2 WGS	genus	extract_label
1172	10317.X00179437	0.917957	0.00988419	GG 13_8 Naive Bayes	GG2 WGS	order	extract_label
1173	10317.X00179437	-0.675256	-0.866025	GG 13_8 Naive Bayes	GG2 WGS	species	extract_label
1174	10317.X00179443	0.99419	0.0394405	GG 13_8 Naive Bayes	GG2 WGS	class	extract_label
1175	10317.X00179443	0.951649	-0.195042	GG 13_8 Naive Bayes	GG2 WGS	family	extract_label
1176	10317.X00179443	0.9004	0.0912808	GG 13_8 Naive Bayes	GG2 WGS	genus	extract_label
1177	10317.X00179443	0.973066	-0.183968	GG 13_8 Naive Bayes	GG2 WGS	order	extract_label
1178	10317.X00179443	-0.322038	-0.752669	GG 13_8 Naive Bayes	GG2 WGS	species	extract_label
1179	10317.X00179444	0.968697	0.134098	GG 13_8 Naive Bayes	GG2 WGS	class	extract_label
1180	10317.X00179444	0.893151	-0.24676	GG 13_8 Naive Bayes	GG2 WGS	family	extract_label
1181	10317.X00179444	0.734342	-0.104677	GG 13_8 Naive Bayes	GG2 WGS	genus	extract_label
1182	10317.X00179444	0.928782	0.0994284	GG 13_8 Naive Bayes	GG2 WGS	order	extract_label
1183	10317.X00179445	0.999385	0.19774	GG 13_8 Naive Bayes	GG2 WGS	class	extract_label
1184	10317.X00179445	0.95976	-0.166512	GG 13_8 Naive Bayes	GG2 WGS	family	extract_label
1185	10317.X00179445	0.896417	0.173083	GG 13_8 Naive Bayes	GG2 WGS	genus	extract_label
1186	10317.X00179445	0.986171	-0.371656	GG 13_8 Naive Bayes	GG2 WGS	order	extract_label
1187	10317.X00179445	-0.635787	-0.866025	GG 13_8 Naive Bayes	GG2 WGS	species	extract_label
1188	10317.X00179446	0.995235	-0.00936367	GG 13_8 Naive Bayes	GG2 WGS	class	extract_label
1189	10317.X00179446	0.992804	-0.15936	GG 13_8 Naive Bayes	GG2 WGS	family	extract_label
1190	10317.X00179446	0.958193	0.131045	GG 13_8 Naive Bayes	GG2 WGS	genus	extract_label
1191	10317.X00179446	0.923682	-0.15589	GG 13_8 Naive Bayes	GG2 WGS	order	extract_label
1192	10317.X00179446	-0.605768	-0.866025	GG 13_8 Naive Bayes	GG2 WGS	species	extract_label
1193	10317.X00179452	0.999918	0.482597	GG 13_8 Naive Bayes	GG2 WGS	class	extract_label
1194	10317.X00179452	0.998393	-0.0995573	GG 13_8 Naive Bayes	GG2 WGS	family	extract_label
1195	10317.X00179452	0.955693	0.0705784	GG 13_8 Naive Bayes	GG2 WGS	genus	extract_label
1196	10317.X00179452	0.999428	-0.199948	GG 13_8 Naive Bayes	GG2 WGS	order	extract_label
1197	10317.X00179452	-0.587456	-0.860309	GG 13_8 Naive Bayes	GG2 WGS	species	extract_label
1198	10317.X00179453	0.998297	-0.0595909	GG 13_8 Naive Bayes	GG2 WGS	class	extract_label
1199	10317.X00179453	0.98641	-0.203208	GG 13_8 Naive Bayes	GG2 WGS	family	extract_label
1200	10317.X00179453	0.261359	0.0894375	GG 13_8 Naive Bayes	GG2 WGS	genus	extract_label
1201	10317.X00179453	0.978564	-0.0399862	GG 13_8 Naive Bayes	GG2 WGS	order	extract_label
1202	10317.X00179453	-0.603253	-0.888889	GG 13_8 Naive Bayes	GG2 WGS	species	extract_label
1203	10317.X00179454	0.997985	0.189131	GG 13_8 Naive Bayes	GG2 WGS	class	extract_label
1204	10317.X00179454	0.996052	0.0428023	GG 13_8 Naive Bayes	GG2 WGS	family	extract_label
1205	10317.X00179454	0.944039	0.266535	GG 13_8 Naive Bayes	GG2 WGS	genus	extract_label
1206	10317.X00179454	0.980944	-0.152628	GG 13_8 Naive Bayes	GG2 WGS	order	extract_label
1207	10317.X00179454	-0.655568	-0.860309	GG 13_8 Naive Bayes	GG2 WGS	species	extract_label
1208	10317.X00179455	0.99867	-0.144749	GG 13_8 Naive Bayes	GG2 WGS	class	extract_label
1209	10317.X00179455	0.977098	-0.220223	GG 13_8 Naive Bayes	GG2 WGS	family	extract_label
1210	10317.X00179455	0.919814	0.100164	GG 13_8 Naive Bayes	GG2 WGS	genus	extract_label
1211	10317.X00179455	0.990961	-0.144847	GG 13_8 Naive Bayes	GG2 WGS	order	extract_label
1212	10317.X00179455	-0.591141	-0.860309	GG 13_8 Naive Bayes	GG2 WGS	species	extract_label
1213	10317.X00179457	0.995911	0.192844	GG 13_8 Naive Bayes	GG2 WGS	class	extract_label
1214	10317.X00179457	0.266594	-0.149737	GG 13_8 Naive Bayes	GG2 WGS	family	extract_label
1215	10317.X00179457	0.927009	0.117104	GG 13_8 Naive Bayes	GG2 WGS	genus	extract_label
1216	10317.X00179457	0.946187	-0.0289331	GG 13_8 Naive Bayes	GG2 WGS	order	extract_label
1217	10317.X00179457	-0.573075	-0.866025	GG 13_8 Naive Bayes	GG2 WGS	species	extract_label
1218	10317.X00179458	0.957053	0.236031	GG 13_8 Naive Bayes	GG2 WGS	class	extract_label
1219	10317.X00179458	0.869821	-0.0671054	GG 13_8 Naive Bayes	GG2 WGS	family	extract_label
1220	10317.X00179458	0.5983	0.0898957	GG 13_8 Naive Bayes	GG2 WGS	genus	extract_label
1221	10317.X00179458	0.91247	-0.00409944	GG 13_8 Naive Bayes	GG2 WGS	order	extract_label
1222	10317.X00179460	0.997871	-0.0547903	GG 13_8 Naive Bayes	GG2 WGS	class	extract_label
1223	10317.X00179460	0.92422	-0.213785	GG 13_8 Naive Bayes	GG2 WGS	family	extract_label
1224	10317.X00179460	0.925927	0.0827994	GG 13_8 Naive Bayes	GG2 WGS	genus	extract_label
1225	10317.X00179460	0.986938	-0.085773	GG 13_8 Naive Bayes	GG2 WGS	order	extract_label
1226	10317.X00179460	-0.619693	-0.866025	GG 13_8 Naive Bayes	GG2 WGS	species	extract_label
1227	10317.X00179463	0.925639	-0.157683	GG 13_8 Naive Bayes	GG2 WGS	class	extract_label
1228	10317.X00179463	0.858297	-0.1421	GG 13_8 Naive Bayes	GG2 WGS	family	extract_label
1229	10317.X00179463	0.619691	0.0484223	GG 13_8 Naive Bayes	GG2 WGS	genus	extract_label
1230	10317.X00179463	0.83274	-0.154906	GG 13_8 Naive Bayes	GG2 WGS	order	extract_label
1231	10317.X00179464	0.989411	0.0330624	GG 13_8 Naive Bayes	GG2 WGS	class	extract_label
1232	10317.X00179464	0.912966	-0.136492	GG 13_8 Naive Bayes	GG2 WGS	family	extract_label
1233	10317.X00179464	0.613642	0.143374	GG 13_8 Naive Bayes	GG2 WGS	genus	extract_label
1234	10317.X00179464	0.883312	-0.247015	GG 13_8 Naive Bayes	GG2 WGS	order	extract_label
1235	10317.X00179464	-0.508431	-0.81573	GG 13_8 Naive Bayes	GG2 WGS	species	extract_label
1236	10317.X00179467	0.999616	0.237748	GG 13_8 Naive Bayes	GG2 WGS	class	extract_label
1237	10317.X00179467	0.974967	-0.0694397	GG 13_8 Naive Bayes	GG2 WGS	family	extract_label
1238	10317.X00179467	0.942591	0.0373565	GG 13_8 Naive Bayes	GG2 WGS	genus	extract_label
1239	10317.X00179467	0.957777	-0.405849	GG 13_8 Naive Bayes	GG2 WGS	order	extract_label
1240	10317.X00179467	-0.610242	-0.866025	GG 13_8 Naive Bayes	GG2 WGS	species	extract_label
1241	10317.X00179468	0.973977	0.306868	GG 13_8 Naive Bayes	GG2 WGS	class	extract_label
1242	10317.X00179468	0.845047	-0.0181912	GG 13_8 Naive Bayes	GG2 WGS	family	extract_label
1243	10317.X00179468	0.68857	0.141363	GG 13_8 Naive Bayes	GG2 WGS	genus	extract_label
1244	10317.X00179468	0.731232	-0.0968044	GG 13_8 Naive Bayes	GG2 WGS	order	extract_label
1245	10317.X00179469	0.998943	-0.0431968	GG 13_8 Naive Bayes	GG2 WGS	class	extract_label
1246	10317.X00179469	0.70309	0.0260844	GG 13_8 Naive Bayes	GG2 WGS	family	extract_label
1247	10317.X00179469	0.723753	0.170288	GG 13_8 Naive Bayes	GG2 WGS	genus	extract_label
1248	10317.X00179469	0.990349	-0.256023	GG 13_8 Naive Bayes	GG2 WGS	order	extract_label
1249	10317.X00179469	-0.640972	-0.866025	GG 13_8 Naive Bayes	GG2 WGS	species	extract_label
1250	10317.X00179470	0.983832	0.134232	GG 13_8 Naive Bayes	GG2 WGS	class	extract_label
1251	10317.X00179470	0.891172	-0.266647	GG 13_8 Naive Bayes	GG2 WGS	family	extract_label
1252	10317.X00179470	0.538886	0.0880015	GG 13_8 Naive Bayes	GG2 WGS	genus	extract_label
1253	10317.X00179470	0.908216	-0.264247	GG 13_8 Naive Bayes	GG2 WGS	order	extract_label
1254	10317.X00179472	0.99402	0.255538	GG 13_8 Naive Bayes	GG2 WGS	class	extract_label
1255	10317.X00179472	0.87946	-0.236249	GG 13_8 Naive Bayes	GG2 WGS	family	extract_label
1256	10317.X00179472	0.841164	0.0600016	GG 13_8 Naive Bayes	GG2 WGS	genus	extract_label
1257	10317.X00179472	0.950175	-0.0170838	GG 13_8 Naive Bayes	GG2 WGS	order	extract_label
1258	10317.X00179472	-0.690603	-0.866025	GG 13_8 Naive Bayes	GG2 WGS	species	extract_label
1259	10317.X00179478	0.999773	0.127256	GG 13_8 Naive Bayes	GG2 WGS	class	extract_label
1260	10317.X00179478	0.589798	0.0940709	GG 13_8 Naive Bayes	GG2 WGS	family	extract_label
1261	10317.X00179478	0.945181	0.169788	GG 13_8 Naive Bayes	GG2 WGS	genus	extract_label
1262	10317.X00179478	0.989288	0.170342	GG 13_8 Naive Bayes	GG2 WGS	order	extract_label
1263	10317.X00179482	0.99796	-0.0351098	GG 13_8 Naive Bayes	GG2 WGS	class	extract_label
1264	10317.X00179482	0.989222	-0.179793	GG 13_8 Naive Bayes	GG2 WGS	family	extract_label
1265	10317.X00179482	0.974862	0.00976322	GG 13_8 Naive Bayes	GG2 WGS	genus	extract_label
1266	10317.X00179482	0.982445	-0.0695516	GG 13_8 Naive Bayes	GG2 WGS	order	extract_label
1267	10317.X00179482	-0.60101	-0.866025	GG 13_8 Naive Bayes	GG2 WGS	species	extract_label
1268	10317.X00179484	0.993529	-0.018901	GG 13_8 Naive Bayes	GG2 WGS	class	extract_label
1269	10317.X00179484	0.972302	-0.228223	GG 13_8 Naive Bayes	GG2 WGS	family	extract_label
1270	10317.X00179484	0.792456	0.170765	GG 13_8 Naive Bayes	GG2 WGS	genus	extract_label
1271	10317.X00179484	0.966802	-0.18901	GG 13_8 Naive Bayes	GG2 WGS	order	extract_label
1272	10317.X00179484	-0.642866	-0.888889	GG 13_8 Naive Bayes	GG2 WGS	species	extract_label
1273	10317.X00179487	0.994573	0.123254	GG 13_8 Naive Bayes	GG2 WGS	class	extract_label
1274	10317.X00179487	0.982158	-0.188526	GG 13_8 Naive Bayes	GG2 WGS	family	extract_label
1275	10317.X00179487	0.930756	0.154167	GG 13_8 Naive Bayes	GG2 WGS	genus	extract_label
1276	10317.X00179487	0.969254	0.0950372	GG 13_8 Naive Bayes	GG2 WGS	order	extract_label
1277	10317.X00179487	-0.480174	-0.823193	GG 13_8 Naive Bayes	GG2 WGS	species	extract_label
1278	10317.X00179489	0.932467	0.093441	GG 13_8 Naive Bayes	GG2 WGS	class	extract_label
1279	10317.X00179489	0.566578	-0.111375	GG 13_8 Naive Bayes	GG2 WGS	family	extract_label
1280	10317.X00179489	0.500443	0.0732357	GG 13_8 Naive Bayes	GG2 WGS	genus	extract_label
1281	10317.X00179489	0.678639	-0.120318	GG 13_8 Naive Bayes	GG2 WGS	order	extract_label
1282	10317.X00179491	0.997359	-0.0467908	GG 13_8 Naive Bayes	GG2 WGS	class	extract_label
1283	10317.X00179491	0.994074	-0.145426	GG 13_8 Naive Bayes	GG2 WGS	family	extract_label
1284	10317.X00179491	0.785855	0.0642071	GG 13_8 Naive Bayes	GG2 WGS	genus	extract_label
1285	10317.X00179491	0.989433	-0.0454584	GG 13_8 Naive Bayes	GG2 WGS	order	extract_label
1286	10317.X00179491	-0.632101	-0.888889	GG 13_8 Naive Bayes	GG2 WGS	species	extract_label
1287	10317.X00179492	0.998566	-0.150768	GG 13_8 Naive Bayes	GG2 WGS	class	extract_label
1288	10317.X00179492	0.893325	-0.133541	GG 13_8 Naive Bayes	GG2 WGS	family	extract_label
1289	10317.X00179492	0.754767	0.266245	GG 13_8 Naive Bayes	GG2 WGS	genus	extract_label
1290	10317.X00179492	0.979604	-0.0337866	GG 13_8 Naive Bayes	GG2 WGS	order	extract_label
1291	10317.X00179493	0.999783	0.047187	GG 13_8 Naive Bayes	GG2 WGS	class	extract_label
1292	10317.X00179493	0.985278	-0.0355772	GG 13_8 Naive Bayes	GG2 WGS	family	extract_label
1293	10317.X00179493	0.883214	0.170501	GG 13_8 Naive Bayes	GG2 WGS	genus	extract_label
1294	10317.X00179493	0.993833	-0.0654752	GG 13_8 Naive Bayes	GG2 WGS	order	extract_label
1295	10317.X00179493	-0.602542	-0.866025	GG 13_8 Naive Bayes	GG2 WGS	species	extract_label
1296	10317.X00179496	0.999781	0.0841452	GG 13_8 Naive Bayes	GG2 WGS	class	extract_label
1297	10317.X00179496	0.98934	-0.111644	GG 13_8 Naive Bayes	GG2 WGS	family	extract_label
1298	10317.X00179496	0.879844	0.184109	GG 13_8 Naive Bayes	GG2 WGS	genus	extract_label
1299	10317.X00179496	0.997319	0.267784	GG 13_8 Naive Bayes	GG2 WGS	order	extract_label
1300	10317.X00179496	-0.637615	-0.860309	GG 13_8 Naive Bayes	GG2 WGS	species	extract_label
1301	10317.X00179499	0.993831	-0.00958306	GG 13_8 Naive Bayes	GG2 WGS	class	extract_label
1302	10317.X00179499	0.954936	-0.268554	GG 13_8 Naive Bayes	GG2 WGS	family	extract_label
1303	10317.X00179499	0.237196	0.0408289	GG 13_8 Naive Bayes	GG2 WGS	genus	extract_label
1304	10317.X00179499	0.924601	-0.121664	GG 13_8 Naive Bayes	GG2 WGS	order	extract_label
1305	10317.X00179499	-0.653465	-0.866025	GG 13_8 Naive Bayes	GG2 WGS	species	extract_label
1306	10317.X00179501	0.997582	0.0648552	GG 13_8 Naive Bayes	GG2 WGS	class	extract_label
1307	10317.X00179501	0.987536	0.0880865	GG 13_8 Naive Bayes	GG2 WGS	family	extract_label
1308	10317.X00179501	0.943537	0.186208	GG 13_8 Naive Bayes	GG2 WGS	genus	extract_label
1309	10317.X00179501	0.977531	-0.0890593	GG 13_8 Naive Bayes	GG2 WGS	order	extract_label
1310	10317.X00179501	-0.699499	-0.866025	GG 13_8 Naive Bayes	GG2 WGS	species	extract_label
1311	10317.X00179502	0.995679	0.177198	GG 13_8 Naive Bayes	GG2 WGS	class	extract_label
1312	10317.X00179502	0.96894	-0.0997069	GG 13_8 Naive Bayes	GG2 WGS	family	extract_label
1313	10317.X00179502	0.52771	0.214302	GG 13_8 Naive Bayes	GG2 WGS	genus	extract_label
1314	10317.X00179502	0.986385	-0.242509	GG 13_8 Naive Bayes	GG2 WGS	order	extract_label
1315	10317.X00179502	-0.682977	-0.786567	GG 13_8 Naive Bayes	GG2 WGS	species	extract_label
1316	10317.X00179503	0.993005	0.172727	GG 13_8 Naive Bayes	GG2 WGS	class	extract_label
1317	10317.X00179503	0.988226	-0.146303	GG 13_8 Naive Bayes	GG2 WGS	family	extract_label
1318	10317.X00179503	0.981058	0.195705	GG 13_8 Naive Bayes	GG2 WGS	genus	extract_label
1319	10317.X00179503	0.958504	-0.21554	GG 13_8 Naive Bayes	GG2 WGS	order	extract_label
1320	10317.X00179503	-0.665902	-0.888889	GG 13_8 Naive Bayes	GG2 WGS	species	extract_label
1321	10317.X00179510	0.997565	0.288612	GG 13_8 Naive Bayes	GG2 WGS	class	extract_label
1322	10317.X00179510	0.99592	-0.291716	GG 13_8 Naive Bayes	GG2 WGS	family	extract_label
1323	10317.X00179510	0.996798	0.0607435	GG 13_8 Naive Bayes	GG2 WGS	genus	extract_label
1324	10317.X00179510	0.991757	0.00862899	GG 13_8 Naive Bayes	GG2 WGS	order	extract_label
1325	10317.X00179510	-0.744527	-0.888889	GG 13_8 Naive Bayes	GG2 WGS	species	extract_label
1326	10317.X00179512	0.999941	0.174656	GG 13_8 Naive Bayes	GG2 WGS	class	extract_label
1327	10317.X00179512	0.978005	-0.172005	GG 13_8 Naive Bayes	GG2 WGS	family	extract_label
1328	10317.X00179512	0.770364	0.0671822	GG 13_8 Naive Bayes	GG2 WGS	genus	extract_label
1329	10317.X00179512	0.986377	-0.159365	GG 13_8 Naive Bayes	GG2 WGS	order	extract_label
1330	10317.X00179515	0.99629	-0.00925735	GG 13_8 Naive Bayes	GG2 WGS	class	extract_label
1331	10317.X00179515	0.102721	-0.236201	GG 13_8 Naive Bayes	GG2 WGS	family	extract_label
1332	10317.X00179515	0.977268	0.204333	GG 13_8 Naive Bayes	GG2 WGS	genus	extract_label
1333	10317.X00179515	0.97862	-0.299767	GG 13_8 Naive Bayes	GG2 WGS	order	extract_label
1334	10317.X00179515	-0.356037	-0.860309	GG 13_8 Naive Bayes	GG2 WGS	species	extract_label
1335	10317.X00179518	0.987438	-0.218543	GG 13_8 Naive Bayes	GG2 WGS	class	extract_label
1336	10317.X00179518	0.959878	-0.158205	GG 13_8 Naive Bayes	GG2 WGS	family	extract_label
1337	10317.X00179518	0.894509	0.192552	GG 13_8 Naive Bayes	GG2 WGS	genus	extract_label
1338	10317.X00179518	0.978928	-0.094523	GG 13_8 Naive Bayes	GG2 WGS	order	extract_label
1339	10317.X00179518	-0.537296	-0.888889	GG 13_8 Naive Bayes	GG2 WGS	species	extract_label
1340	10317.X00179523	0.997627	0.192771	GG 13_8 Naive Bayes	GG2 WGS	class	extract_label
1341	10317.X00179523	0.974552	-0.0610069	GG 13_8 Naive Bayes	GG2 WGS	family	extract_label
1342	10317.X00179523	0.769217	0.216595	GG 13_8 Naive Bayes	GG2 WGS	genus	extract_label
1343	10317.X00179523	0.932428	-0.116083	GG 13_8 Naive Bayes	GG2 WGS	order	extract_label
1344	10317.X00179523	-0.598601	-0.860309	GG 13_8 Naive Bayes	GG2 WGS	species	extract_label
1345	10317.X00179525	0.999366	0.131692	GG 13_8 Naive Bayes	GG2 WGS	class	extract_label
1346	10317.X00179525	0.0790228	-0.257277	GG 13_8 Naive Bayes	GG2 WGS	family	extract_label
1347	10317.X00179525	0.969284	0.0923492	GG 13_8 Naive Bayes	GG2 WGS	genus	extract_label
1348	10317.X00179525	0.982826	0.0258544	GG 13_8 Naive Bayes	GG2 WGS	order	extract_label
1349	10317.X00179525	-0.5393	-0.866025	GG 13_8 Naive Bayes	GG2 WGS	species	extract_label
1350	10317.X00179526	0.994665	-0.054389	GG 13_8 Naive Bayes	GG2 WGS	class	extract_label
1351	10317.X00179526	0.832223	-0.235316	GG 13_8 Naive Bayes	GG2 WGS	family	extract_label
1352	10317.X00179526	0.601405	0.089656	GG 13_8 Naive Bayes	GG2 WGS	genus	extract_label
1353	10317.X00179526	0.643203	-0.0770598	GG 13_8 Naive Bayes	GG2 WGS	order	extract_label
1354	10317.X00179526	-0.605098	-0.866025	GG 13_8 Naive Bayes	GG2 WGS	species	extract_label
1355	10317.X00179530	0.933016	0.368539	GG 13_8 Naive Bayes	GG2 WGS	class	extract_label
1356	10317.X00179530	0.702637	-0.0948193	GG 13_8 Naive Bayes	GG2 WGS	family	extract_label
1357	10317.X00179530	0.667108	0.0496304	GG 13_8 Naive Bayes	GG2 WGS	genus	extract_label
1358	10317.X00179530	0.902733	-0.0262293	GG 13_8 Naive Bayes	GG2 WGS	order	extract_label
1359	10317.X00179530	-0.609216	-0.866025	GG 13_8 Naive Bayes	GG2 WGS	species	extract_label
1360	10317.X00179531	0.998766	0.1489	GG 13_8 Naive Bayes	GG2 WGS	class	extract_label
1361	10317.X00179531	0.996474	-0.137432	GG 13_8 Naive Bayes	GG2 WGS	family	extract_label
1362	10317.X00179531	0.91569	0.068168	GG 13_8 Naive Bayes	GG2 WGS	genus	extract_label
1363	10317.X00179531	0.994565	-0.115407	GG 13_8 Naive Bayes	GG2 WGS	order	extract_label
1364	10317.X00179531	-0.66254	-0.860309	GG 13_8 Naive Bayes	GG2 WGS	species	extract_label
1365	10317.X00179532	0.970455	0.126524	GG 13_8 Naive Bayes	GG2 WGS	class	extract_label
1366	10317.X00179532	0.79338	-0.253488	GG 13_8 Naive Bayes	GG2 WGS	family	extract_label
1367	10317.X00179532	0.792436	0.0328935	GG 13_8 Naive Bayes	GG2 WGS	genus	extract_label
1368	10317.X00179532	0.933806	0.0765487	GG 13_8 Naive Bayes	GG2 WGS	order	extract_label
1369	10317.X00179532	-0.6126	-0.866025	GG 13_8 Naive Bayes	GG2 WGS	species	extract_label
1370	10317.X00179535	0.997595	-0.114353	GG 13_8 Naive Bayes	GG2 WGS	class	extract_label
1371	10317.X00179535	0.400371	-0.278627	GG 13_8 Naive Bayes	GG2 WGS	family	extract_label
1372	10317.X00179535	0.896546	0.149169	GG 13_8 Naive Bayes	GG2 WGS	genus	extract_label
1373	10317.X00179535	0.98124	-0.19651	GG 13_8 Naive Bayes	GG2 WGS	order	extract_label
1374	10317.X00179535	-0.359581	-0.870968	GG 13_8 Naive Bayes	GG2 WGS	species	extract_label
1375	10317.X00179537	0.999713	0.0333762	GG 13_8 Naive Bayes	GG2 WGS	class	extract_label
1376	10317.X00179537	0.988635	-0.207722	GG 13_8 Naive Bayes	GG2 WGS	family	extract_label
1377	10317.X00179537	0.98909	0.0271231	GG 13_8 Naive Bayes	GG2 WGS	genus	extract_label
1378	10317.X00179537	0.994052	-0.18437	GG 13_8 Naive Bayes	GG2 WGS	order	extract_label
1379	10317.X00179537	-0.257611	-0.66898	GG 13_8 Naive Bayes	GG2 WGS	species	extract_label
1380	10317.X00179542	0.999132	0.161126	GG 13_8 Naive Bayes	GG2 WGS	class	extract_label
1381	10317.X00179542	0.197508	-0.064963	GG 13_8 Naive Bayes	GG2 WGS	family	extract_label
1382	10317.X00179542	0.975371	0.129589	GG 13_8 Naive Bayes	GG2 WGS	genus	extract_label
1383	10317.X00179542	0.991329	-0.307129	GG 13_8 Naive Bayes	GG2 WGS	order	extract_label
1384	10317.X00179542	-0.540335	-0.866025	GG 13_8 Naive Bayes	GG2 WGS	species	extract_label
1385	10317.X00179543	0.994971	0.248202	GG 13_8 Naive Bayes	GG2 WGS	class	extract_label
1386	10317.X00179543	0.984051	-0.068542	GG 13_8 Naive Bayes	GG2 WGS	family	extract_label
1387	10317.X00179543	0.672291	0.0853399	GG 13_8 Naive Bayes	GG2 WGS	genus	extract_label
1388	10317.X00179543	0.949801	-0.233273	GG 13_8 Naive Bayes	GG2 WGS	order	extract_label
1389	10317.X00179543	-0.56372	-0.888889	GG 13_8 Naive Bayes	GG2 WGS	species	extract_label
1390	10317.X00179544	0.953639	-0.0951814	GG 13_8 Naive Bayes	GG2 WGS	class	extract_label
1391	10317.X00179544	0.825666	-0.16258	GG 13_8 Naive Bayes	GG2 WGS	family	extract_label
1392	10317.X00179544	0.731943	0.201574	GG 13_8 Naive Bayes	GG2 WGS	genus	extract_label
1393	10317.X00179544	0.901503	0.0833812	GG 13_8 Naive Bayes	GG2 WGS	order	extract_label
1394	10317.X00179544	-0.674763	-0.888889	GG 13_8 Naive Bayes	GG2 WGS	species	extract_label
1395	10317.X00179546	0.999601	-0.0386389	GG 13_8 Naive Bayes	GG2 WGS	class	extract_label
1396	10317.X00179546	0.945665	-0.0542239	GG 13_8 Naive Bayes	GG2 WGS	family	extract_label
1397	10317.X00179546	0.822611	0.163422	GG 13_8 Naive Bayes	GG2 WGS	genus	extract_label
1398	10317.X00179546	0.986706	-0.257412	GG 13_8 Naive Bayes	GG2 WGS	order	extract_label
1399	10317.X00179548	0.998874	-0.129354	GG 13_8 Naive Bayes	GG2 WGS	class	extract_label
1400	10317.X00179548	0.99502	-0.111947	GG 13_8 Naive Bayes	GG2 WGS	family	extract_label
1401	10317.X00179548	0.985378	0.0807858	GG 13_8 Naive Bayes	GG2 WGS	genus	extract_label
1402	10317.X00179548	0.995552	-0.311933	GG 13_8 Naive Bayes	GG2 WGS	order	extract_label
1403	10317.X00179548	-0.700979	-0.888889	GG 13_8 Naive Bayes	GG2 WGS	species	extract_label
1404	10317.X00179549	0.998576	0.328576	GG 13_8 Naive Bayes	GG2 WGS	class	extract_label
1405	10317.X00179549	0.984424	-0.210633	GG 13_8 Naive Bayes	GG2 WGS	family	extract_label
1406	10317.X00179549	0.906965	0.0417101	GG 13_8 Naive Bayes	GG2 WGS	genus	extract_label
1407	10317.X00179549	0.970497	0.110768	GG 13_8 Naive Bayes	GG2 WGS	order	extract_label
1408	10317.X00179549	-0.565345	-0.860309	GG 13_8 Naive Bayes	GG2 WGS	species	extract_label
1409	10317.X00179558	0.982827	0.154471	GG 13_8 Naive Bayes	GG2 WGS	class	extract_label
1410	10317.X00179558	0.901354	-0.235067	GG 13_8 Naive Bayes	GG2 WGS	family	extract_label
1411	10317.X00179558	0.75849	0.230385	GG 13_8 Naive Bayes	GG2 WGS	genus	extract_label
1412	10317.X00179558	0.906164	0.0810683	GG 13_8 Naive Bayes	GG2 WGS	order	extract_label
1413	10317.X00179558	-0.62549	-0.866025	GG 13_8 Naive Bayes	GG2 WGS	species	extract_label
1414	10317.X00179560	0.986207	0.184044	GG 13_8 Naive Bayes	GG2 WGS	class	extract_label
1415	10317.X00179560	0.914294	-0.213122	GG 13_8 Naive Bayes	GG2 WGS	family	extract_label
1416	10317.X00179560	0.887745	0.236365	GG 13_8 Naive Bayes	GG2 WGS	genus	extract_label
1417	10317.X00179560	0.773303	-0.163611	GG 13_8 Naive Bayes	GG2 WGS	order	extract_label
1418	10317.X00179561	0.916767	-0.248049	GG 13_8 Naive Bayes	GG2 WGS	class	extract_label
1419	10317.X00179561	0.302302	-0.300841	GG 13_8 Naive Bayes	GG2 WGS	family	extract_label
1420	10317.X00179561	0.829598	0.219032	GG 13_8 Naive Bayes	GG2 WGS	genus	extract_label
1421	10317.X00179561	0.908529	-0.0769903	GG 13_8 Naive Bayes	GG2 WGS	order	extract_label
1422	10317.X00179561	-0.639922	-0.866025	GG 13_8 Naive Bayes	GG2 WGS	species	extract_label
1423	10317.X00179562	0.998603	0.189171	GG 13_8 Naive Bayes	GG2 WGS	class	extract_label
1424	10317.X00179562	0.954275	-0.218382	GG 13_8 Naive Bayes	GG2 WGS	family	extract_label
1425	10317.X00179562	0.64402	-0.0556587	GG 13_8 Naive Bayes	GG2 WGS	genus	extract_label
1426	10317.X00179562	0.990345	-0.0754866	GG 13_8 Naive Bayes	GG2 WGS	order	extract_label
1427	10317.X00179562	-0.78489	-0.860309	GG 13_8 Naive Bayes	GG2 WGS	species	extract_label
1428	10317.X00179563	0.992787	0.0374041	GG 13_8 Naive Bayes	GG2 WGS	class	extract_label
1429	10317.X00179563	0.965966	-0.102589	GG 13_8 Naive Bayes	GG2 WGS	family	extract_label
1430	10317.X00179563	0.923467	0.0443101	GG 13_8 Naive Bayes	GG2 WGS	genus	extract_label
1431	10317.X00179563	0.979597	0.130437	GG 13_8 Naive Bayes	GG2 WGS	order	extract_label
1432	10317.X00179563	-0.619398	-0.866025	GG 13_8 Naive Bayes	GG2 WGS	species	extract_label
1433	10317.X00179564	0.998127	0.303756	GG 13_8 Naive Bayes	GG2 WGS	class	extract_label
1434	10317.X00179564	0.988357	0.00774519	GG 13_8 Naive Bayes	GG2 WGS	family	extract_label
1435	10317.X00179564	0.543005	-0.00197438	GG 13_8 Naive Bayes	GG2 WGS	genus	extract_label
1436	10317.X00179564	0.991007	-0.183824	GG 13_8 Naive Bayes	GG2 WGS	order	extract_label
1437	10317.X00179564	-0.737254	-0.866025	GG 13_8 Naive Bayes	GG2 WGS	species	extract_label
1438	10317.X00179565	0.965622	0.631461	GG 13_8 Naive Bayes	GG2 WGS	class	extract_label
1439	10317.X00179565	0.963317	0.0023422	GG 13_8 Naive Bayes	GG2 WGS	family	extract_label
1440	10317.X00179565	0.677559	0.118176	GG 13_8 Naive Bayes	GG2 WGS	genus	extract_label
1441	10317.X00179565	0.710783	-0.131644	GG 13_8 Naive Bayes	GG2 WGS	order	extract_label
1442	10317.X00179567	0.997996	0.481481	GG 13_8 Naive Bayes	GG2 WGS	class	extract_label
1443	10317.X00179567	0.998079	-0.121283	GG 13_8 Naive Bayes	GG2 WGS	family	extract_label
1444	10317.X00179567	0.832371	0.0281487	GG 13_8 Naive Bayes	GG2 WGS	genus	extract_label
1445	10317.X00179567	0.976782	-0.184097	GG 13_8 Naive Bayes	GG2 WGS	order	extract_label
1446	10317.X00179567	-0.592312	-0.888889	GG 13_8 Naive Bayes	GG2 WGS	species	extract_label
1447	10317.X00179569	0.949418	0.268667	GG 13_8 Naive Bayes	GG2 WGS	class	extract_label
1448	10317.X00179569	0.951226	-0.130065	GG 13_8 Naive Bayes	GG2 WGS	family	extract_label
1449	10317.X00179569	0.546216	0.170068	GG 13_8 Naive Bayes	GG2 WGS	genus	extract_label
1450	10317.X00179569	0.786785	-0.164519	GG 13_8 Naive Bayes	GG2 WGS	order	extract_label
1451	10317.X00179569	-0.70396	-0.866025	GG 13_8 Naive Bayes	GG2 WGS	species	extract_label
1452	10317.X00179572	0.989457	-0.0472125	GG 13_8 Naive Bayes	GG2 WGS	class	extract_label
1453	10317.X00179572	0.98511	0.00538339	GG 13_8 Naive Bayes	GG2 WGS	family	extract_label
1454	10317.X00179572	0.563475	0.205063	GG 13_8 Naive Bayes	GG2 WGS	genus	extract_label
1455	10317.X00179572	0.953281	0.071025	GG 13_8 Naive Bayes	GG2 WGS	order	extract_label
1456	10317.X00179572	-0.687053	-0.866025	GG 13_8 Naive Bayes	GG2 WGS	species	extract_label
1457	10317.X00179574	0.992701	0.31025	GG 13_8 Naive Bayes	GG2 WGS	class	extract_label
1458	10317.X00179574	0.984104	-0.0991597	GG 13_8 Naive Bayes	GG2 WGS	family	extract_label
1459	10317.X00179574	0.910232	0.0835447	GG 13_8 Naive Bayes	GG2 WGS	genus	extract_label
1460	10317.X00179574	0.901715	-0.0059544	GG 13_8 Naive Bayes	GG2 WGS	order	extract_label
1461	10317.X00179574	-0.682734	-0.866025	GG 13_8 Naive Bayes	GG2 WGS	species	extract_label
1462	10317.X00179575	0.9737	0.0143991	GG 13_8 Naive Bayes	GG2 WGS	class	extract_label
1463	10317.X00179575	0.916518	-0.17678	GG 13_8 Naive Bayes	GG2 WGS	family	extract_label
1464	10317.X00179575	0.636915	0.0145871	GG 13_8 Naive Bayes	GG2 WGS	genus	extract_label
1465	10317.X00179575	0.835872	-0.233689	GG 13_8 Naive Bayes	GG2 WGS	order	extract_label
1466	10317.X00179575	-0.623298	-0.866025	GG 13_8 Naive Bayes	GG2 WGS	species	extract_label
1467	10317.X00179577	0.862663	0.00411818	GG 13_8 Naive Bayes	GG2 WGS	class	extract_label
1468	10317.X00179577	0.323899	-0.134298	GG 13_8 Naive Bayes	GG2 WGS	family	extract_label
1469	10317.X00179577	0.0427602	0.0984277	GG 13_8 Naive Bayes	GG2 WGS	genus	extract_label
1470	10317.X00179577	0.203368	-0.0729669	GG 13_8 Naive Bayes	GG2 WGS	order	extract_label
1471	10317.X00179579	0.993031	0.101837	GG 13_8 Naive Bayes	GG2 WGS	class	extract_label
1472	10317.X00179579	0.985223	-0.101561	GG 13_8 Naive Bayes	GG2 WGS	family	extract_label
1473	10317.X00179579	0.963079	0.0492717	GG 13_8 Naive Bayes	GG2 WGS	genus	extract_label
1474	10317.X00179579	0.939699	-0.162161	GG 13_8 Naive Bayes	GG2 WGS	order	extract_label
1475	10317.X00179579	-0.67146	-0.866025	GG 13_8 Naive Bayes	GG2 WGS	species	extract_label
1476	10317.X00179580	0.994589	-0.12898	GG 13_8 Naive Bayes	GG2 WGS	class	extract_label
1477	10317.X00179580	0.923068	-0.203709	GG 13_8 Naive Bayes	GG2 WGS	family	extract_label
1478	10317.X00179580	0.824	0.0672605	GG 13_8 Naive Bayes	GG2 WGS	genus	extract_label
1479	10317.X00179580	0.894253	-0.153911	GG 13_8 Naive Bayes	GG2 WGS	order	extract_label
1480	10317.X00179580	-0.633081	-0.866025	GG 13_8 Naive Bayes	GG2 WGS	species	extract_label
1481	10317.X00179581	0.995205	0.268833	GG 13_8 Naive Bayes	GG2 WGS	class	extract_label
1482	10317.X00179581	0.651968	0.0716145	GG 13_8 Naive Bayes	GG2 WGS	family	extract_label
1483	10317.X00179581	0.644402	0.105437	GG 13_8 Naive Bayes	GG2 WGS	genus	extract_label
1484	10317.X00179581	0.935051	-0.143762	GG 13_8 Naive Bayes	GG2 WGS	order	extract_label
1485	10317.X00179581	-0.63637	-0.866025	GG 13_8 Naive Bayes	GG2 WGS	species	extract_label
1486	10317.X00179582	0.997024	0.048795	GG 13_8 Naive Bayes	GG2 WGS	class	extract_label
1487	10317.X00179582	0.777783	-0.200109	GG 13_8 Naive Bayes	GG2 WGS	family	extract_label
1488	10317.X00179582	0.657806	-0.0977292	GG 13_8 Naive Bayes	GG2 WGS	genus	extract_label
1489	10317.X00179582	0.957363	-0.204212	GG 13_8 Naive Bayes	GG2 WGS	order	extract_label
1490	10317.X00179583	0.643359	0.0630454	GG 13_8 Naive Bayes	GG2 WGS	class	extract_label
1491	10317.X00179583	0.289424	-0.0461811	GG 13_8 Naive Bayes	GG2 WGS	family	extract_label
1492	10317.X00179583	0.64521	0.240354	GG 13_8 Naive Bayes	GG2 WGS	genus	extract_label
1493	10317.X00179583	0.246347	-0.0599349	GG 13_8 Naive Bayes	GG2 WGS	order	extract_label
1494	10317.X00179583	-0.584487	-0.866025	GG 13_8 Naive Bayes	GG2 WGS	species	extract_label
1495	10317.X00179589	0.999177	-0.122365	GG 13_8 Naive Bayes	GG2 WGS	class	extract_label
1496	10317.X00179589	0.906251	-0.197512	GG 13_8 Naive Bayes	GG2 WGS	family	extract_label
1497	10317.X00179589	0.241872	0.190764	GG 13_8 Naive Bayes	GG2 WGS	genus	extract_label
1498	10317.X00179589	0.983682	-0.0655337	GG 13_8 Naive Bayes	GG2 WGS	order	extract_label
1499	10317.X00179589	-0.639864	-0.860309	GG 13_8 Naive Bayes	GG2 WGS	species	extract_label
1500	10317.X00179590	0.983983	0.350716	GG 13_8 Naive Bayes	GG2 WGS	class	extract_label
1501	10317.X00179590	0.880276	-0.240913	GG 13_8 Naive Bayes	GG2 WGS	family	extract_label
1502	10317.X00179590	0.708093	0.0585396	GG 13_8 Naive Bayes	GG2 WGS	genus	extract_label
1503	10317.X00179590	0.836579	-0.128343	GG 13_8 Naive Bayes	GG2 WGS	order	extract_label
1504	10317.X00179591	0.99165	0.471277	GG 13_8 Naive Bayes	GG2 WGS	class	extract_label
1505	10317.X00179591	0.975902	-0.260574	GG 13_8 Naive Bayes	GG2 WGS	family	extract_label
1506	10317.X00179591	0.871323	0.161286	GG 13_8 Naive Bayes	GG2 WGS	genus	extract_label
1507	10317.X00179591	0.923589	-0.0458639	GG 13_8 Naive Bayes	GG2 WGS	order	extract_label
1508	10317.X00179591	-0.623255	-0.888889	GG 13_8 Naive Bayes	GG2 WGS	species	extract_label
1509	10317.X00179592	0.993877	0.124292	GG 13_8 Naive Bayes	GG2 WGS	class	extract_label
1510	10317.X00179592	0.969674	0.00246233	GG 13_8 Naive Bayes	GG2 WGS	family	extract_label
1511	10317.X00179592	0.767869	0.184123	GG 13_8 Naive Bayes	GG2 WGS	genus	extract_label
1512	10317.X00179592	0.971944	-0.0775879	GG 13_8 Naive Bayes	GG2 WGS	order	extract_label
1513	10317.X00179592	-0.635923	-0.888889	GG 13_8 Naive Bayes	GG2 WGS	species	extract_label
1514	10317.X00179596	0.999049	-0.158386	GG 13_8 Naive Bayes	GG2 WGS	class	extract_label
1515	10317.X00179596	0.982696	-0.00794513	GG 13_8 Naive Bayes	GG2 WGS	family	extract_label
1516	10317.X00179596	0.855502	-0.000662012	GG 13_8 Naive Bayes	GG2 WGS	genus	extract_label
1517	10317.X00179596	0.990935	-0.13878	GG 13_8 Naive Bayes	GG2 WGS	order	extract_label
1518	10317.X00179596	-0.579772	-0.823193	GG 13_8 Naive Bayes	GG2 WGS	species	extract_label
1519	10317.X00179598	0.896751	0.0322768	GG 13_8 Naive Bayes	GG2 WGS	class	extract_label
1520	10317.X00179598	0.843994	-0.22068	GG 13_8 Naive Bayes	GG2 WGS	family	extract_label
1521	10317.X00179598	0.734803	0.194424	GG 13_8 Naive Bayes	GG2 WGS	genus	extract_label
1522	10317.X00179598	0.579649	-0.204266	GG 13_8 Naive Bayes	GG2 WGS	order	extract_label
1523	10317.X00179599	0.987067	0.185934	GG 13_8 Naive Bayes	GG2 WGS	class	extract_label
1524	10317.X00179599	0.978886	-0.120699	GG 13_8 Naive Bayes	GG2 WGS	family	extract_label
1525	10317.X00179599	0.74344	0.279073	GG 13_8 Naive Bayes	GG2 WGS	genus	extract_label
1526	10317.X00179599	0.950917	0.00358748	GG 13_8 Naive Bayes	GG2 WGS	order	extract_label
1527	10317.X00179599	-0.631284	-0.888889	GG 13_8 Naive Bayes	GG2 WGS	species	extract_label
1528	10317.X00179601	0.999296	0.201787	GG 13_8 Naive Bayes	GG2 WGS	class	extract_label
1529	10317.X00179601	0.994009	-0.131217	GG 13_8 Naive Bayes	GG2 WGS	family	extract_label
1530	10317.X00179601	0.898585	0.257091	GG 13_8 Naive Bayes	GG2 WGS	genus	extract_label
1531	10317.X00179601	0.996763	0.162525	GG 13_8 Naive Bayes	GG2 WGS	order	extract_label
1532	10317.X00179601	-0.475948	-0.823193	GG 13_8 Naive Bayes	GG2 WGS	species	extract_label
1533	10317.X00179602	0.972598	0.00363025	GG 13_8 Naive Bayes	GG2 WGS	class	extract_label
1534	10317.X00179602	0.932207	-0.199713	GG 13_8 Naive Bayes	GG2 WGS	family	extract_label
1535	10317.X00179602	0.585163	0.12714	GG 13_8 Naive Bayes	GG2 WGS	genus	extract_label
1536	10317.X00179602	0.228879	0.132858	GG 13_8 Naive Bayes	GG2 WGS	order	extract_label
1537	10317.X00179603	0.971976	0.0190626	GG 13_8 Naive Bayes	GG2 WGS	class	extract_label
1538	10317.X00179603	0.580071	-0.333775	GG 13_8 Naive Bayes	GG2 WGS	family	extract_label
1539	10317.X00179603	0.369132	0.13819	GG 13_8 Naive Bayes	GG2 WGS	genus	extract_label
1540	10317.X00179603	0.804717	0.0591891	GG 13_8 Naive Bayes	GG2 WGS	order	extract_label
1541	10317.X00179605	0.9982	-0.110352	GG 13_8 Naive Bayes	GG2 WGS	class	extract_label
1542	10317.X00179605	0.475333	-0.092369	GG 13_8 Naive Bayes	GG2 WGS	family	extract_label
1543	10317.X00179605	0.813041	0.236193	GG 13_8 Naive Bayes	GG2 WGS	genus	extract_label
1544	10317.X00179605	0.986573	-0.013789	GG 13_8 Naive Bayes	GG2 WGS	order	extract_label
1545	10317.X00179605	-0.491436	-0.860309	GG 13_8 Naive Bayes	GG2 WGS	species	extract_label
1546	10317.X00179606	0.993328	-0.00648308	GG 13_8 Naive Bayes	GG2 WGS	class	extract_label
1547	10317.X00179606	0.974536	-0.118125	GG 13_8 Naive Bayes	GG2 WGS	family	extract_label
1548	10317.X00179606	0.83778	0.145721	GG 13_8 Naive Bayes	GG2 WGS	genus	extract_label
1549	10317.X00179606	0.983541	-0.0271158	GG 13_8 Naive Bayes	GG2 WGS	order	extract_label
1550	10317.X00179606	-0.668564	-0.860309	GG 13_8 Naive Bayes	GG2 WGS	species	extract_label
1551	10317.X00179607	0.999655	0.0917662	GG 13_8 Naive Bayes	GG2 WGS	class	extract_label
1552	10317.X00179607	0.999157	0.1292	GG 13_8 Naive Bayes	GG2 WGS	family	extract_label
1553	10317.X00179607	0.849551	0.0123391	GG 13_8 Naive Bayes	GG2 WGS	genus	extract_label
1554	10317.X00179607	0.997954	-0.282196	GG 13_8 Naive Bayes	GG2 WGS	order	extract_label
1555	10317.X00179609	0.999881	0.165145	GG 13_8 Naive Bayes	GG2 WGS	class	extract_label
1556	10317.X00179609	0.223885	-0.0461773	GG 13_8 Naive Bayes	GG2 WGS	family	extract_label
1557	10317.X00179609	0.962459	0.197475	GG 13_8 Naive Bayes	GG2 WGS	genus	extract_label
1558	10317.X00179609	0.973634	-0.192136	GG 13_8 Naive Bayes	GG2 WGS	order	extract_label
1559	10317.X00179609	-0.334685	-0.860309	GG 13_8 Naive Bayes	GG2 WGS	species	extract_label
1560	10317.X00179612	0.989668	0.130659	GG 13_8 Naive Bayes	GG2 WGS	class	extract_label
1561	10317.X00179612	0.987147	-0.0945725	GG 13_8 Naive Bayes	GG2 WGS	family	extract_label
1562	10317.X00179612	0.432043	0.131657	GG 13_8 Naive Bayes	GG2 WGS	genus	extract_label
1563	10317.X00179612	0.410967	-0.00457171	GG 13_8 Naive Bayes	GG2 WGS	order	extract_label
1564	10317.X00179612	-0.594425	-0.866025	GG 13_8 Naive Bayes	GG2 WGS	species	extract_label
1565	10317.X00179613	0.997136	-0.0471932	GG 13_8 Naive Bayes	GG2 WGS	class	extract_label
1566	10317.X00179613	0.961634	-0.0939946	GG 13_8 Naive Bayes	GG2 WGS	family	extract_label
1567	10317.X00179613	0.63576	0.235177	GG 13_8 Naive Bayes	GG2 WGS	genus	extract_label
1568	10317.X00179613	0.981605	0.0940244	GG 13_8 Naive Bayes	GG2 WGS	order	extract_label
1569	10317.X00179613	-0.678389	-0.888889	GG 13_8 Naive Bayes	GG2 WGS	species	extract_label
1570	10317.X00179616	0.98929	0.237037	GG 13_8 Naive Bayes	GG2 WGS	class	extract_label
1571	10317.X00179616	0.98794	0.119246	GG 13_8 Naive Bayes	GG2 WGS	family	extract_label
1572	10317.X00179616	0.75673	0.0723629	GG 13_8 Naive Bayes	GG2 WGS	genus	extract_label
1573	10317.X00179616	0.691457	-0.171801	GG 13_8 Naive Bayes	GG2 WGS	order	extract_label
1574	10317.X00179616	-0.689574	-0.866025	GG 13_8 Naive Bayes	GG2 WGS	species	extract_label
1575	10317.X00179619	0.987709	0.300859	GG 13_8 Naive Bayes	GG2 WGS	class	extract_label
1576	10317.X00179619	0.93609	-0.333342	GG 13_8 Naive Bayes	GG2 WGS	family	extract_label
1577	10317.X00179619	0.601541	0.140856	GG 13_8 Naive Bayes	GG2 WGS	genus	extract_label
1578	10317.X00179619	0.898147	-0.00839672	GG 13_8 Naive Bayes	GG2 WGS	order	extract_label
1579	10317.X00179619	-0.658249	-0.860309	GG 13_8 Naive Bayes	GG2 WGS	species	extract_label
1580	10317.X00179620	0.999431	0.471713	GG 13_8 Naive Bayes	GG2 WGS	class	extract_label
1581	10317.X00179620	0.996597	0.0798034	GG 13_8 Naive Bayes	GG2 WGS	family	extract_label
1582	10317.X00179620	0.917323	0.254922	GG 13_8 Naive Bayes	GG2 WGS	genus	extract_label
1583	10317.X00179620	0.973873	-0.143253	GG 13_8 Naive Bayes	GG2 WGS	order	extract_label
1584	10317.X00179620	-0.666631	-0.860309	GG 13_8 Naive Bayes	GG2 WGS	species	extract_label
1585	10317.X00179621	0.994512	0.0806586	GG 13_8 Naive Bayes	GG2 WGS	class	extract_label
1586	10317.X00179621	0.972033	-0.300702	GG 13_8 Naive Bayes	GG2 WGS	family	extract_label
1587	10317.X00179621	0.913143	0.0937595	GG 13_8 Naive Bayes	GG2 WGS	genus	extract_label
1588	10317.X00179621	0.977593	-0.0205884	GG 13_8 Naive Bayes	GG2 WGS	order	extract_label
1589	10317.X00179621	-0.627589	-0.860309	GG 13_8 Naive Bayes	GG2 WGS	species	extract_label
1590	10317.X00179622	0.999497	0.352088	GG 13_8 Naive Bayes	GG2 WGS	class	extract_label
1591	10317.X00179622	0.107383	-0.127469	GG 13_8 Naive Bayes	GG2 WGS	family	extract_label
1592	10317.X00179622	0.996034	0.226486	GG 13_8 Naive Bayes	GG2 WGS	genus	extract_label
1593	10317.X00179622	0.996189	-0.12771	GG 13_8 Naive Bayes	GG2 WGS	order	extract_label
1594	10317.X00179622	-0.538065	-0.866025	GG 13_8 Naive Bayes	GG2 WGS	species	extract_label
1595	10317.X00179623	0.997019	0.00649822	GG 13_8 Naive Bayes	GG2 WGS	class	extract_label
1596	10317.X00179623	0.975856	0.021887	GG 13_8 Naive Bayes	GG2 WGS	family	extract_label
1597	10317.X00179623	0.831366	0.128627	GG 13_8 Naive Bayes	GG2 WGS	genus	extract_label
1598	10317.X00179623	0.905369	-0.265513	GG 13_8 Naive Bayes	GG2 WGS	order	extract_label
1599	10317.X00179623	-0.688356	-0.888889	GG 13_8 Naive Bayes	GG2 WGS	species	extract_label
1600	10317.X00179628	0.978905	0.0852642	GG 13_8 Naive Bayes	GG2 WGS	class	extract_label
1601	10317.X00179628	0.936617	-0.22497	GG 13_8 Naive Bayes	GG2 WGS	family	extract_label
1602	10317.X00179628	0.924988	0.252042	GG 13_8 Naive Bayes	GG2 WGS	genus	extract_label
1603	10317.X00179628	0.971941	0.0135761	GG 13_8 Naive Bayes	GG2 WGS	order	extract_label
1604	10317.X00179628	-0.661082	-0.866025	GG 13_8 Naive Bayes	GG2 WGS	species	extract_label
1605	10317.X00179630	0.99573	0.227011	GG 13_8 Naive Bayes	GG2 WGS	class	extract_label
1606	10317.X00179630	0.990468	-0.0285835	GG 13_8 Naive Bayes	GG2 WGS	family	extract_label
1607	10317.X00179630	0.961531	0.0627511	GG 13_8 Naive Bayes	GG2 WGS	genus	extract_label
1608	10317.X00179630	0.977244	0.000545857	GG 13_8 Naive Bayes	GG2 WGS	order	extract_label
1609	10317.X00179630	-0.647093	-0.866025	GG 13_8 Naive Bayes	GG2 WGS	species	extract_label
1610	10317.X00179631	0.983804	0.327829	GG 13_8 Naive Bayes	GG2 WGS	class	extract_label
1611	10317.X00179631	0.949836	-0.184568	GG 13_8 Naive Bayes	GG2 WGS	family	extract_label
1612	10317.X00179631	0.901344	0.1602	GG 13_8 Naive Bayes	GG2 WGS	genus	extract_label
1613	10317.X00179631	0.947738	-0.0218989	GG 13_8 Naive Bayes	GG2 WGS	order	extract_label
1614	10317.X00179631	-0.668866	-0.866025	GG 13_8 Naive Bayes	GG2 WGS	species	extract_label
1615	10317.X00179632	0.733767	-0.126009	GG 13_8 Naive Bayes	GG2 WGS	class	extract_label
1616	10317.X00179632	0.60872	-0.292122	GG 13_8 Naive Bayes	GG2 WGS	family	extract_label
1617	10317.X00179632	0.455606	0.11431	GG 13_8 Naive Bayes	GG2 WGS	genus	extract_label
1618	10317.X00179632	0.510636	-0.0137831	GG 13_8 Naive Bayes	GG2 WGS	order	extract_label
1619	10317.X00179632	-0.628432	-0.866025	GG 13_8 Naive Bayes	GG2 WGS	species	extract_label
1620	10317.X00179633	0.979857	0.204387	GG 13_8 Naive Bayes	GG2 WGS	class	extract_label
1621	10317.X00179633	0.896419	-0.211476	GG 13_8 Naive Bayes	GG2 WGS	family	extract_label
1622	10317.X00179633	0.827518	0.0970692	GG 13_8 Naive Bayes	GG2 WGS	genus	extract_label
1623	10317.X00179633	0.957053	-0.0472218	GG 13_8 Naive Bayes	GG2 WGS	order	extract_label
1624	10317.X00179633	-0.616308	-0.866025	GG 13_8 Naive Bayes	GG2 WGS	species	extract_label
1625	10317.X00179634	0.997202	0.286889	GG 13_8 Naive Bayes	GG2 WGS	class	extract_label
1626	10317.X00179634	0.984381	-0.125424	GG 13_8 Naive Bayes	GG2 WGS	family	extract_label
1627	10317.X00179634	0.857581	0.110872	GG 13_8 Naive Bayes	GG2 WGS	genus	extract_label
1628	10317.X00179634	0.985523	0.0266619	GG 13_8 Naive Bayes	GG2 WGS	order	extract_label
1629	10317.X00179634	-0.418969	-0.792617	GG 13_8 Naive Bayes	GG2 WGS	species	extract_label
1630	10317.X00179638	0.994618	-0.0937533	GG 13_8 Naive Bayes	GG2 WGS	class	extract_label
1631	10317.X00179638	0.282661	-0.228893	GG 13_8 Naive Bayes	GG2 WGS	family	extract_label
1632	10317.X00179638	0.976328	0.185291	GG 13_8 Naive Bayes	GG2 WGS	genus	extract_label
1633	10317.X00179638	0.780018	-0.0952685	GG 13_8 Naive Bayes	GG2 WGS	order	extract_label
1634	10317.X00179638	-0.545902	-0.866025	GG 13_8 Naive Bayes	GG2 WGS	species	extract_label
1635	10317.X00179639	0.98119	0.132116	GG 13_8 Naive Bayes	GG2 WGS	class	extract_label
1636	10317.X00179639	0.89869	-0.197327	GG 13_8 Naive Bayes	GG2 WGS	family	extract_label
1637	10317.X00179639	0.77032	0.0587104	GG 13_8 Naive Bayes	GG2 WGS	genus	extract_label
1638	10317.X00179639	0.857676	-0.0156727	GG 13_8 Naive Bayes	GG2 WGS	order	extract_label
1639	10317.X00179639	-0.608915	-0.866025	GG 13_8 Naive Bayes	GG2 WGS	species	extract_label
1640	10317.X00179642	0.999585	0.167256	GG 13_8 Naive Bayes	GG2 WGS	class	extract_label
1641	10317.X00179642	0.993986	-0.0576199	GG 13_8 Naive Bayes	GG2 WGS	family	extract_label
1642	10317.X00179642	0.775368	0.212217	GG 13_8 Naive Bayes	GG2 WGS	genus	extract_label
1643	10317.X00179642	0.988525	-0.096273	GG 13_8 Naive Bayes	GG2 WGS	order	extract_label
1644	10317.X00179642	-0.708384	-0.823193	GG 13_8 Naive Bayes	GG2 WGS	species	extract_label
1645	10317.X00179645	0.988891	0.045291	GG 13_8 Naive Bayes	GG2 WGS	class	extract_label
1646	10317.X00179645	0.986959	-0.174058	GG 13_8 Naive Bayes	GG2 WGS	family	extract_label
1647	10317.X00179645	0.936362	0.144857	GG 13_8 Naive Bayes	GG2 WGS	genus	extract_label
1648	10317.X00179645	0.966848	0.0276927	GG 13_8 Naive Bayes	GG2 WGS	order	extract_label
1649	10317.X00179645	-0.690467	-0.866025	GG 13_8 Naive Bayes	GG2 WGS	species	extract_label
1650	10317.X00179650	0.999442	0.147846	GG 13_8 Naive Bayes	GG2 WGS	class	extract_label
1651	10317.X00179650	0.978133	-0.187626	GG 13_8 Naive Bayes	GG2 WGS	family	extract_label
1652	10317.X00179650	0.922977	-0.153815	GG 13_8 Naive Bayes	GG2 WGS	genus	extract_label
1653	10317.X00179650	0.9934	-0.369193	GG 13_8 Naive Bayes	GG2 WGS	order	extract_label
1654	10317.X00179650	-0.676728	-0.866025	GG 13_8 Naive Bayes	GG2 WGS	species	extract_label
1655	10317.X00179651	0.999374	-0.0154315	GG 13_8 Naive Bayes	GG2 WGS	class	extract_label
1656	10317.X00179651	0.981489	-0.124956	GG 13_8 Naive Bayes	GG2 WGS	family	extract_label
1657	10317.X00179651	0.777654	0.177607	GG 13_8 Naive Bayes	GG2 WGS	genus	extract_label
1658	10317.X00179651	0.958119	-0.212096	GG 13_8 Naive Bayes	GG2 WGS	order	extract_label
1659	10317.X00179651	-0.661937	-0.888889	GG 13_8 Naive Bayes	GG2 WGS	species	extract_label
1660	10317.X00179653	0.989704	0.107208	GG 13_8 Naive Bayes	GG2 WGS	class	extract_label
1661	10317.X00179653	0.900379	-0.185431	GG 13_8 Naive Bayes	GG2 WGS	family	extract_label
1662	10317.X00179653	0.803132	0.165412	GG 13_8 Naive Bayes	GG2 WGS	genus	extract_label
1663	10317.X00179653	0.973141	-0.00156056	GG 13_8 Naive Bayes	GG2 WGS	order	extract_label
1664	10317.X00179653	-0.646397	-0.860309	GG 13_8 Naive Bayes	GG2 WGS	species	extract_label
1665	10317.X00179654	0.993456	-0.144106	GG 13_8 Naive Bayes	GG2 WGS	class	extract_label
1666	10317.X00179654	0.93256	-0.168702	GG 13_8 Naive Bayes	GG2 WGS	family	extract_label
1667	10317.X00179654	0.87605	0.136741	GG 13_8 Naive Bayes	GG2 WGS	genus	extract_label
1668	10317.X00179654	0.984409	-0.208558	GG 13_8 Naive Bayes	GG2 WGS	order	extract_label
1669	10317.X00179654	-0.671947	-0.823193	GG 13_8 Naive Bayes	GG2 WGS	species	extract_label
1670	10317.X00179655	0.99933	0.151674	GG 13_8 Naive Bayes	GG2 WGS	class	extract_label
1671	10317.X00179655	0.926044	-0.0254857	GG 13_8 Naive Bayes	GG2 WGS	family	extract_label
1672	10317.X00179655	0.620188	0.279698	GG 13_8 Naive Bayes	GG2 WGS	genus	extract_label
1673	10317.X00179655	0.950265	-0.0724452	GG 13_8 Naive Bayes	GG2 WGS	order	extract_label
1674	10317.X00179655	-0.619975	-0.888889	GG 13_8 Naive Bayes	GG2 WGS	species	extract_label
1675	10317.X00179656	0.994682	-0.0166821	GG 13_8 Naive Bayes	GG2 WGS	class	extract_label
1676	10317.X00179656	0.970294	-0.175683	GG 13_8 Naive Bayes	GG2 WGS	family	extract_label
1677	10317.X00179656	0.759327	0.203044	GG 13_8 Naive Bayes	GG2 WGS	genus	extract_label
1678	10317.X00179656	0.983309	-0.0254219	GG 13_8 Naive Bayes	GG2 WGS	order	extract_label
1679	10317.X00179656	-0.660781	-0.888889	GG 13_8 Naive Bayes	GG2 WGS	species	extract_label
1680	10317.X00179657	0.999422	-0.281499	GG 13_8 Naive Bayes	GG2 WGS	class	extract_label
1681	10317.X00179657	0.159381	-0.0234036	GG 13_8 Naive Bayes	GG2 WGS	family	extract_label
1682	10317.X00179657	0.940827	0.261184	GG 13_8 Naive Bayes	GG2 WGS	genus	extract_label
1683	10317.X00179657	0.994975	-0.00664541	GG 13_8 Naive Bayes	GG2 WGS	order	extract_label
1684	10317.X00179657	-0.553222	-0.866025	GG 13_8 Naive Bayes	GG2 WGS	species	extract_label
1685	10317.X00179658	0.991045	-0.0748733	GG 13_8 Naive Bayes	GG2 WGS	class	extract_label
1686	10317.X00179658	0.913249	-0.145418	GG 13_8 Naive Bayes	GG2 WGS	family	extract_label
1687	10317.X00179658	0.723963	0.10128	GG 13_8 Naive Bayes	GG2 WGS	genus	extract_label
1688	10317.X00179658	0.875134	-0.00569333	GG 13_8 Naive Bayes	GG2 WGS	order	extract_label
1689	10317.X00179658	-0.638908	-0.888889	GG 13_8 Naive Bayes	GG2 WGS	species	extract_label
1690	10317.X00179661	0.98772	0.224532	GG 13_8 Naive Bayes	GG2 WGS	class	extract_label
1691	10317.X00179661	0.807636	-0.284222	GG 13_8 Naive Bayes	GG2 WGS	family	extract_label
1692	10317.X00179661	0.831329	0.118523	GG 13_8 Naive Bayes	GG2 WGS	genus	extract_label
1693	10317.X00179661	0.975004	0.127582	GG 13_8 Naive Bayes	GG2 WGS	order	extract_label
1694	10317.X00179661	-0.59646	-0.866025	GG 13_8 Naive Bayes	GG2 WGS	species	extract_label
1695	10317.X00179664	0.986455	0.0322888	GG 13_8 Naive Bayes	GG2 WGS	class	extract_label
1696	10317.X00179664	0.976694	-0.0874898	GG 13_8 Naive Bayes	GG2 WGS	family	extract_label
1697	10317.X00179664	0.97414	0.0891244	GG 13_8 Naive Bayes	GG2 WGS	genus	extract_label
1698	10317.X00179664	0.958386	-0.306594	GG 13_8 Naive Bayes	GG2 WGS	order	extract_label
1699	10317.X00179664	-0.573269	-0.888889	GG 13_8 Naive Bayes	GG2 WGS	species	extract_label
1700	10317.X00179665	0.998802	0.0677434	GG 13_8 Naive Bayes	GG2 WGS	class	extract_label
1701	10317.X00179665	0.264269	-0.189979	GG 13_8 Naive Bayes	GG2 WGS	family	extract_label
1702	10317.X00179665	0.95698	0.195538	GG 13_8 Naive Bayes	GG2 WGS	genus	extract_label
1703	10317.X00179665	0.954868	0.0132956	GG 13_8 Naive Bayes	GG2 WGS	order	extract_label
1704	10317.X00179665	-0.569056	-0.866025	GG 13_8 Naive Bayes	GG2 WGS	species	extract_label
1705	10317.X00179666	0.975244	0.131155	GG 13_8 Naive Bayes	GG2 WGS	class	extract_label
1706	10317.X00179666	0.373197	-0.154109	GG 13_8 Naive Bayes	GG2 WGS	family	extract_label
1707	10317.X00179666	0.728902	0.104638	GG 13_8 Naive Bayes	GG2 WGS	genus	extract_label
1708	10317.X00179666	0.945584	0.0611527	GG 13_8 Naive Bayes	GG2 WGS	order	extract_label
1709	10317.X00179666	-0.567257	-0.823193	GG 13_8 Naive Bayes	GG2 WGS	species	extract_label
1710	10317.X00179668	0.976931	0.0898137	GG 13_8 Naive Bayes	GG2 WGS	class	extract_label
1711	10317.X00179668	0.885402	-0.198998	GG 13_8 Naive Bayes	GG2 WGS	family	extract_label
1712	10317.X00179668	0.544359	0.170178	GG 13_8 Naive Bayes	GG2 WGS	genus	extract_label
1713	10317.X00179668	0.372105	-0.107937	GG 13_8 Naive Bayes	GG2 WGS	order	extract_label
1714	10317.X00179669	0.995301	-0.14389	GG 13_8 Naive Bayes	GG2 WGS	class	extract_label
1715	10317.X00179669	0.44826	-0.238469	GG 13_8 Naive Bayes	GG2 WGS	family	extract_label
1716	10317.X00179669	0.494377	0.185785	GG 13_8 Naive Bayes	GG2 WGS	genus	extract_label
1717	10317.X00179669	0.973341	-0.0477975	GG 13_8 Naive Bayes	GG2 WGS	order	extract_label
1718	10317.X00179669	-0.668963	-0.888889	GG 13_8 Naive Bayes	GG2 WGS	species	extract_label
1719	10317.X00179670	0.982795	0.308908	GG 13_8 Naive Bayes	GG2 WGS	class	extract_label
1720	10317.X00179670	0.975632	-0.14505	GG 13_8 Naive Bayes	GG2 WGS	family	extract_label
1721	10317.X00179670	0.939257	0.0638624	GG 13_8 Naive Bayes	GG2 WGS	genus	extract_label
1722	10317.X00179670	0.960412	-0.00566506	GG 13_8 Naive Bayes	GG2 WGS	order	extract_label
1723	10317.X00179670	-0.562486	-0.888889	GG 13_8 Naive Bayes	GG2 WGS	species	extract_label
1724	10317.X00179672	0.998295	0.175637	GG 13_8 Naive Bayes	GG2 WGS	class	extract_label
1725	10317.X00179672	0.98674	-0.160544	GG 13_8 Naive Bayes	GG2 WGS	family	extract_label
1726	10317.X00179672	0.973937	-0.139466	GG 13_8 Naive Bayes	GG2 WGS	genus	extract_label
1727	10317.X00179672	0.994563	-0.172758	GG 13_8 Naive Bayes	GG2 WGS	order	extract_label
1728	10317.X00179672	-0.659095	-0.866025	GG 13_8 Naive Bayes	GG2 WGS	species	extract_label
1729	10317.X00179673	0.999119	0.0856633	GG 13_8 Naive Bayes	GG2 WGS	class	extract_label
1730	10317.X00179673	0.990458	0.115447	GG 13_8 Naive Bayes	GG2 WGS	family	extract_label
1731	10317.X00179673	0.975133	0.196623	GG 13_8 Naive Bayes	GG2 WGS	genus	extract_label
1732	10317.X00179673	0.992686	-0.186944	GG 13_8 Naive Bayes	GG2 WGS	order	extract_label
1733	10317.X00179673	-0.569074	-0.823193	GG 13_8 Naive Bayes	GG2 WGS	species	extract_label
1734	10317.X00179674	0.984617	0.113146	GG 13_8 Naive Bayes	GG2 WGS	class	extract_label
1735	10317.X00179674	0.945818	-0.243514	GG 13_8 Naive Bayes	GG2 WGS	family	extract_label
1736	10317.X00179674	0.920151	0.120922	GG 13_8 Naive Bayes	GG2 WGS	genus	extract_label
1737	10317.X00179674	0.927561	0.0974629	GG 13_8 Naive Bayes	GG2 WGS	order	extract_label
1738	10317.X00179674	-0.650266	-0.866025	GG 13_8 Naive Bayes	GG2 WGS	species	extract_label
1739	10317.X00179677	0.999762	0.238247	GG 13_8 Naive Bayes	GG2 WGS	class	extract_label
1740	10317.X00179677	0.884282	0.0172781	GG 13_8 Naive Bayes	GG2 WGS	family	extract_label
1741	10317.X00179677	0.867733	0.172043	GG 13_8 Naive Bayes	GG2 WGS	genus	extract_label
1742	10317.X00179677	0.992431	-0.253035	GG 13_8 Naive Bayes	GG2 WGS	order	extract_label
1743	10317.X00179677	-0.620602	-0.866025	GG 13_8 Naive Bayes	GG2 WGS	species	extract_label
1744	10317.X00179679	0.994721	0.124003	GG 13_8 Naive Bayes	GG2 WGS	class	extract_label
1745	10317.X00179679	0.980356	-0.076939	GG 13_8 Naive Bayes	GG2 WGS	family	extract_label
1746	10317.X00179679	0.823572	0.216962	GG 13_8 Naive Bayes	GG2 WGS	genus	extract_label
1747	10317.X00179679	0.914511	-0.114741	GG 13_8 Naive Bayes	GG2 WGS	order	extract_label
1748	10317.X00179679	-0.622885	-0.866025	GG 13_8 Naive Bayes	GG2 WGS	species	extract_label
1749	10317.X00179680	0.99974	-0.223446	GG 13_8 Naive Bayes	GG2 WGS	class	extract_label
1750	10317.X00179680	0.990316	-0.173378	GG 13_8 Naive Bayes	GG2 WGS	family	extract_label
1751	10317.X00179680	0.844667	0.13512	GG 13_8 Naive Bayes	GG2 WGS	genus	extract_label
1752	10317.X00179680	0.986005	-0.030854	GG 13_8 Naive Bayes	GG2 WGS	order	extract_label
1753	10317.X00179680	-0.659416	-0.860309	GG 13_8 Naive Bayes	GG2 WGS	species	extract_label
1754	10317.X00179681	0.977639	0.0282421	GG 13_8 Naive Bayes	GG2 WGS	class	extract_label
1755	10317.X00179681	0.611218	-0.0786835	GG 13_8 Naive Bayes	GG2 WGS	family	extract_label
1756	10317.X00179681	0.778049	0.0228524	GG 13_8 Naive Bayes	GG2 WGS	genus	extract_label
1757	10317.X00179681	0.34658	-0.0229018	GG 13_8 Naive Bayes	GG2 WGS	order	extract_label
1758	10317.X00179681	-0.615323	-0.866025	GG 13_8 Naive Bayes	GG2 WGS	species	extract_label
1759	10317.X00179691	0.991464	-0.0721121	GG 13_8 Naive Bayes	GG2 WGS	class	extract_label
1760	10317.X00179691	0.96275	-0.210373	GG 13_8 Naive Bayes	GG2 WGS	family	extract_label
1761	10317.X00179691	0.919392	0.0921252	GG 13_8 Naive Bayes	GG2 WGS	genus	extract_label
1762	10317.X00179691	0.914614	-0.185048	GG 13_8 Naive Bayes	GG2 WGS	order	extract_label
1763	10317.X00179691	-0.575527	-0.860309	GG 13_8 Naive Bayes	GG2 WGS	species	extract_label
1764	10317.X00179692	0.986717	0.116929	GG 13_8 Naive Bayes	GG2 WGS	class	extract_label
1765	10317.X00179692	0.916018	-0.215392	GG 13_8 Naive Bayes	GG2 WGS	family	extract_label
1766	10317.X00179692	0.829072	0.0855911	GG 13_8 Naive Bayes	GG2 WGS	genus	extract_label
1767	10317.X00179692	0.981515	0.0421193	GG 13_8 Naive Bayes	GG2 WGS	order	extract_label
1768	10317.X00179692	-0.629567	-0.866025	GG 13_8 Naive Bayes	GG2 WGS	species	extract_label
1769	10317.X00179693	0.949454	0.459903	GG 13_8 Naive Bayes	GG2 WGS	class	extract_label
1770	10317.X00179693	0.85323	-0.161242	GG 13_8 Naive Bayes	GG2 WGS	family	extract_label
1771	10317.X00179693	0.788851	0.156668	GG 13_8 Naive Bayes	GG2 WGS	genus	extract_label
1772	10317.X00179693	0.876497	-0.265686	GG 13_8 Naive Bayes	GG2 WGS	order	extract_label
1773	10317.X00179693	-0.611997	-0.866025	GG 13_8 Naive Bayes	GG2 WGS	species	extract_label
1774	10317.X00179694	0.99071	0.0847785	GG 13_8 Naive Bayes	GG2 WGS	class	extract_label
1775	10317.X00179694	0.641702	-0.303759	GG 13_8 Naive Bayes	GG2 WGS	family	extract_label
1776	10317.X00179694	0.78484	0.157908	GG 13_8 Naive Bayes	GG2 WGS	genus	extract_label
1777	10317.X00179694	0.946623	-0.0723532	GG 13_8 Naive Bayes	GG2 WGS	order	extract_label
1778	10317.X00179694	-0.608628	-0.866025	GG 13_8 Naive Bayes	GG2 WGS	species	extract_label
1779	10317.X00179700	0.968877	0.272356	GG 13_8 Naive Bayes	GG2 WGS	class	extract_label
1780	10317.X00179700	0.847935	-0.173448	GG 13_8 Naive Bayes	GG2 WGS	family	extract_label
1781	10317.X00179700	0.80295	0.17031	GG 13_8 Naive Bayes	GG2 WGS	genus	extract_label
1782	10317.X00179700	0.858531	0.106138	GG 13_8 Naive Bayes	GG2 WGS	order	extract_label
1783	10317.X00179701	0.965544	0.0111658	GG 13_8 Naive Bayes	GG2 WGS	class	extract_label
1784	10317.X00179701	0.934829	-0.146081	GG 13_8 Naive Bayes	GG2 WGS	family	extract_label
1785	10317.X00179701	0.839538	0.111315	GG 13_8 Naive Bayes	GG2 WGS	genus	extract_label
1786	10317.X00179701	0.450603	-0.238659	GG 13_8 Naive Bayes	GG2 WGS	order	extract_label
1787	10317.X00179702	0.997414	0.0938533	GG 13_8 Naive Bayes	GG2 WGS	class	extract_label
1788	10317.X00179702	0.964699	-0.0572329	GG 13_8 Naive Bayes	GG2 WGS	family	extract_label
1789	10317.X00179702	0.628151	0.086812	GG 13_8 Naive Bayes	GG2 WGS	genus	extract_label
1790	10317.X00179702	0.433911	-0.0327839	GG 13_8 Naive Bayes	GG2 WGS	order	extract_label
1791	10317.X00179702	-0.616739	-0.860309	GG 13_8 Naive Bayes	GG2 WGS	species	extract_label
1792	10317.X00179706	0.986476	-0.0574209	GG 13_8 Naive Bayes	GG2 WGS	class	extract_label
1793	10317.X00179706	0.954829	-0.240714	GG 13_8 Naive Bayes	GG2 WGS	family	extract_label
1794	10317.X00179706	0.821785	0.0125913	GG 13_8 Naive Bayes	GG2 WGS	genus	extract_label
1795	10317.X00179706	0.94273	-0.0426564	GG 13_8 Naive Bayes	GG2 WGS	order	extract_label
1796	10317.X00179706	-0.642051	-0.866025	GG 13_8 Naive Bayes	GG2 WGS	species	extract_label
1797	10317.X00179707	0.952342	-0.127728	GG 13_8 Naive Bayes	GG2 WGS	class	extract_label
1798	10317.X00179707	0.658815	-0.231872	GG 13_8 Naive Bayes	GG2 WGS	family	extract_label
1799	10317.X00179707	0.081205	0.0508157	GG 13_8 Naive Bayes	GG2 WGS	genus	extract_label
1800	10317.X00179707	0.175983	-0.0319146	GG 13_8 Naive Bayes	GG2 WGS	order	extract_label
1801	10317.X00179709	0.99242	0.193412	GG 13_8 Naive Bayes	GG2 WGS	class	extract_label
1802	10317.X00179709	0.986957	-0.109979	GG 13_8 Naive Bayes	GG2 WGS	family	extract_label
1803	10317.X00179709	0.965321	0.156276	GG 13_8 Naive Bayes	GG2 WGS	genus	extract_label
1804	10317.X00179709	0.884209	0.0396772	GG 13_8 Naive Bayes	GG2 WGS	order	extract_label
1805	10317.X00179709	-0.584538	-0.888889	GG 13_8 Naive Bayes	GG2 WGS	species	extract_label
1806	10317.X00179722	0.995984	0.0164877	GG 13_8 Naive Bayes	GG2 WGS	class	extract_label
1807	10317.X00179722	0.942074	-0.074209	GG 13_8 Naive Bayes	GG2 WGS	family	extract_label
1808	10317.X00179722	0.729907	0.158088	GG 13_8 Naive Bayes	GG2 WGS	genus	extract_label
1809	10317.X00179722	0.929588	-0.109236	GG 13_8 Naive Bayes	GG2 WGS	order	extract_label
1810	10317.X00179725	0.997917	0.146493	GG 13_8 Naive Bayes	GG2 WGS	class	extract_label
1811	10317.X00179725	0.966258	-0.26644	GG 13_8 Naive Bayes	GG2 WGS	family	extract_label
1812	10317.X00179725	0.896222	0.216519	GG 13_8 Naive Bayes	GG2 WGS	genus	extract_label
1813	10317.X00179725	0.986489	0.0743522	GG 13_8 Naive Bayes	GG2 WGS	order	extract_label
1814	10317.X00179725	-0.653255	-0.866025	GG 13_8 Naive Bayes	GG2 WGS	species	extract_label
1815	10317.X00179726	0.965382	0.0149332	GG 13_8 Naive Bayes	GG2 WGS	class	extract_label
1816	10317.X00179726	0.874147	-0.230499	GG 13_8 Naive Bayes	GG2 WGS	family	extract_label
1817	10317.X00179726	0.563585	0.0527089	GG 13_8 Naive Bayes	GG2 WGS	genus	extract_label
1818	10317.X00179726	0.3169	-0.0913376	GG 13_8 Naive Bayes	GG2 WGS	order	extract_label
1819	10317.X00179728	0.990591	0.337037	GG 13_8 Naive Bayes	GG2 WGS	class	extract_label
1820	10317.X00179728	0.663811	-0.282259	GG 13_8 Naive Bayes	GG2 WGS	family	extract_label
1821	10317.X00179728	0.867548	0.184584	GG 13_8 Naive Bayes	GG2 WGS	genus	extract_label
1822	10317.X00179728	0.90019	-0.150667	GG 13_8 Naive Bayes	GG2 WGS	order	extract_label
1823	10317.X00179728	-0.590179	-0.866025	GG 13_8 Naive Bayes	GG2 WGS	species	extract_label
1824	10317.X00179729	0.979772	0.239766	GG 13_8 Naive Bayes	GG2 WGS	class	extract_label
1825	10317.X00179729	0.925917	-0.0658241	GG 13_8 Naive Bayes	GG2 WGS	family	extract_label
1826	10317.X00179729	0.766092	0.0984408	GG 13_8 Naive Bayes	GG2 WGS	genus	extract_label
1827	10317.X00179729	0.355064	0.0919228	GG 13_8 Naive Bayes	GG2 WGS	order	extract_label
1828	10317.X00179730	0.965355	0.2539	GG 13_8 Naive Bayes	GG2 WGS	class	extract_label
1829	10317.X00179730	0.837689	-0.193896	GG 13_8 Naive Bayes	GG2 WGS	family	extract_label
1830	10317.X00179730	0.517935	0.0312952	GG 13_8 Naive Bayes	GG2 WGS	genus	extract_label
1831	10317.X00179730	0.16434	-0.179788	GG 13_8 Naive Bayes	GG2 WGS	order	extract_label
1832	10317.X00179731	0.951453	-0.154776	GG 13_8 Naive Bayes	GG2 WGS	class	extract_label
1833	10317.X00179731	0.882433	-0.256384	GG 13_8 Naive Bayes	GG2 WGS	family	extract_label
1834	10317.X00179731	0.695293	0.0454737	GG 13_8 Naive Bayes	GG2 WGS	genus	extract_label
1835	10317.X00179731	0.345648	-0.113909	GG 13_8 Naive Bayes	GG2 WGS	order	extract_label
1836	10317.X00179733	0.911122	0.0912629	GG 13_8 Naive Bayes	GG2 WGS	class	extract_label
1837	10317.X00179733	0.772377	-0.131636	GG 13_8 Naive Bayes	GG2 WGS	family	extract_label
1838	10317.X00179733	0.796653	0.0813178	GG 13_8 Naive Bayes	GG2 WGS	genus	extract_label
1839	10317.X00179733	0.905708	0.106304	GG 13_8 Naive Bayes	GG2 WGS	order	extract_label
1840	10317.X00179733	-0.369268	-0.7219	GG 13_8 Naive Bayes	GG2 WGS	species	extract_label
1841	10317.X00179735	0.996581	0.163607	GG 13_8 Naive Bayes	GG2 WGS	class	extract_label
1842	10317.X00179735	0.97301	-0.0905285	GG 13_8 Naive Bayes	GG2 WGS	family	extract_label
1843	10317.X00179735	0.713262	0.178885	GG 13_8 Naive Bayes	GG2 WGS	genus	extract_label
1844	10317.X00179735	0.284483	-0.0684381	GG 13_8 Naive Bayes	GG2 WGS	order	extract_label
1845	10317.X00179735	-0.586342	-0.866025	GG 13_8 Naive Bayes	GG2 WGS	species	extract_label
1846	10317.X00179736	0.997567	0.122531	GG 13_8 Naive Bayes	GG2 WGS	class	extract_label
1847	10317.X00179736	0.99145	-0.0918317	GG 13_8 Naive Bayes	GG2 WGS	family	extract_label
1848	10317.X00179736	0.860993	0.181287	GG 13_8 Naive Bayes	GG2 WGS	genus	extract_label
1849	10317.X00179736	0.984845	-0.0744111	GG 13_8 Naive Bayes	GG2 WGS	order	extract_label
1850	10317.X00179736	-0.686559	-0.888889	GG 13_8 Naive Bayes	GG2 WGS	species	extract_label
1851	10317.X00179738	0.957322	-0.131335	GG 13_8 Naive Bayes	GG2 WGS	class	extract_label
1852	10317.X00179738	0.699005	-0.186576	GG 13_8 Naive Bayes	GG2 WGS	family	extract_label
1853	10317.X00179738	0.421322	0.0870629	GG 13_8 Naive Bayes	GG2 WGS	genus	extract_label
1854	10317.X00179738	0.716912	-0.0953059	GG 13_8 Naive Bayes	GG2 WGS	order	extract_label
1855	10317.X00179739	0.9752	-0.0847263	GG 13_8 Naive Bayes	GG2 WGS	class	extract_label
1856	10317.X00179739	0.871219	-0.14616	GG 13_8 Naive Bayes	GG2 WGS	family	extract_label
1857	10317.X00179739	0.821787	0.183535	GG 13_8 Naive Bayes	GG2 WGS	genus	extract_label
1858	10317.X00179739	0.828953	0.032453	GG 13_8 Naive Bayes	GG2 WGS	order	extract_label
1859	10317.X00179740	0.884355	-0.0655959	GG 13_8 Naive Bayes	GG2 WGS	class	extract_label
1860	10317.X00179740	0.624049	-0.238087	GG 13_8 Naive Bayes	GG2 WGS	family	extract_label
1861	10317.X00179740	0.456416	0.023487	GG 13_8 Naive Bayes	GG2 WGS	genus	extract_label
1862	10317.X00179740	0.903877	-0.156197	GG 13_8 Naive Bayes	GG2 WGS	order	extract_label
1863	10317.X00179741	0.927358	0.038248	GG 13_8 Naive Bayes	GG2 WGS	class	extract_label
1864	10317.X00179741	0.785838	-0.411819	GG 13_8 Naive Bayes	GG2 WGS	family	extract_label
1865	10317.X00179741	0.665495	0.124041	GG 13_8 Naive Bayes	GG2 WGS	genus	extract_label
1866	10317.X00179741	0.75082	-0.102365	GG 13_8 Naive Bayes	GG2 WGS	order	extract_label
1867	10317.X00179743	0.907913	-0.140221	GG 13_8 Naive Bayes	GG2 WGS	class	extract_label
1868	10317.X00179743	0.841306	0.0258034	GG 13_8 Naive Bayes	GG2 WGS	family	extract_label
1869	10317.X00179743	0.147899	0.167731	GG 13_8 Naive Bayes	GG2 WGS	genus	extract_label
1870	10317.X00179743	0.264214	-0.217455	GG 13_8 Naive Bayes	GG2 WGS	order	extract_label
1871	10317.X00179743	-0.688998	-0.888889	GG 13_8 Naive Bayes	GG2 WGS	species	extract_label
1872	10317.X00179745	0.991826	-0.110342	GG 13_8 Naive Bayes	GG2 WGS	class	extract_label
1873	10317.X00179745	0.973031	-0.205768	GG 13_8 Naive Bayes	GG2 WGS	family	extract_label
1874	10317.X00179745	0.926278	0.236804	GG 13_8 Naive Bayes	GG2 WGS	genus	extract_label
1875	10317.X00179745	0.968695	-0.141302	GG 13_8 Naive Bayes	GG2 WGS	order	extract_label
1876	10317.X00179745	-0.633227	-0.866025	GG 13_8 Naive Bayes	GG2 WGS	species	extract_label
1877	10317.X00179746	0.996233	-0.0235966	GG 13_8 Naive Bayes	GG2 WGS	class	extract_label
1878	10317.X00179746	0.833759	-0.266329	GG 13_8 Naive Bayes	GG2 WGS	family	extract_label
1879	10317.X00179746	0.714042	0.102105	GG 13_8 Naive Bayes	GG2 WGS	genus	extract_label
1880	10317.X00179746	0.928617	0.00387887	GG 13_8 Naive Bayes	GG2 WGS	order	extract_label
1881	10317.X00179747	0.961454	-0.211023	GG 13_8 Naive Bayes	GG2 WGS	class	extract_label
1882	10317.X00179747	0.748508	-0.285482	GG 13_8 Naive Bayes	GG2 WGS	family	extract_label
1883	10317.X00179747	0.647341	0.103479	GG 13_8 Naive Bayes	GG2 WGS	genus	extract_label
1884	10317.X00179747	0.889852	-0.0267309	GG 13_8 Naive Bayes	GG2 WGS	order	extract_label
1885	10317.X00179750	0.981097	0.318713	GG 13_8 Naive Bayes	GG2 WGS	class	extract_label
1886	10317.X00179750	0.948342	-0.0276299	GG 13_8 Naive Bayes	GG2 WGS	family	extract_label
1887	10317.X00179750	0.746861	0.265354	GG 13_8 Naive Bayes	GG2 WGS	genus	extract_label
1888	10317.X00179750	0.953737	-0.0292752	GG 13_8 Naive Bayes	GG2 WGS	order	extract_label
1889	10317.X00179750	-0.598694	-0.866025	GG 13_8 Naive Bayes	GG2 WGS	species	extract_label
1890	10317.X00179752	0.992272	0.0185147	GG 13_8 Naive Bayes	GG2 WGS	class	extract_label
1891	10317.X00179752	0.990797	-0.0973112	GG 13_8 Naive Bayes	GG2 WGS	family	extract_label
1892	10317.X00179752	0.97921	0.211143	GG 13_8 Naive Bayes	GG2 WGS	genus	extract_label
1893	10317.X00179752	0.971173	-0.156625	GG 13_8 Naive Bayes	GG2 WGS	order	extract_label
1894	10317.X00179752	-0.45709	-0.823193	GG 13_8 Naive Bayes	GG2 WGS	species	extract_label
1895	10317.X00179765	0.993219	-0.0605644	GG 13_8 Naive Bayes	GG2 WGS	class	extract_label
1896	10317.X00179765	0.0886727	-0.215439	GG 13_8 Naive Bayes	GG2 WGS	family	extract_label
1897	10317.X00179765	0.945599	0.0913136	GG 13_8 Naive Bayes	GG2 WGS	genus	extract_label
1898	10317.X00179765	0.96652	-0.0212069	GG 13_8 Naive Bayes	GG2 WGS	order	extract_label
1899	10317.X00179765	-0.5906	-0.866025	GG 13_8 Naive Bayes	GG2 WGS	species	extract_label
1900	10317.X00179766	0.78044	0.0803005	GG 13_8 Naive Bayes	GG2 WGS	class	extract_label
1901	10317.X00179766	0.877879	0.0333038	GG 13_8 Naive Bayes	GG2 WGS	family	extract_label
1902	10317.X00179766	0.574689	0.121281	GG 13_8 Naive Bayes	GG2 WGS	genus	extract_label
1903	10317.X00179766	0.760889	-0.217193	GG 13_8 Naive Bayes	GG2 WGS	order	extract_label
1904	10317.X00179766	-0.698994	-0.823193	GG 13_8 Naive Bayes	GG2 WGS	species	extract_label
1905	10317.X00179767	0.911355	0.00658787	GG 13_8 Naive Bayes	GG2 WGS	class	extract_label
1906	10317.X00179767	0.728272	-0.213976	GG 13_8 Naive Bayes	GG2 WGS	family	extract_label
1907	10317.X00179767	0.420459	0.0926404	GG 13_8 Naive Bayes	GG2 WGS	genus	extract_label
1908	10317.X00179767	0.610406	-0.143056	GG 13_8 Naive Bayes	GG2 WGS	order	extract_label
1909	10317.X00179769	0.998141	-0.0235236	GG 13_8 Naive Bayes	GG2 WGS	class	extract_label
1910	10317.X00179769	0.985463	-0.325616	GG 13_8 Naive Bayes	GG2 WGS	family	extract_label
1911	10317.X00179769	0.969198	0.037941	GG 13_8 Naive Bayes	GG2 WGS	genus	extract_label
1912	10317.X00179769	0.994586	-0.202773	GG 13_8 Naive Bayes	GG2 WGS	order	extract_label
1913	10317.X00179769	-0.402857	-0.823193	GG 13_8 Naive Bayes	GG2 WGS	species	extract_label
1914	10317.X00179770	0.997175	0.173784	GG 13_8 Naive Bayes	GG2 WGS	class	extract_label
1915	10317.X00179770	0.984702	-0.1764	GG 13_8 Naive Bayes	GG2 WGS	family	extract_label
1916	10317.X00179770	0.882058	0.0661924	GG 13_8 Naive Bayes	GG2 WGS	genus	extract_label
1917	10317.X00179770	0.966255	0.0416431	GG 13_8 Naive Bayes	GG2 WGS	order	extract_label
1918	10317.X00179770	-0.690201	-0.888889	GG 13_8 Naive Bayes	GG2 WGS	species	extract_label
1919	10317.X00179774	0.956695	0.0166415	GG 13_8 Naive Bayes	GG2 WGS	class	extract_label
1920	10317.X00179774	0.957677	-0.225851	GG 13_8 Naive Bayes	GG2 WGS	family	extract_label
1921	10317.X00179774	0.904092	0.130986	GG 13_8 Naive Bayes	GG2 WGS	genus	extract_label
1922	10317.X00179774	0.741978	-0.0756805	GG 13_8 Naive Bayes	GG2 WGS	order	extract_label
1923	10317.X00179774	-0.595052	-0.866025	GG 13_8 Naive Bayes	GG2 WGS	species	extract_label
1924	10317.X00179778	0.938703	0.0148118	GG 13_8 Naive Bayes	GG2 WGS	class	extract_label
1925	10317.X00179778	0.798251	-0.0680029	GG 13_8 Naive Bayes	GG2 WGS	family	extract_label
1926	10317.X00179778	0.665207	0.0938431	GG 13_8 Naive Bayes	GG2 WGS	genus	extract_label
1927	10317.X00179778	0.898546	-0.175545	GG 13_8 Naive Bayes	GG2 WGS	order	extract_label
1928	10317.X00179778	-0.690497	-0.860309	GG 13_8 Naive Bayes	GG2 WGS	species	extract_label
1929	10317.X00179781	0.998813	0.0930739	GG 13_8 Naive Bayes	GG2 WGS	class	extract_label
1930	10317.X00179781	0.397601	-0.227296	GG 13_8 Naive Bayes	GG2 WGS	family	extract_label
1931	10317.X00179781	0.883713	0.202812	GG 13_8 Naive Bayes	GG2 WGS	genus	extract_label
1932	10317.X00179781	0.992145	0.245928	GG 13_8 Naive Bayes	GG2 WGS	order	extract_label
1933	10317.X00179781	-0.428422	-0.823193	GG 13_8 Naive Bayes	GG2 WGS	species	extract_label
1934	10317.X00179782	0.940218	0.157101	GG 13_8 Naive Bayes	GG2 WGS	class	extract_label
1935	10317.X00179782	0.801924	-0.192432	GG 13_8 Naive Bayes	GG2 WGS	family	extract_label
1936	10317.X00179782	0.591222	0.138285	GG 13_8 Naive Bayes	GG2 WGS	genus	extract_label
1937	10317.X00179782	0.841305	-0.0259777	GG 13_8 Naive Bayes	GG2 WGS	order	extract_label
1938	10317.X00179784	0.999798	-0.178672	GG 13_8 Naive Bayes	GG2 WGS	class	extract_label
1939	10317.X00179784	0.996574	-0.11526	GG 13_8 Naive Bayes	GG2 WGS	family	extract_label
1940	10317.X00179784	0.972726	0.0212161	GG 13_8 Naive Bayes	GG2 WGS	genus	extract_label
1941	10317.X00179784	0.996962	-0.289294	GG 13_8 Naive Bayes	GG2 WGS	order	extract_label
1942	10317.X00179784	-0.716267	-0.866025	GG 13_8 Naive Bayes	GG2 WGS	species	extract_label
1943	10317.X00179787	0.984997	0.0354033	GG 13_8 Naive Bayes	GG2 WGS	class	extract_label
1944	10317.X00179787	0.869806	-0.157338	GG 13_8 Naive Bayes	GG2 WGS	family	extract_label
1945	10317.X00179787	0.283881	0.141385	GG 13_8 Naive Bayes	GG2 WGS	genus	extract_label
1946	10317.X00179787	0.785796	-0.201961	GG 13_8 Naive Bayes	GG2 WGS	order	extract_label
1947	10317.X00179789	0.987295	0.299762	GG 13_8 Naive Bayes	GG2 WGS	class	extract_label
1948	10317.X00179789	0.91694	-0.167321	GG 13_8 Naive Bayes	GG2 WGS	family	extract_label
1949	10317.X00179789	0.671453	0.196571	GG 13_8 Naive Bayes	GG2 WGS	genus	extract_label
1950	10317.X00179789	0.931334	0.0690577	GG 13_8 Naive Bayes	GG2 WGS	order	extract_label
1951	10317.X00179795	0.921766	-0.126172	GG 13_8 Naive Bayes	GG2 WGS	class	extract_label
1952	10317.X00179795	0.587957	-0.228312	GG 13_8 Naive Bayes	GG2 WGS	family	extract_label
1953	10317.X00179795	0.260479	0.0563913	GG 13_8 Naive Bayes	GG2 WGS	genus	extract_label
1954	10317.X00179795	0.434088	0.0277178	GG 13_8 Naive Bayes	GG2 WGS	order	extract_label
1955	10317.X00179796	0.943234	-0.271086	GG 13_8 Naive Bayes	GG2 WGS	class	extract_label
1956	10317.X00179796	0.788141	-0.257777	GG 13_8 Naive Bayes	GG2 WGS	family	extract_label
1957	10317.X00179796	0.440455	0.102736	GG 13_8 Naive Bayes	GG2 WGS	genus	extract_label
1958	10317.X00179796	0.489362	0.00684736	GG 13_8 Naive Bayes	GG2 WGS	order	extract_label
1959	10317.X00179801	0.94065	0.198527	GG 13_8 Naive Bayes	GG2 WGS	class	extract_label
1960	10317.X00179801	0.712623	-0.128308	GG 13_8 Naive Bayes	GG2 WGS	family	extract_label
1961	10317.X00179801	0.402568	0.119238	GG 13_8 Naive Bayes	GG2 WGS	genus	extract_label
1962	10317.X00179801	0.792345	0.0356804	GG 13_8 Naive Bayes	GG2 WGS	order	extract_label
1963	10317.X00179804	0.989782	-0.0810855	GG 13_8 Naive Bayes	GG2 WGS	class	extract_label
1964	10317.X00179804	0.949125	-0.219746	GG 13_8 Naive Bayes	GG2 WGS	family	extract_label
1965	10317.X00179804	0.640039	0.155081	GG 13_8 Naive Bayes	GG2 WGS	genus	extract_label
1966	10317.X00179804	0.972347	-0.0797067	GG 13_8 Naive Bayes	GG2 WGS	order	extract_label
1967	10317.X00179804	-0.628759	-0.786567	GG 13_8 Naive Bayes	GG2 WGS	species	extract_label
1968	10317.X00179805	0.9931	-0.140475	GG 13_8 Naive Bayes	GG2 WGS	class	extract_label
1969	10317.X00179805	0.985798	-0.0417319	GG 13_8 Naive Bayes	GG2 WGS	family	extract_label
1970	10317.X00179805	0.923315	0.282516	GG 13_8 Naive Bayes	GG2 WGS	genus	extract_label
1971	10317.X00179805	0.988837	-0.145536	GG 13_8 Naive Bayes	GG2 WGS	order	extract_label
1972	10317.X00179805	-0.582914	-0.888889	GG 13_8 Naive Bayes	GG2 WGS	species	extract_label
1973	10317.X00179806	0.939047	0.125811	GG 13_8 Naive Bayes	GG2 WGS	class	extract_label
1974	10317.X00179806	0.790643	-0.140919	GG 13_8 Naive Bayes	GG2 WGS	family	extract_label
1975	10317.X00179806	0.619755	0.0902541	GG 13_8 Naive Bayes	GG2 WGS	genus	extract_label
1976	10317.X00179806	0.69906	-0.126098	GG 13_8 Naive Bayes	GG2 WGS	order	extract_label
1977	10317.X00179806	-0.137134	-0.385774	GG 13_8 Naive Bayes	GG2 WGS	species	extract_label
1978	10317.X00179807	0.984421	0.272172	GG 13_8 Naive Bayes	GG2 WGS	class	extract_label
1979	10317.X00179807	0.347756	-0.182321	GG 13_8 Naive Bayes	GG2 WGS	family	extract_label
1980	10317.X00179807	0.808332	0.181747	GG 13_8 Naive Bayes	GG2 WGS	genus	extract_label
1981	10317.X00179807	0.993927	0	GG 13_8 Naive Bayes	GG2 WGS	order	extract_label
1982	10317.X00179807	-0.628159	-0.866025	GG 13_8 Naive Bayes	GG2 WGS	species	extract_label
1983	10317.X00179808	0.999861	0.268501	GG 13_8 Naive Bayes	GG2 WGS	class	extract_label
1984	10317.X00179808	0.984209	-0.146266	GG 13_8 Naive Bayes	GG2 WGS	family	extract_label
1985	10317.X00179808	0.694685	0.0852811	GG 13_8 Naive Bayes	GG2 WGS	genus	extract_label
1986	10317.X00179808	0.992167	0.01613	GG 13_8 Naive Bayes	GG2 WGS	order	extract_label
1987	10317.X00179809	0.985375	0.181021	GG 13_8 Naive Bayes	GG2 WGS	class	extract_label
1988	10317.X00179809	0.922015	-0.124196	GG 13_8 Naive Bayes	GG2 WGS	family	extract_label
1989	10317.X00179809	0.586368	0.212054	GG 13_8 Naive Bayes	GG2 WGS	genus	extract_label
1990	10317.X00179809	0.865457	-0.00887416	GG 13_8 Naive Bayes	GG2 WGS	order	extract_label
1991	10317.X00179809	-0.659743	-0.888889	GG 13_8 Naive Bayes	GG2 WGS	species	extract_label
1992	10317.X00179812	0.998869	0.11065	GG 13_8 Naive Bayes	GG2 WGS	class	extract_label
1993	10317.X00179812	0.979087	-0.086208	GG 13_8 Naive Bayes	GG2 WGS	family	extract_label
1994	10317.X00179812	0.90973	0.14816	GG 13_8 Naive Bayes	GG2 WGS	genus	extract_label
1995	10317.X00179812	0.907596	0.0508954	GG 13_8 Naive Bayes	GG2 WGS	order	extract_label
1996	10317.X00179813	0.987556	0.472981	GG 13_8 Naive Bayes	GG2 WGS	class	extract_label
1997	10317.X00179813	0.968324	-0.00421867	GG 13_8 Naive Bayes	GG2 WGS	family	extract_label
1998	10317.X00179813	0.899559	0.217306	GG 13_8 Naive Bayes	GG2 WGS	genus	extract_label
[truncated: 4,684 more rows]

## Sheet: fig2c
	sample-id	Pearson correlation	Spearman correlation	method-a	method-b	rank	extract
0	10317.000114575	0.97698	0.921218	GG2 Phylogenetic taxonomy	GG2 WGS	class	no_extract_label
1	10317.000114575	0.876527	0.429257	GG2 Phylogenetic taxonomy	GG2 WGS	family	no_extract_label
2	10317.000114575	0.786053	0.29466	GG2 Phylogenetic taxonomy	GG2 WGS	genus	no_extract_label
3	10317.000114575	0.985235	0.648836	GG2 Phylogenetic taxonomy	GG2 WGS	order	no_extract_label
4	10317.000114575	0.562221	0.225086	GG2 Phylogenetic taxonomy	GG2 WGS	species	no_extract_label
5	10317.000114576	0.93895	0.795938	GG2 Phylogenetic taxonomy	GG2 WGS	class	no_extract_label
6	10317.000114576	0.866116	0.48173	GG2 Phylogenetic taxonomy	GG2 WGS	family	no_extract_label
7	10317.000114576	0.688455	0.314137	GG2 Phylogenetic taxonomy	GG2 WGS	genus	no_extract_label
8	10317.000114576	0.89193	0.712592	GG2 Phylogenetic taxonomy	GG2 WGS	order	no_extract_label
9	10317.000114576	0.565823	0.263623	GG2 Phylogenetic taxonomy	GG2 WGS	species	no_extract_label
10	10317.000114577	0.997371	0.816667	GG2 Phylogenetic taxonomy	GG2 WGS	class	no_extract_label
11	10317.000114577	0.989535	0.493754	GG2 Phylogenetic taxonomy	GG2 WGS	family	no_extract_label
12	10317.000114577	0.852618	0.487111	GG2 Phylogenetic taxonomy	GG2 WGS	genus	no_extract_label
13	10317.000114577	0.997794	0.678395	GG2 Phylogenetic taxonomy	GG2 WGS	order	no_extract_label
14	10317.000114577	0.441488	0.266375	GG2 Phylogenetic taxonomy	GG2 WGS	species	no_extract_label
15	10317.000114578	0.908235	0.90161	GG2 Phylogenetic taxonomy	GG2 WGS	class	no_extract_label
16	10317.000114578	0.866835	0.416293	GG2 Phylogenetic taxonomy	GG2 WGS	family	no_extract_label
17	10317.000114578	0.791945	0.292462	GG2 Phylogenetic taxonomy	GG2 WGS	genus	no_extract_label
18	10317.000114578	0.954471	0.574862	GG2 Phylogenetic taxonomy	GG2 WGS	order	no_extract_label
19	10317.000114578	0.653748	0.144393	GG2 Phylogenetic taxonomy	GG2 WGS	species	no_extract_label
20	10317.000114580	0.998328	0.761862	GG2 Phylogenetic taxonomy	GG2 WGS	class	no_extract_label
21	10317.000114580	0.889504	0.317575	GG2 Phylogenetic taxonomy	GG2 WGS	family	no_extract_label
22	10317.000114580	0.82465	0.172214	GG2 Phylogenetic taxonomy	GG2 WGS	genus	no_extract_label
23	10317.000114580	0.998478	0.612921	GG2 Phylogenetic taxonomy	GG2 WGS	order	no_extract_label
24	10317.000114580	0.850965	0.0959377	GG2 Phylogenetic taxonomy	GG2 WGS	species	no_extract_label
25	10317.000114582	0.936097	0.931695	GG2 Phylogenetic taxonomy	GG2 WGS	class	no_extract_label
26	10317.000114582	0.874529	0.579373	GG2 Phylogenetic taxonomy	GG2 WGS	family	no_extract_label
27	10317.000114582	0.770927	0.304136	GG2 Phylogenetic taxonomy	GG2 WGS	genus	no_extract_label
28	10317.000114582	0.945103	0.743331	GG2 Phylogenetic taxonomy	GG2 WGS	order	no_extract_label
29	10317.000114582	0.576377	0.201468	GG2 Phylogenetic taxonomy	GG2 WGS	species	no_extract_label
30	10317.000114591	0.999633	0.923077	GG2 Phylogenetic taxonomy	GG2 WGS	class	no_extract_label
31	10317.000114591	0.990152	0.496901	GG2 Phylogenetic taxonomy	GG2 WGS	family	no_extract_label
32	10317.000114591	0.946455	0.386108	GG2 Phylogenetic taxonomy	GG2 WGS	genus	no_extract_label
33	10317.000114591	0.99971	0.690055	GG2 Phylogenetic taxonomy	GG2 WGS	order	no_extract_label
34	10317.000114591	0.945937	0.184723	GG2 Phylogenetic taxonomy	GG2 WGS	species	no_extract_label
35	10317.000114593	0.997289	0.744128	GG2 Phylogenetic taxonomy	GG2 WGS	class	no_extract_label
36	10317.000114593	0.856694	0.521285	GG2 Phylogenetic taxonomy	GG2 WGS	family	no_extract_label
37	10317.000114593	0.731088	0.211579	GG2 Phylogenetic taxonomy	GG2 WGS	genus	no_extract_label
38	10317.000114593	0.994178	0.659924	GG2 Phylogenetic taxonomy	GG2 WGS	order	no_extract_label
39	10317.000114593	0.752019	0.158036	GG2 Phylogenetic taxonomy	GG2 WGS	species	no_extract_label
40	10317.000114599	0.976705	0.754427	GG2 Phylogenetic taxonomy	GG2 WGS	class	no_extract_label
41	10317.000114599	0.954989	0.465948	GG2 Phylogenetic taxonomy	GG2 WGS	family	no_extract_label
42	10317.000114599	0.931468	0.335024	GG2 Phylogenetic taxonomy	GG2 WGS	genus	no_extract_label
43	10317.000114599	0.983761	0.512882	GG2 Phylogenetic taxonomy	GG2 WGS	order	no_extract_label
44	10317.000114599	0.533717	0.17966	GG2 Phylogenetic taxonomy	GG2 WGS	species	no_extract_label
45	10317.000114604	0.984194	0.928198	GG2 Phylogenetic taxonomy	GG2 WGS	class	no_extract_label
46	10317.000114604	0.98543	0.514283	GG2 Phylogenetic taxonomy	GG2 WGS	family	no_extract_label
47	10317.000114604	0.908044	0.361804	GG2 Phylogenetic taxonomy	GG2 WGS	genus	no_extract_label
48	10317.000114604	0.984932	0.57261	GG2 Phylogenetic taxonomy	GG2 WGS	order	no_extract_label
49	10317.000114604	0.596009	0.23344	GG2 Phylogenetic taxonomy	GG2 WGS	species	no_extract_label
50	10317.X00178927	0.999556	0.948333	GG2 Phylogenetic taxonomy	GG2 WGS	class	no_extract_label
51	10317.X00178927	0.972212	0.371929	GG2 Phylogenetic taxonomy	GG2 WGS	family	no_extract_label
52	10317.X00178927	0.81206	0.271374	GG2 Phylogenetic taxonomy	GG2 WGS	genus	no_extract_label
53	10317.X00178927	0.999456	0.652144	GG2 Phylogenetic taxonomy	GG2 WGS	order	no_extract_label
54	10317.X00178927	0.228611	0.0151381	GG2 Phylogenetic taxonomy	GG2 WGS	species	no_extract_label
55	10317.X00178928	0.99254	0.801775	GG2 Phylogenetic taxonomy	GG2 WGS	class	no_extract_label
56	10317.X00178928	0.958137	0.52261	GG2 Phylogenetic taxonomy	GG2 WGS	family	no_extract_label
57	10317.X00178928	0.874241	0.367027	GG2 Phylogenetic taxonomy	GG2 WGS	genus	no_extract_label
58	10317.X00178928	0.996661	0.598934	GG2 Phylogenetic taxonomy	GG2 WGS	order	no_extract_label
59	10317.X00178928	0.76219	0.213173	GG2 Phylogenetic taxonomy	GG2 WGS	species	no_extract_label
60	10317.X00178929	0.966768	0.964813	GG2 Phylogenetic taxonomy	GG2 WGS	class	no_extract_label
61	10317.X00178929	0.985691	0.245261	GG2 Phylogenetic taxonomy	GG2 WGS	family	no_extract_label
62	10317.X00178929	0.960327	0.208416	GG2 Phylogenetic taxonomy	GG2 WGS	genus	no_extract_label
63	10317.X00178929	0.983777	0.583393	GG2 Phylogenetic taxonomy	GG2 WGS	order	no_extract_label
64	10317.X00178929	0.719332	0.11358	GG2 Phylogenetic taxonomy	GG2 WGS	species	no_extract_label
65	10317.X00178930	0.999854	0.714286	GG2 Phylogenetic taxonomy	GG2 WGS	class	no_extract_label
66	10317.X00178930	0.999392	0.340173	GG2 Phylogenetic taxonomy	GG2 WGS	family	no_extract_label
67	10317.X00178930	0.875522	0.244587	GG2 Phylogenetic taxonomy	GG2 WGS	genus	no_extract_label
68	10317.X00178930	0.999832	0.559535	GG2 Phylogenetic taxonomy	GG2 WGS	order	no_extract_label
69	10317.X00178930	0.820798	-0.0267974	GG2 Phylogenetic taxonomy	GG2 WGS	species	no_extract_label
70	10317.X00178931	0.996351	0.664104	GG2 Phylogenetic taxonomy	GG2 WGS	class	no_extract_label
71	10317.X00178931	0.981669	0.401074	GG2 Phylogenetic taxonomy	GG2 WGS	family	no_extract_label
72	10317.X00178931	0.982591	0.222656	GG2 Phylogenetic taxonomy	GG2 WGS	genus	no_extract_label
73	10317.X00178931	0.989634	0.590812	GG2 Phylogenetic taxonomy	GG2 WGS	order	no_extract_label
74	10317.X00178931	0.927672	0.210406	GG2 Phylogenetic taxonomy	GG2 WGS	species	no_extract_label
75	10317.X00178933	0.99803	0.836364	GG2 Phylogenetic taxonomy	GG2 WGS	class	no_extract_label
76	10317.X00178933	0.974406	0.454508	GG2 Phylogenetic taxonomy	GG2 WGS	family	no_extract_label
77	10317.X00178933	0.964513	0.162699	GG2 Phylogenetic taxonomy	GG2 WGS	genus	no_extract_label
78	10317.X00178933	0.999227	0.674792	GG2 Phylogenetic taxonomy	GG2 WGS	order	no_extract_label
79	10317.X00178933	0.770082	-0.0117068	GG2 Phylogenetic taxonomy	GG2 WGS	species	no_extract_label
80	10317.X00178936	0.996591	0.890909	GG2 Phylogenetic taxonomy	GG2 WGS	class	no_extract_label
81	10317.X00178936	0.985763	0.548933	GG2 Phylogenetic taxonomy	GG2 WGS	family	no_extract_label
82	10317.X00178936	0.910544	0.37326	GG2 Phylogenetic taxonomy	GG2 WGS	genus	no_extract_label
83	10317.X00178936	0.996273	0.747341	GG2 Phylogenetic taxonomy	GG2 WGS	order	no_extract_label
84	10317.X00178936	0.713097	0.0931176	GG2 Phylogenetic taxonomy	GG2 WGS	species	no_extract_label
85	10317.X00178939	0.996652	0.823741	GG2 Phylogenetic taxonomy	GG2 WGS	class	no_extract_label
86	10317.X00178939	0.926585	0.425878	GG2 Phylogenetic taxonomy	GG2 WGS	family	no_extract_label
87	10317.X00178939	0.861236	0.278276	GG2 Phylogenetic taxonomy	GG2 WGS	genus	no_extract_label
88	10317.X00178939	0.996743	0.545743	GG2 Phylogenetic taxonomy	GG2 WGS	order	no_extract_label
89	10317.X00178939	0.578827	0.169829	GG2 Phylogenetic taxonomy	GG2 WGS	species	no_extract_label
90	10317.X00178942	0.995727	0.787719	GG2 Phylogenetic taxonomy	GG2 WGS	class	no_extract_label
91	10317.X00178942	0.987019	0.361799	GG2 Phylogenetic taxonomy	GG2 WGS	family	no_extract_label
92	10317.X00178942	0.960315	0.272663	GG2 Phylogenetic taxonomy	GG2 WGS	genus	no_extract_label
93	10317.X00178942	0.996938	0.59614	GG2 Phylogenetic taxonomy	GG2 WGS	order	no_extract_label
94	10317.X00178942	0.687575	0.170701	GG2 Phylogenetic taxonomy	GG2 WGS	species	no_extract_label
95	10317.X00178947	0.996346	0.888889	GG2 Phylogenetic taxonomy	GG2 WGS	class	no_extract_label
96	10317.X00178947	0.990245	0.478945	GG2 Phylogenetic taxonomy	GG2 WGS	family	no_extract_label
97	10317.X00178947	0.856991	0.314795	GG2 Phylogenetic taxonomy	GG2 WGS	genus	no_extract_label
98	10317.X00178947	0.996427	0.672574	GG2 Phylogenetic taxonomy	GG2 WGS	order	no_extract_label
99	10317.X00178947	0.54975	0.0723272	GG2 Phylogenetic taxonomy	GG2 WGS	species	no_extract_label
100	10317.X00178948	0.997011	0.719512	GG2 Phylogenetic taxonomy	GG2 WGS	class	no_extract_label
101	10317.X00178948	0.995388	0.361836	GG2 Phylogenetic taxonomy	GG2 WGS	family	no_extract_label
102	10317.X00178948	0.76495	0.288968	GG2 Phylogenetic taxonomy	GG2 WGS	genus	no_extract_label
103	10317.X00178948	0.998552	0.416195	GG2 Phylogenetic taxonomy	GG2 WGS	order	no_extract_label
104	10317.X00178948	0.62199	0.143856	GG2 Phylogenetic taxonomy	GG2 WGS	species	no_extract_label
105	10317.X00178949	0.985299	0.851485	GG2 Phylogenetic taxonomy	GG2 WGS	class	no_extract_label
106	10317.X00178949	0.970609	0.450117	GG2 Phylogenetic taxonomy	GG2 WGS	family	no_extract_label
107	10317.X00178949	0.528177	0.345061	GG2 Phylogenetic taxonomy	GG2 WGS	genus	no_extract_label
108	10317.X00178949	0.986939	0.681713	GG2 Phylogenetic taxonomy	GG2 WGS	order	no_extract_label
109	10317.X00178949	0.201675	0.0939492	GG2 Phylogenetic taxonomy	GG2 WGS	species	no_extract_label
110	10317.X00178950	0.999739	0.833333	GG2 Phylogenetic taxonomy	GG2 WGS	class	no_extract_label
111	10317.X00178950	0.997954	0.284672	GG2 Phylogenetic taxonomy	GG2 WGS	family	no_extract_label
112	10317.X00178950	0.96441	0.30451	GG2 Phylogenetic taxonomy	GG2 WGS	genus	no_extract_label
113	10317.X00178950	0.999771	0.620261	GG2 Phylogenetic taxonomy	GG2 WGS	order	no_extract_label
114	10317.X00178950	0.724116	0.124023	GG2 Phylogenetic taxonomy	GG2 WGS	species	no_extract_label
115	10317.X00178951	0.975704	0.834859	GG2 Phylogenetic taxonomy	GG2 WGS	class	no_extract_label
116	10317.X00178951	0.973128	0.300139	GG2 Phylogenetic taxonomy	GG2 WGS	family	no_extract_label
117	10317.X00178951	0.844524	0.22483	GG2 Phylogenetic taxonomy	GG2 WGS	genus	no_extract_label
118	10317.X00178951	0.98907	0.646392	GG2 Phylogenetic taxonomy	GG2 WGS	order	no_extract_label
119	10317.X00178951	0.71139	0.151625	GG2 Phylogenetic taxonomy	GG2 WGS	species	no_extract_label
120	10317.X00178952	0.993987	0.862783	GG2 Phylogenetic taxonomy	GG2 WGS	class	no_extract_label
121	10317.X00178952	0.980003	0.42925	GG2 Phylogenetic taxonomy	GG2 WGS	family	no_extract_label
122	10317.X00178952	0.781826	0.355073	GG2 Phylogenetic taxonomy	GG2 WGS	genus	no_extract_label
123	10317.X00178952	0.995055	0.703757	GG2 Phylogenetic taxonomy	GG2 WGS	order	no_extract_label
124	10317.X00178952	0.442864	0.0834558	GG2 Phylogenetic taxonomy	GG2 WGS	species	no_extract_label
125	10317.X00178954	0.982497	0.833518	GG2 Phylogenetic taxonomy	GG2 WGS	class	no_extract_label
126	10317.X00178954	0.940127	0.38091	GG2 Phylogenetic taxonomy	GG2 WGS	family	no_extract_label
127	10317.X00178954	0.849368	0.312482	GG2 Phylogenetic taxonomy	GG2 WGS	genus	no_extract_label
128	10317.X00178954	0.990939	0.638481	GG2 Phylogenetic taxonomy	GG2 WGS	order	no_extract_label
129	10317.X00178954	0.646693	0.11784	GG2 Phylogenetic taxonomy	GG2 WGS	species	no_extract_label
130	10317.X00178955	0.995372	0.872078	GG2 Phylogenetic taxonomy	GG2 WGS	class	no_extract_label
131	10317.X00178955	0.998841	0.372479	GG2 Phylogenetic taxonomy	GG2 WGS	family	no_extract_label
132	10317.X00178955	0.996758	0.254102	GG2 Phylogenetic taxonomy	GG2 WGS	genus	no_extract_label
133	10317.X00178955	0.995781	0.537186	GG2 Phylogenetic taxonomy	GG2 WGS	order	no_extract_label
134	10317.X00178955	0.0284646	0.0974539	GG2 Phylogenetic taxonomy	GG2 WGS	species	no_extract_label
135	10317.X00178957	0.951069	0.90303	GG2 Phylogenetic taxonomy	GG2 WGS	class	no_extract_label
136	10317.X00178957	0.810048	0.652484	GG2 Phylogenetic taxonomy	GG2 WGS	family	no_extract_label
137	10317.X00178957	0.700598	0.521884	GG2 Phylogenetic taxonomy	GG2 WGS	genus	no_extract_label
138	10317.X00178957	0.89315	0.811579	GG2 Phylogenetic taxonomy	GG2 WGS	order	no_extract_label
139	10317.X00178957	0.528399	0.111034	GG2 Phylogenetic taxonomy	GG2 WGS	species	no_extract_label
140	10317.X00178960	0.978247	0.951515	GG2 Phylogenetic taxonomy	GG2 WGS	class	no_extract_label
141	10317.X00178960	0.956906	0.545517	GG2 Phylogenetic taxonomy	GG2 WGS	family	no_extract_label
142	10317.X00178960	0.793698	0.404678	GG2 Phylogenetic taxonomy	GG2 WGS	genus	no_extract_label
143	10317.X00178960	0.991096	0.752411	GG2 Phylogenetic taxonomy	GG2 WGS	order	no_extract_label
144	10317.X00178960	0.661491	0.137782	GG2 Phylogenetic taxonomy	GG2 WGS	species	no_extract_label
145	10317.X00178961	0.995123	0.914951	GG2 Phylogenetic taxonomy	GG2 WGS	class	no_extract_label
146	10317.X00178961	0.983849	0.554449	GG2 Phylogenetic taxonomy	GG2 WGS	family	no_extract_label
147	10317.X00178961	0.948276	0.304774	GG2 Phylogenetic taxonomy	GG2 WGS	genus	no_extract_label
148	10317.X00178961	0.997842	0.627959	GG2 Phylogenetic taxonomy	GG2 WGS	order	no_extract_label
149	10317.X00178961	0.321251	0.213663	GG2 Phylogenetic taxonomy	GG2 WGS	species	no_extract_label
150	10317.X00178962	0.987642	0.549778	GG2 Phylogenetic taxonomy	GG2 WGS	class	no_extract_label
151	10317.X00178962	0.991657	0.318494	GG2 Phylogenetic taxonomy	GG2 WGS	family	no_extract_label
152	10317.X00178962	0.929466	0.219567	GG2 Phylogenetic taxonomy	GG2 WGS	genus	no_extract_label
153	10317.X00178962	0.995887	0.48782	GG2 Phylogenetic taxonomy	GG2 WGS	order	no_extract_label
154	10317.X00178962	0.83168	0.203353	GG2 Phylogenetic taxonomy	GG2 WGS	species	no_extract_label
155	10317.X00178963	0.977762	0.718507	GG2 Phylogenetic taxonomy	GG2 WGS	class	no_extract_label
156	10317.X00178963	0.932183	0.58207	GG2 Phylogenetic taxonomy	GG2 WGS	family	no_extract_label
157	10317.X00178963	0.729617	0.310531	GG2 Phylogenetic taxonomy	GG2 WGS	genus	no_extract_label
158	10317.X00178963	0.97717	0.700389	GG2 Phylogenetic taxonomy	GG2 WGS	order	no_extract_label
159	10317.X00178963	0.433907	0.178921	GG2 Phylogenetic taxonomy	GG2 WGS	species	no_extract_label
160	10317.X00178964	0.978994	0.59895	GG2 Phylogenetic taxonomy	GG2 WGS	class	no_extract_label
161	10317.X00178964	0.980319	0.364761	GG2 Phylogenetic taxonomy	GG2 WGS	family	no_extract_label
162	10317.X00178964	0.976239	0.375574	GG2 Phylogenetic taxonomy	GG2 WGS	genus	no_extract_label
163	10317.X00178964	0.980953	0.570962	GG2 Phylogenetic taxonomy	GG2 WGS	order	no_extract_label
164	10317.X00178964	0.972769	0.186044	GG2 Phylogenetic taxonomy	GG2 WGS	species	no_extract_label
165	10317.X00178966	0.982745	0.704029	GG2 Phylogenetic taxonomy	GG2 WGS	class	no_extract_label
166	10317.X00178966	0.981548	0.379602	GG2 Phylogenetic taxonomy	GG2 WGS	family	no_extract_label
167	10317.X00178966	0.875402	0.282553	GG2 Phylogenetic taxonomy	GG2 WGS	genus	no_extract_label
168	10317.X00178966	0.983018	0.6207	GG2 Phylogenetic taxonomy	GG2 WGS	order	no_extract_label
169	10317.X00178966	0.736506	0.0388143	GG2 Phylogenetic taxonomy	GG2 WGS	species	no_extract_label
170	10317.X00178969	0.999897	0.694089	GG2 Phylogenetic taxonomy	GG2 WGS	class	no_extract_label
171	10317.X00178969	0.997853	0.575452	GG2 Phylogenetic taxonomy	GG2 WGS	family	no_extract_label
172	10317.X00178969	0.981027	0.30482	GG2 Phylogenetic taxonomy	GG2 WGS	genus	no_extract_label
173	10317.X00178969	0.999923	0.705968	GG2 Phylogenetic taxonomy	GG2 WGS	order	no_extract_label
174	10317.X00178969	0.989256	0.104105	GG2 Phylogenetic taxonomy	GG2 WGS	species	no_extract_label
175	10317.X00178974	0.98251	0.877133	GG2 Phylogenetic taxonomy	GG2 WGS	class	no_extract_label
176	10317.X00178974	0.833245	0.427876	GG2 Phylogenetic taxonomy	GG2 WGS	family	no_extract_label
177	10317.X00178974	0.823814	0.284218	GG2 Phylogenetic taxonomy	GG2 WGS	genus	no_extract_label
178	10317.X00178974	0.993915	0.684956	GG2 Phylogenetic taxonomy	GG2 WGS	order	no_extract_label
179	10317.X00178974	0.703512	0.0452775	GG2 Phylogenetic taxonomy	GG2 WGS	species	no_extract_label
180	10317.X00178981	0.999848	0.865606	GG2 Phylogenetic taxonomy	GG2 WGS	class	no_extract_label
181	10317.X00178981	0.998383	0.260331	GG2 Phylogenetic taxonomy	GG2 WGS	family	no_extract_label
182	10317.X00178981	0.87479	0.188025	GG2 Phylogenetic taxonomy	GG2 WGS	genus	no_extract_label
183	10317.X00178981	0.999813	0.417391	GG2 Phylogenetic taxonomy	GG2 WGS	order	no_extract_label
184	10317.X00178981	0.885549	0.0133113	GG2 Phylogenetic taxonomy	GG2 WGS	species	no_extract_label
185	10317.X00178983	0.99294	0.761178	GG2 Phylogenetic taxonomy	GG2 WGS	class	no_extract_label
186	10317.X00178983	0.977789	0.317201	GG2 Phylogenetic taxonomy	GG2 WGS	family	no_extract_label
187	10317.X00178983	0.883885	0.146239	GG2 Phylogenetic taxonomy	GG2 WGS	genus	no_extract_label
188	10317.X00178983	0.996993	0.648612	GG2 Phylogenetic taxonomy	GG2 WGS	order	no_extract_label
189	10317.X00178983	0.773436	-0.0854472	GG2 Phylogenetic taxonomy	GG2 WGS	species	no_extract_label
190	10317.X00178984	0.995166	0.932357	GG2 Phylogenetic taxonomy	GG2 WGS	class	no_extract_label
191	10317.X00178984	0.954991	0.547278	GG2 Phylogenetic taxonomy	GG2 WGS	family	no_extract_label
192	10317.X00178984	0.718349	0.444145	GG2 Phylogenetic taxonomy	GG2 WGS	genus	no_extract_label
193	10317.X00178984	0.996758	0.757424	GG2 Phylogenetic taxonomy	GG2 WGS	order	no_extract_label
194	10317.X00178984	0.586579	0.210518	GG2 Phylogenetic taxonomy	GG2 WGS	species	no_extract_label
195	10317.X00178986	0.985873	0.898901	GG2 Phylogenetic taxonomy	GG2 WGS	class	no_extract_label
196	10317.X00178986	0.926619	0.525812	GG2 Phylogenetic taxonomy	GG2 WGS	family	no_extract_label
197	10317.X00178986	0.730395	0.297323	GG2 Phylogenetic taxonomy	GG2 WGS	genus	no_extract_label
198	10317.X00178986	0.985315	0.795005	GG2 Phylogenetic taxonomy	GG2 WGS	order	no_extract_label
199	10317.X00178986	0.387236	0.152675	GG2 Phylogenetic taxonomy	GG2 WGS	species	no_extract_label
200	10317.X00178987	0.99842	0.928571	GG2 Phylogenetic taxonomy	GG2 WGS	class	no_extract_label
201	10317.X00178987	0.971391	0.522599	GG2 Phylogenetic taxonomy	GG2 WGS	family	no_extract_label
202	10317.X00178987	0.840153	0.301134	GG2 Phylogenetic taxonomy	GG2 WGS	genus	no_extract_label
203	10317.X00178987	0.9987	0.772538	GG2 Phylogenetic taxonomy	GG2 WGS	order	no_extract_label
204	10317.X00178987	0.874196	0.0112823	GG2 Phylogenetic taxonomy	GG2 WGS	species	no_extract_label
205	10317.X00178990	0.999544	0.838777	GG2 Phylogenetic taxonomy	GG2 WGS	class	no_extract_label
206	10317.X00178990	0.994403	0.57687	GG2 Phylogenetic taxonomy	GG2 WGS	family	no_extract_label
207	10317.X00178990	0.990735	0.421374	GG2 Phylogenetic taxonomy	GG2 WGS	genus	no_extract_label
208	10317.X00178990	0.998918	0.702778	GG2 Phylogenetic taxonomy	GG2 WGS	order	no_extract_label
209	10317.X00178990	0.985015	0.196031	GG2 Phylogenetic taxonomy	GG2 WGS	species	no_extract_label
210	10317.X00178992	0.955721	0.712101	GG2 Phylogenetic taxonomy	GG2 WGS	class	no_extract_label
211	10317.X00178992	0.96411	0.465637	GG2 Phylogenetic taxonomy	GG2 WGS	family	no_extract_label
212	10317.X00178992	0.945816	0.37504	GG2 Phylogenetic taxonomy	GG2 WGS	genus	no_extract_label
213	10317.X00178992	0.96732	0.502803	GG2 Phylogenetic taxonomy	GG2 WGS	order	no_extract_label
214	10317.X00178992	0.850606	0.219801	GG2 Phylogenetic taxonomy	GG2 WGS	species	no_extract_label
215	10317.X00178993	0.971614	0.865103	GG2 Phylogenetic taxonomy	GG2 WGS	class	no_extract_label
216	10317.X00178993	0.958561	0.341836	GG2 Phylogenetic taxonomy	GG2 WGS	family	no_extract_label
217	10317.X00178993	0.866025	0.284128	GG2 Phylogenetic taxonomy	GG2 WGS	genus	no_extract_label
218	10317.X00178993	0.966355	0.605826	GG2 Phylogenetic taxonomy	GG2 WGS	order	no_extract_label
219	10317.X00178993	0.707593	0.198077	GG2 Phylogenetic taxonomy	GG2 WGS	species	no_extract_label
220	10317.X00178994	0.89986	0.833333	GG2 Phylogenetic taxonomy	GG2 WGS	class	no_extract_label
221	10317.X00178994	0.908988	0.513805	GG2 Phylogenetic taxonomy	GG2 WGS	family	no_extract_label
222	10317.X00178994	0.92626	0.299882	GG2 Phylogenetic taxonomy	GG2 WGS	genus	no_extract_label
223	10317.X00178994	0.95049	0.722582	GG2 Phylogenetic taxonomy	GG2 WGS	order	no_extract_label
224	10317.X00178994	0.792626	-0.0576443	GG2 Phylogenetic taxonomy	GG2 WGS	species	no_extract_label
225	10317.X00178995	0.996492	0.909091	GG2 Phylogenetic taxonomy	GG2 WGS	class	no_extract_label
226	10317.X00178995	0.987254	0.575786	GG2 Phylogenetic taxonomy	GG2 WGS	family	no_extract_label
227	10317.X00178995	0.957651	0.421518	GG2 Phylogenetic taxonomy	GG2 WGS	genus	no_extract_label
228	10317.X00178995	0.997737	0.78627	GG2 Phylogenetic taxonomy	GG2 WGS	order	no_extract_label
229	10317.X00178995	0.817308	0.208332	GG2 Phylogenetic taxonomy	GG2 WGS	species	no_extract_label
230	10317.X00178996	0.999903	0.874655	GG2 Phylogenetic taxonomy	GG2 WGS	class	no_extract_label
231	10317.X00178996	0.999647	0.429744	GG2 Phylogenetic taxonomy	GG2 WGS	family	no_extract_label
232	10317.X00178996	0.886991	0.250374	GG2 Phylogenetic taxonomy	GG2 WGS	genus	no_extract_label
233	10317.X00178996	0.999956	0.615204	GG2 Phylogenetic taxonomy	GG2 WGS	order	no_extract_label
234	10317.X00178996	0.869428	-0.129581	GG2 Phylogenetic taxonomy	GG2 WGS	species	no_extract_label
235	10317.X00178997	0.978529	0.90303	GG2 Phylogenetic taxonomy	GG2 WGS	class	no_extract_label
236	10317.X00178997	0.981901	0.579115	GG2 Phylogenetic taxonomy	GG2 WGS	family	no_extract_label
237	10317.X00178997	0.835384	0.383402	GG2 Phylogenetic taxonomy	GG2 WGS	genus	no_extract_label
238	10317.X00178997	0.981401	0.708587	GG2 Phylogenetic taxonomy	GG2 WGS	order	no_extract_label
239	10317.X00178997	0.337761	0.116297	GG2 Phylogenetic taxonomy	GG2 WGS	species	no_extract_label
240	10317.X00178998	0.939106	0.83663	GG2 Phylogenetic taxonomy	GG2 WGS	class	no_extract_label
241	10317.X00178998	0.876354	0.337624	GG2 Phylogenetic taxonomy	GG2 WGS	family	no_extract_label
242	10317.X00178998	0.618784	0.272158	GG2 Phylogenetic taxonomy	GG2 WGS	genus	no_extract_label
243	10317.X00178998	0.941181	0.611885	GG2 Phylogenetic taxonomy	GG2 WGS	order	no_extract_label
244	10317.X00178998	0.395356	0.196042	GG2 Phylogenetic taxonomy	GG2 WGS	species	no_extract_label
245	10317.X00179001	0.999326	0.874378	GG2 Phylogenetic taxonomy	GG2 WGS	class	no_extract_label
246	10317.X00179001	0.99123	0.399974	GG2 Phylogenetic taxonomy	GG2 WGS	family	no_extract_label
247	10317.X00179001	0.722806	0.297515	GG2 Phylogenetic taxonomy	GG2 WGS	genus	no_extract_label
248	10317.X00179001	0.999747	0.63579	GG2 Phylogenetic taxonomy	GG2 WGS	order	no_extract_label
249	10317.X00179001	0.376391	0.0451409	GG2 Phylogenetic taxonomy	GG2 WGS	species	no_extract_label
250	10317.X00179004	0.967651	0.537155	GG2 Phylogenetic taxonomy	GG2 WGS	class	no_extract_label
251	10317.X00179004	0.868549	0.320804	GG2 Phylogenetic taxonomy	GG2 WGS	family	no_extract_label
252	10317.X00179004	0.545589	0.283442	GG2 Phylogenetic taxonomy	GG2 WGS	genus	no_extract_label
253	10317.X00179004	0.983394	0.381756	GG2 Phylogenetic taxonomy	GG2 WGS	order	no_extract_label
254	10317.X00179004	0.426368	0.148753	GG2 Phylogenetic taxonomy	GG2 WGS	species	no_extract_label
255	10317.X00179012	0.969617	0.745455	GG2 Phylogenetic taxonomy	GG2 WGS	class	no_extract_label
256	10317.X00179012	0.941998	0.46239	GG2 Phylogenetic taxonomy	GG2 WGS	family	no_extract_label
257	10317.X00179012	0.917811	0.339134	GG2 Phylogenetic taxonomy	GG2 WGS	genus	no_extract_label
258	10317.X00179012	0.971336	0.672563	GG2 Phylogenetic taxonomy	GG2 WGS	order	no_extract_label
259	10317.X00179012	0.264072	0.0261231	GG2 Phylogenetic taxonomy	GG2 WGS	species	no_extract_label
260	10317.X00179013	0.996551	0.901662	GG2 Phylogenetic taxonomy	GG2 WGS	class	no_extract_label
261	10317.X00179013	0.995242	0.496145	GG2 Phylogenetic taxonomy	GG2 WGS	family	no_extract_label
262	10317.X00179013	0.94226	0.42086	GG2 Phylogenetic taxonomy	GG2 WGS	genus	no_extract_label
263	10317.X00179013	0.998353	0.719327	GG2 Phylogenetic taxonomy	GG2 WGS	order	no_extract_label
264	10317.X00179013	0.843801	0.105379	GG2 Phylogenetic taxonomy	GG2 WGS	species	no_extract_label
265	10317.X00179015	0.993694	0.643742	GG2 Phylogenetic taxonomy	GG2 WGS	class	no_extract_label
266	10317.X00179015	0.913205	0.657632	GG2 Phylogenetic taxonomy	GG2 WGS	family	no_extract_label
267	10317.X00179015	0.571057	0.425601	GG2 Phylogenetic taxonomy	GG2 WGS	genus	no_extract_label
268	10317.X00179015	0.993917	0.630266	GG2 Phylogenetic taxonomy	GG2 WGS	order	no_extract_label
269	10317.X00179015	0.313674	0.170427	GG2 Phylogenetic taxonomy	GG2 WGS	species	no_extract_label
270	10317.X00179017	0.999351	0.6	GG2 Phylogenetic taxonomy	GG2 WGS	class	no_extract_label
271	10317.X00179017	0.998173	0.23517	GG2 Phylogenetic taxonomy	GG2 WGS	family	no_extract_label
272	10317.X00179017	0.995971	0.170743	GG2 Phylogenetic taxonomy	GG2 WGS	genus	no_extract_label
273	10317.X00179017	0.99923	0.676625	GG2 Phylogenetic taxonomy	GG2 WGS	order	no_extract_label
274	10317.X00179017	0.650641	-0.37444	GG2 Phylogenetic taxonomy	GG2 WGS	species	no_extract_label
275	10317.X00179019	0.999805	0.605924	GG2 Phylogenetic taxonomy	GG2 WGS	class	no_extract_label
276	10317.X00179019	0.99879	0.288053	GG2 Phylogenetic taxonomy	GG2 WGS	family	no_extract_label
277	10317.X00179019	0.944993	0.266629	GG2 Phylogenetic taxonomy	GG2 WGS	genus	no_extract_label
278	10317.X00179019	0.999788	0.444541	GG2 Phylogenetic taxonomy	GG2 WGS	order	no_extract_label
279	10317.X00179019	0.774714	0.0259755	GG2 Phylogenetic taxonomy	GG2 WGS	species	no_extract_label
280	10317.X00179024	0.930126	0.895498	GG2 Phylogenetic taxonomy	GG2 WGS	class	no_extract_label
281	10317.X00179024	0.854045	0.493822	GG2 Phylogenetic taxonomy	GG2 WGS	family	no_extract_label
282	10317.X00179024	0.742772	0.327101	GG2 Phylogenetic taxonomy	GG2 WGS	genus	no_extract_label
283	10317.X00179024	0.977685	0.704692	GG2 Phylogenetic taxonomy	GG2 WGS	order	no_extract_label
284	10317.X00179024	0.629789	0.222722	GG2 Phylogenetic taxonomy	GG2 WGS	species	no_extract_label
285	10317.X00179025	0.964118	0.943055	GG2 Phylogenetic taxonomy	GG2 WGS	class	no_extract_label
286	10317.X00179025	0.967374	0.472261	GG2 Phylogenetic taxonomy	GG2 WGS	family	no_extract_label
287	10317.X00179025	0.875966	0.460695	GG2 Phylogenetic taxonomy	GG2 WGS	genus	no_extract_label
288	10317.X00179025	0.972796	0.586487	GG2 Phylogenetic taxonomy	GG2 WGS	order	no_extract_label
289	10317.X00179025	0.0726452	0.211625	GG2 Phylogenetic taxonomy	GG2 WGS	species	no_extract_label
290	10317.X00179028	0.998838	0.795362	GG2 Phylogenetic taxonomy	GG2 WGS	class	no_extract_label
291	10317.X00179028	0.997753	0.481953	GG2 Phylogenetic taxonomy	GG2 WGS	family	no_extract_label
292	10317.X00179028	0.994995	0.400943	GG2 Phylogenetic taxonomy	GG2 WGS	genus	no_extract_label
293	10317.X00179028	0.99823	0.592405	GG2 Phylogenetic taxonomy	GG2 WGS	order	no_extract_label
294	10317.X00179028	0.887533	0.229116	GG2 Phylogenetic taxonomy	GG2 WGS	species	no_extract_label
295	10317.X00179029	0.875678	0.933943	GG2 Phylogenetic taxonomy	GG2 WGS	class	no_extract_label
296	10317.X00179029	0.790861	0.495587	GG2 Phylogenetic taxonomy	GG2 WGS	family	no_extract_label
297	10317.X00179029	0.798644	0.343215	GG2 Phylogenetic taxonomy	GG2 WGS	genus	no_extract_label
298	10317.X00179029	0.891559	0.764324	GG2 Phylogenetic taxonomy	GG2 WGS	order	no_extract_label
299	10317.X00179029	0.798744	0.129666	GG2 Phylogenetic taxonomy	GG2 WGS	species	no_extract_label
300	10317.X00179030	0.979077	0.792298	GG2 Phylogenetic taxonomy	GG2 WGS	class	no_extract_label
301	10317.X00179030	0.969938	0.443607	GG2 Phylogenetic taxonomy	GG2 WGS	family	no_extract_label
302	10317.X00179030	0.92145	0.407588	GG2 Phylogenetic taxonomy	GG2 WGS	genus	no_extract_label
303	10317.X00179030	0.973279	0.63227	GG2 Phylogenetic taxonomy	GG2 WGS	order	no_extract_label
304	10317.X00179030	0.93596	0.217238	GG2 Phylogenetic taxonomy	GG2 WGS	species	no_extract_label
305	10317.X00179032	0.999733	0.8	GG2 Phylogenetic taxonomy	GG2 WGS	class	no_extract_label
306	10317.X00179032	0.996716	0.350296	GG2 Phylogenetic taxonomy	GG2 WGS	family	no_extract_label
307	10317.X00179032	0.695059	0.321488	GG2 Phylogenetic taxonomy	GG2 WGS	genus	no_extract_label
308	10317.X00179032	0.999745	0.51545	GG2 Phylogenetic taxonomy	GG2 WGS	order	no_extract_label
309	10317.X00179032	0.229497	0.0176835	GG2 Phylogenetic taxonomy	GG2 WGS	species	no_extract_label
310	10317.X00179033	0.995653	0.924832	GG2 Phylogenetic taxonomy	GG2 WGS	class	no_extract_label
311	10317.X00179033	0.992608	0.668683	GG2 Phylogenetic taxonomy	GG2 WGS	family	no_extract_label
312	10317.X00179033	0.951165	0.398203	GG2 Phylogenetic taxonomy	GG2 WGS	genus	no_extract_label
313	10317.X00179033	0.995119	0.761363	GG2 Phylogenetic taxonomy	GG2 WGS	order	no_extract_label
314	10317.X00179033	0.821558	0.169491	GG2 Phylogenetic taxonomy	GG2 WGS	species	no_extract_label
315	10317.X00179034	0.998553	0.615953	GG2 Phylogenetic taxonomy	GG2 WGS	class	no_extract_label
316	10317.X00179034	0.979793	0.3786	GG2 Phylogenetic taxonomy	GG2 WGS	family	no_extract_label
317	10317.X00179034	0.801586	0.229372	GG2 Phylogenetic taxonomy	GG2 WGS	genus	no_extract_label
318	10317.X00179034	0.998633	0.444685	GG2 Phylogenetic taxonomy	GG2 WGS	order	no_extract_label
319	10317.X00179034	0.39218	4.36809e-05	GG2 Phylogenetic taxonomy	GG2 WGS	species	no_extract_label
320	10317.X00179035	0.988337	0.932601	GG2 Phylogenetic taxonomy	GG2 WGS	class	no_extract_label
321	10317.X00179035	0.989705	0.462919	GG2 Phylogenetic taxonomy	GG2 WGS	family	no_extract_label
322	10317.X00179035	0.914409	0.279565	GG2 Phylogenetic taxonomy	GG2 WGS	genus	no_extract_label
323	10317.X00179035	0.996394	0.582395	GG2 Phylogenetic taxonomy	GG2 WGS	order	no_extract_label
324	10317.X00179035	0.824667	0.116527	GG2 Phylogenetic taxonomy	GG2 WGS	species	no_extract_label
325	10317.X00179038	0.998561	0.737817	GG2 Phylogenetic taxonomy	GG2 WGS	class	no_extract_label
326	10317.X00179038	0.992449	0.438211	GG2 Phylogenetic taxonomy	GG2 WGS	family	no_extract_label
327	10317.X00179038	0.983255	0.281525	GG2 Phylogenetic taxonomy	GG2 WGS	genus	no_extract_label
328	10317.X00179038	0.992978	0.516679	GG2 Phylogenetic taxonomy	GG2 WGS	order	no_extract_label
329	10317.X00179038	0.95247	0.150611	GG2 Phylogenetic taxonomy	GG2 WGS	species	no_extract_label
330	10317.X00179039	0.99813	0.864388	GG2 Phylogenetic taxonomy	GG2 WGS	class	no_extract_label
331	10317.X00179039	0.968239	0.437262	GG2 Phylogenetic taxonomy	GG2 WGS	family	no_extract_label
332	10317.X00179039	0.85386	0.189658	GG2 Phylogenetic taxonomy	GG2 WGS	genus	no_extract_label
333	10317.X00179039	0.996518	0.602489	GG2 Phylogenetic taxonomy	GG2 WGS	order	no_extract_label
334	10317.X00179039	0.790694	0.017242	GG2 Phylogenetic taxonomy	GG2 WGS	species	no_extract_label
335	10317.X00179040	0.986719	0.902052	GG2 Phylogenetic taxonomy	GG2 WGS	class	no_extract_label
336	10317.X00179040	0.969395	0.286772	GG2 Phylogenetic taxonomy	GG2 WGS	family	no_extract_label
337	10317.X00179040	0.846431	0.241654	GG2 Phylogenetic taxonomy	GG2 WGS	genus	no_extract_label
338	10317.X00179040	0.995091	0.683369	GG2 Phylogenetic taxonomy	GG2 WGS	order	no_extract_label
339	10317.X00179040	0.764976	0.0779486	GG2 Phylogenetic taxonomy	GG2 WGS	species	no_extract_label
340	10317.X00179041	0.99912	0.929752	GG2 Phylogenetic taxonomy	GG2 WGS	class	no_extract_label
341	10317.X00179041	0.975658	0.581311	GG2 Phylogenetic taxonomy	GG2 WGS	family	no_extract_label
342	10317.X00179041	0.812984	0.334654	GG2 Phylogenetic taxonomy	GG2 WGS	genus	no_extract_label
343	10317.X00179041	0.99898	0.77064	GG2 Phylogenetic taxonomy	GG2 WGS	order	no_extract_label
344	10317.X00179041	0.797623	0.158413	GG2 Phylogenetic taxonomy	GG2 WGS	species	no_extract_label
345	10317.X00179042	0.967063	0.853984	GG2 Phylogenetic taxonomy	GG2 WGS	class	no_extract_label
346	10317.X00179042	0.946377	0.490321	GG2 Phylogenetic taxonomy	GG2 WGS	family	no_extract_label
347	10317.X00179042	0.787554	0.239311	GG2 Phylogenetic taxonomy	GG2 WGS	genus	no_extract_label
348	10317.X00179042	0.972724	0.711543	GG2 Phylogenetic taxonomy	GG2 WGS	order	no_extract_label
349	10317.X00179042	0.676667	0.146958	GG2 Phylogenetic taxonomy	GG2 WGS	species	no_extract_label
350	10317.X00179043	0.983329	0.755193	GG2 Phylogenetic taxonomy	GG2 WGS	class	no_extract_label
351	10317.X00179043	0.959297	0.191065	GG2 Phylogenetic taxonomy	GG2 WGS	family	no_extract_label
352	10317.X00179043	0.954275	0.0993794	GG2 Phylogenetic taxonomy	GG2 WGS	genus	no_extract_label
353	10317.X00179043	0.984013	0.37436	GG2 Phylogenetic taxonomy	GG2 WGS	order	no_extract_label
354	10317.X00179043	0.511718	0.00127834	GG2 Phylogenetic taxonomy	GG2 WGS	species	no_extract_label
355	10317.X00179047	0.999842	0.850315	GG2 Phylogenetic taxonomy	GG2 WGS	class	no_extract_label
356	10317.X00179047	0.999584	0.381622	GG2 Phylogenetic taxonomy	GG2 WGS	family	no_extract_label
357	10317.X00179047	0.858032	0.270271	GG2 Phylogenetic taxonomy	GG2 WGS	genus	no_extract_label
358	10317.X00179047	0.999761	0.70411	GG2 Phylogenetic taxonomy	GG2 WGS	order	no_extract_label
359	10317.X00179047	0.747692	0.0368664	GG2 Phylogenetic taxonomy	GG2 WGS	species	no_extract_label
360	10317.X00179049	0.999923	0.97619	GG2 Phylogenetic taxonomy	GG2 WGS	class	no_extract_label
361	10317.X00179049	0.986139	0.533929	GG2 Phylogenetic taxonomy	GG2 WGS	family	no_extract_label
362	10317.X00179049	0.929763	0.325701	GG2 Phylogenetic taxonomy	GG2 WGS	genus	no_extract_label
363	10317.X00179049	0.999953	0.829102	GG2 Phylogenetic taxonomy	GG2 WGS	order	no_extract_label
364	10317.X00179049	0.859062	0.0286815	GG2 Phylogenetic taxonomy	GG2 WGS	species	no_extract_label
365	10317.X00179051	0.981723	0.952381	GG2 Phylogenetic taxonomy	GG2 WGS	class	no_extract_label
366	10317.X00179051	0.977829	0.629224	GG2 Phylogenetic taxonomy	GG2 WGS	family	no_extract_label
367	10317.X00179051	0.95119	0.476151	GG2 Phylogenetic taxonomy	GG2 WGS	genus	no_extract_label
368	10317.X00179051	0.986981	0.720777	GG2 Phylogenetic taxonomy	GG2 WGS	order	no_extract_label
369	10317.X00179051	0.964892	0.285458	GG2 Phylogenetic taxonomy	GG2 WGS	species	no_extract_label
370	10317.X00179056	0.999967	0.866219	GG2 Phylogenetic taxonomy	GG2 WGS	class	no_extract_label
371	10317.X00179056	0.979741	0.610017	GG2 Phylogenetic taxonomy	GG2 WGS	family	no_extract_label
372	10317.X00179056	0.946392	0.462337	GG2 Phylogenetic taxonomy	GG2 WGS	genus	no_extract_label
373	10317.X00179056	0.999761	0.637873	GG2 Phylogenetic taxonomy	GG2 WGS	order	no_extract_label
374	10317.X00179056	0.5168	0.169289	GG2 Phylogenetic taxonomy	GG2 WGS	species	no_extract_label
375	10317.X00179059	0.996535	0.651707	GG2 Phylogenetic taxonomy	GG2 WGS	class	no_extract_label
376	10317.X00179059	0.992376	0.190363	GG2 Phylogenetic taxonomy	GG2 WGS	family	no_extract_label
377	10317.X00179059	0.905556	0.0670518	GG2 Phylogenetic taxonomy	GG2 WGS	genus	no_extract_label
378	10317.X00179059	0.997532	0.369748	GG2 Phylogenetic taxonomy	GG2 WGS	order	no_extract_label
379	10317.X00179059	0.60964	-0.144215	GG2 Phylogenetic taxonomy	GG2 WGS	species	no_extract_label
380	10317.X00179060	0.989265	0.885208	GG2 Phylogenetic taxonomy	GG2 WGS	class	no_extract_label
381	10317.X00179060	0.983469	0.428852	GG2 Phylogenetic taxonomy	GG2 WGS	family	no_extract_label
382	10317.X00179060	0.975375	0.222768	GG2 Phylogenetic taxonomy	GG2 WGS	genus	no_extract_label
383	10317.X00179060	0.992106	0.6141	GG2 Phylogenetic taxonomy	GG2 WGS	order	no_extract_label
384	10317.X00179060	0.526531	0.10819	GG2 Phylogenetic taxonomy	GG2 WGS	species	no_extract_label
385	10317.X00179065	0.999341	0.984807	GG2 Phylogenetic taxonomy	GG2 WGS	class	no_extract_label
386	10317.X00179065	0.992045	0.476446	GG2 Phylogenetic taxonomy	GG2 WGS	family	no_extract_label
387	10317.X00179065	0.902421	0.35659	GG2 Phylogenetic taxonomy	GG2 WGS	genus	no_extract_label
388	10317.X00179065	0.999299	0.727488	GG2 Phylogenetic taxonomy	GG2 WGS	order	no_extract_label
389	10317.X00179065	0.387037	-0.00342846	GG2 Phylogenetic taxonomy	GG2 WGS	species	no_extract_label
390	10317.X00179066	0.999313	0.691781	GG2 Phylogenetic taxonomy	GG2 WGS	class	no_extract_label
391	10317.X00179066	0.988126	0.328455	GG2 Phylogenetic taxonomy	GG2 WGS	family	no_extract_label
392	10317.X00179066	0.942668	0.240453	GG2 Phylogenetic taxonomy	GG2 WGS	genus	no_extract_label
393	10317.X00179066	0.999061	0.412934	GG2 Phylogenetic taxonomy	GG2 WGS	order	no_extract_label
394	10317.X00179066	0.912632	0.134407	GG2 Phylogenetic taxonomy	GG2 WGS	species	no_extract_label
395	10317.X00179069	0.989507	0.806498	GG2 Phylogenetic taxonomy	GG2 WGS	class	no_extract_label
396	10317.X00179069	0.995434	0.46267	GG2 Phylogenetic taxonomy	GG2 WGS	family	no_extract_label
397	10317.X00179069	0.934603	0.35039	GG2 Phylogenetic taxonomy	GG2 WGS	genus	no_extract_label
398	10317.X00179069	0.995964	0.612208	GG2 Phylogenetic taxonomy	GG2 WGS	order	no_extract_label
399	10317.X00179069	0.802079	0.103488	GG2 Phylogenetic taxonomy	GG2 WGS	species	no_extract_label
400	10317.X00179070	0.990006	0.872155	GG2 Phylogenetic taxonomy	GG2 WGS	class	no_extract_label
401	10317.X00179070	0.888955	0.409954	GG2 Phylogenetic taxonomy	GG2 WGS	family	no_extract_label
402	10317.X00179070	0.4116	0.365402	GG2 Phylogenetic taxonomy	GG2 WGS	genus	no_extract_label
403	10317.X00179070	0.989749	0.68669	GG2 Phylogenetic taxonomy	GG2 WGS	order	no_extract_label
404	10317.X00179070	0.282334	0.25449	GG2 Phylogenetic taxonomy	GG2 WGS	species	no_extract_label
405	10317.X00179072	0.999136	0.816667	GG2 Phylogenetic taxonomy	GG2 WGS	class	no_extract_label
406	10317.X00179072	0.998436	0.612346	GG2 Phylogenetic taxonomy	GG2 WGS	family	no_extract_label
407	10317.X00179072	0.997377	0.55848	GG2 Phylogenetic taxonomy	GG2 WGS	genus	no_extract_label
408	10317.X00179072	0.999179	0.831497	GG2 Phylogenetic taxonomy	GG2 WGS	order	no_extract_label
409	10317.X00179072	0.961637	0.155448	GG2 Phylogenetic taxonomy	GG2 WGS	species	no_extract_label
410	10317.X00179074	0.992641	0.302198	GG2 Phylogenetic taxonomy	GG2 WGS	class	no_extract_label
411	10317.X00179074	0.967909	0.483518	GG2 Phylogenetic taxonomy	GG2 WGS	family	no_extract_label
412	10317.X00179074	0.930241	0.259523	GG2 Phylogenetic taxonomy	GG2 WGS	genus	no_extract_label
413	10317.X00179074	0.993085	0.541124	GG2 Phylogenetic taxonomy	GG2 WGS	order	no_extract_label
414	10317.X00179074	0.682851	0.0669838	GG2 Phylogenetic taxonomy	GG2 WGS	species	no_extract_label
415	10317.X00179075	0.999795	0.684211	GG2 Phylogenetic taxonomy	GG2 WGS	class	no_extract_label
416	10317.X00179075	0.987341	0.354041	GG2 Phylogenetic taxonomy	GG2 WGS	family	no_extract_label
417	10317.X00179075	0.834454	0.299418	GG2 Phylogenetic taxonomy	GG2 WGS	genus	no_extract_label
418	10317.X00179075	0.999862	0.586071	GG2 Phylogenetic taxonomy	GG2 WGS	order	no_extract_label
419	10317.X00179075	0.823877	0.0589481	GG2 Phylogenetic taxonomy	GG2 WGS	species	no_extract_label
420	10317.X00179076	0.99815	0.7645	GG2 Phylogenetic taxonomy	GG2 WGS	class	no_extract_label
421	10317.X00179076	0.997227	0.303541	GG2 Phylogenetic taxonomy	GG2 WGS	family	no_extract_label
422	10317.X00179076	0.924075	0.168706	GG2 Phylogenetic taxonomy	GG2 WGS	genus	no_extract_label
423	10317.X00179076	0.999201	0.391714	GG2 Phylogenetic taxonomy	GG2 WGS	order	no_extract_label
424	10317.X00179076	0.796455	-0.0995524	GG2 Phylogenetic taxonomy	GG2 WGS	species	no_extract_label
425	10317.X00179078	0.960041	0.851772	GG2 Phylogenetic taxonomy	GG2 WGS	class	no_extract_label
426	10317.X00179078	0.95322	0.507145	GG2 Phylogenetic taxonomy	GG2 WGS	family	no_extract_label
427	10317.X00179078	0.793227	0.354054	GG2 Phylogenetic taxonomy	GG2 WGS	genus	no_extract_label
428	10317.X00179078	0.956455	0.565763	GG2 Phylogenetic taxonomy	GG2 WGS	order	no_extract_label
429	10317.X00179078	0.636042	0.182541	GG2 Phylogenetic taxonomy	GG2 WGS	species	no_extract_label
430	10317.X00179079	0.989193	0.881119	GG2 Phylogenetic taxonomy	GG2 WGS	class	no_extract_label
431	10317.X00179079	0.987923	0.723506	GG2 Phylogenetic taxonomy	GG2 WGS	family	no_extract_label
432	10317.X00179079	0.91983	0.506725	GG2 Phylogenetic taxonomy	GG2 WGS	genus	no_extract_label
433	10317.X00179079	0.989758	0.833924	GG2 Phylogenetic taxonomy	GG2 WGS	order	no_extract_label
434	10317.X00179079	0.763428	0.188764	GG2 Phylogenetic taxonomy	GG2 WGS	species	no_extract_label
435	10317.X00179080	0.970572	0.828459	GG2 Phylogenetic taxonomy	GG2 WGS	class	no_extract_label
436	10317.X00179080	0.964266	0.302891	GG2 Phylogenetic taxonomy	GG2 WGS	family	no_extract_label
437	10317.X00179080	0.811166	0.128364	GG2 Phylogenetic taxonomy	GG2 WGS	genus	no_extract_label
438	10317.X00179080	0.97208	0.470816	GG2 Phylogenetic taxonomy	GG2 WGS	order	no_extract_label
[truncated: 14,053 more rows]

## Sheet: fig2d
column	effect_size_16S	effect_size_WGS
[truncated: 84 more rows]

## Sheet: fig2e
column	effect_size_16S	effect_size_WGS
[truncated: 84 more rows]
